# Supplementary material for: Integrated analysis of microbiome and metabolome reveals signatures in PDAC tumorigenesis and prognosis
Source: Microbiol Spectr. 2024 Oct 10;12(11):e00962-24. doi: 10.1128/spectrum.00962-24 (PMC11540152; doi:10.1128/spectrum.00962-24)
Supplement: Dataset S1 — Dataset required to reproduce the results in the manuscript. [file spectrum.00962-24-s0001.xlsx]

## Sheet: Reads_quality_control
Table of microbiome reads quality control
Sample	Enzyme	Raw_Reads	Enzyme_Reads	Clean_Reads(PassQc)	Percent
N001	BcgI	7277876	6677391	6438782	0.8847
N002	BcgI	7592820	6966581	6711037	0.8839
N003	BcgI	8003599	7319181	7068453	0.8832
N004	BcgI	7943233	7209904	6948491	0.8748
N005	BcgI	8529522	6620646	6400647	0.7504
N006	BcgI	7668478	7211933	6970562	0.909
N007	BcgI	7848644	6823543	6574815	0.8377
N008	BcgI	6295226	5749130	5553771	0.8822
N009	BcgI	6905602	6413823	6173823	0.894
N010	BcgI	15171527	13604586	13094464	0.8631
N011	BcgI	7634829	5956227	5758553	0.7542
N012	BcgI	15531544	14263700	13769848	0.8866
N013	BcgI	7463155	6776684	6526370	0.8745
N014	BcgI	6528664	5865498	5665554	0.8678
N015	BcgI	7104915	6553948	6321654	0.8898
N016	BcgI	10131813	9349738	9005501	0.8888
N017	BcgI	12522701	11675872	11096784	0.8861
N018	BcgI	17985427	16280146	15519458	0.8629
N019	BcgI	6618778	6018611	5736603	0.8667
N020	BcgI	12492095	11172529	10655701	0.853
N021	BcgI	9368723	8524609	8086739	0.8632
N022	BcgI	11564989	10784466	10277427	0.8887
N023	BcgI	11143536	9762577	9276930	0.8325
N024	BcgI	9806169	8825816	8376791	0.8542
N025	BcgI	10701387	9976546	9502683	0.888
N026	BcgI	11595993	10252616	9734393	0.8395
N027	BcgI	12587924	11118639	10580164	0.8405
N028	BcgI	12288599	11215489	10682823	0.8693
N029	BcgI	11021287	10354210	9861357	0.8948
N030	BcgI	8301210	7788218	7370671	0.8879
N031	BcgI	6085803	5734908	5424717	0.8914
N032	BcgI	10912646	9970745	9446020	0.8656
N033	BcgI	10826450	9841320	9351977	0.8638
N034	BcgI	8102946	7394714	7051659	0.8703
N035	BcgI	11082685	10059855	9576672	0.8641
N036	BcgI	8488278	7752234	7385343	0.8701
N037	BcgI	9003060	8372291	7961926	0.8844
N038	BcgI	9355720	8734483	8344336	0.8919
N039	BcgI	11225052	10170950	9710251	0.8651
N040	BcgI	8674843	7908559	7533393	0.8684
N041	BcgI	7108279	6554039	6226215	0.8759
N042	BcgI	10765311	9861254	9407943	0.8739
N043	BcgI	8480087	7852907	7472604	0.8812
N044	BcgI	10955429	10135175	9655040	0.8813
N045	BcgI	10498574	9941240	9477169	0.9027
N046	BcgI	12830903	10418891	9967051	0.7768
N047	BcgI	14418921	13655263	13049576	0.905
N048	BcgI	12958438	12089033	11532168	0.8899
N049	BcgI	8060398	7305215	6948190	0.862
N050	BcgI	11070018	10384826	9911486	0.8953
N051	BcgI	12949481	11541777	11034076	0.8521
N052	BcgI	16606300	15527651	14862693	0.895
N053	BcgI	9986584	9336663	8921448	0.8933
N054	BcgI	9028043	8635429	8206127	0.909
N055	BcgI	9991631	9399934	8959608	0.8967
N056	BcgI	8794827	8040474	7650681	0.8699
N057	BcgI	9613956	9223055	8804731	0.9158
N058	BcgI	9435837	8532773	8137979	0.8625
N059	BcgI	9396747	8610335	8210471	0.8738
N060	BcgI	9449334	8949131	8508211	0.9004
N061	BcgI	9620776	8597889	8182510	0.8505
N062	BcgI	10853062	10312344	9822584	0.9051
N063	BcgI	8863300	8443132	8056018	0.9089
N064	BcgI	10276580	9235009	8781008	0.8545
N065	BcgI	10697009	8913421	8500187	0.7946
N066	BcgI	11800423	10610800	10127001	0.8582
N067	BcgI	13410099	12545190	11963775	0.8921
N068	BcgI	13083384	11084991	10585515	0.8091
N069	BcgI	10741646	9621342	9156614	0.8524
N070	BcgI	11905917	10716970	10220360	0.8584
N071	BcgI	8905128	7810783	7430078	0.8344
N072	BcgI	9986842	9060673	8622674	0.8634
N073	BcgI	12151713	11247176	10739696	0.8838
N074	BcgI	9982863	8881077	8468643	0.8483
N075	BcgI	9777564	8608745	8213893	0.8401
N076	BcgI	9128198	7826843	7467941	0.8181
N077	BcgI	11703344	10205365	9719669	0.8305
N078	BcgI	9645804	8839215	8432798	0.8742
N079	BcgI	9232523	8686299	8274572	0.8962
N080	BcgI	12930180	10836631	10341234	0.7998
N081	BcgI	11534362	9467063	9034997	0.7833
N082	BcgI	13641035	12926813	12218127	0.8957
N083	BcgI	19437425	15802575	14939250	0.7686
N084	BcgI	7779833	6696173	6380911	0.8202
N085	BcgI	18798914	15070557	14154181	0.7529
N086	BcgI	18061391	15244654	14350567	0.7945
N087	BcgI	12492956	11244135	10673265	0.8543
N088	BcgI	10489807	9479884	9044209	0.8622
N089	BcgI	10473097	9648510	9133112	0.8721
N090	BcgI	11747089	10527491	10030692	0.8539
N091	BcgI	14483590	13838288	13224058	0.913
N092	BcgI	12462824	11824470	11260090	0.9035
N093	BcgI	14138816	12439919	11899640	0.8416
N094	BcgI	14916372	13243923	12628144	0.8466
N095	BcgI	16191939	12498288	11961490	0.7387
N096	BcgI	10708530	8252638	7885282	0.7364
N097	BcgI	8933081	8000943	7622190	0.8533
N098	BcgI	17898341	14651903	13785538	0.7702
N099	BcgI	7631511	6648821	6336514	0.8303
N100	BcgI	7673407	7043824	6698898	0.873
N101	BcgI	7726668	7217073	6953836	0.9
N102	BcgI	10529568	9232631	8782505	0.8341
N103	BcgI	8140142	7396137	7031178	0.8638
N104	BcgI	9598933	8525713	8087600	0.8426
N105	BcgI	7883053	6992528	6753465	0.8567
SSSAIR01	BcgI	11624682	10538320	9959251	0.8567
SSSAIR02	BcgI	12253258	11235349	10666499	0.8705
SSSAIR03	BcgI	10169671	8956196	8538659	0.8396
SYSAIR01	BcgI	10308256	9314121	8852786	0.8588
SYSAIR02	BcgI	7674671	6892618	6539039	0.852
SYSAIR03	BcgI	8561386	7712146	7305925	0.8534
T001	BcgI	13212136	12274209	11683769	0.8843
T002	BcgI	14966438	14154456	13457330	0.8992
T003	BcgI	16437284	15136744	14503579	0.8824
T004	BcgI	13550037	12223505	11671173	0.8613
T005	BcgI	14151455	12666338	12113601	0.856
T006	BcgI	12950791	11553360	11007759	0.85
T007	BcgI	15960259	14582616	13839325	0.8671
T008	BcgI	15643796	14026759	13345707	0.8531
T009	BcgI	16397660	14778039	13982558	0.8527
T010	BcgI	16049198	13469602	12749457	0.7944
T011	BcgI	15636628	12909854	12288296	0.7859
T012	BcgI	18152913	16131513	15386531	0.8476
T013	BcgI	17436842	15647298	14875039	0.8531
T014	BcgI	12876981	11791078	11189129	0.8689
T015	BcgI	8694201	7928838	7540914	0.8673
T016	BcgI	10602437	9460278	9026006	0.8513
T017	BcgI	9135099	8123195	7760313	0.8495
T018	BcgI	7547674	6781000	6455493	0.8553
T019	BcgI	8539564	7815547	7443655	0.8717
T020	BcgI	9870017	8849420	8425836	0.8537
T021	BcgI	9015290	7045670	6695990	0.7427
T022	BcgI	10034896	8020771	7649692	0.7623
T023	BcgI	8528212	6732091	6394966	0.7499
T024	BcgI	8613389	6682857	6386017	0.7414
T025	BcgI	8788436	7476556	7132914	0.8116
T026	BcgI	9093731	7255173	6908755	0.7597
T027	BcgI	6353551	5718665	5469104	0.8608
T029	BcgI	8054244	6413135	6112986	0.759
T030	BcgI	7033077	6510520	6210510	0.883
T031	BcgI	9118411	8161607	7812957	0.8568
T032	BcgI	9776235	8774197	8410936	0.8603
T033	BcgI	7793912	7003313	6715001	0.8616
T034	BcgI	7396093	6637448	6349982	0.8586
T035	BcgI	8002769	6994854	6702600	0.8375
T036	BcgI	7673080	6640297	6347521	0.8272
T037	BcgI	7015650	6441243	6149861	0.8766
T038	BcgI	7236731	6665796	6393042	0.8834
T039	BcgI	6554929	6025378	5764696	0.8794
T040	BcgI	6457129	6073351	5795449	0.8975
T041	BcgI	9128149	8347436	7931729	0.8689
T043	BcgI	7611898	6835020	6545532	0.8599
T044	BcgI	6331110	5695994	5446958	0.8603
T045	BcgI	11201215	9864854	9539362	0.8516
T046	BcgI	11127719	10020641	9564737	0.8595
T047	BcgI	11970273	9552451	9108538	0.7609
T048	BcgI	11344715	10526445	10023624	0.8836
T049	BcgI	7750882	7011248	6705533	0.8651
T050	BcgI	6350949	5605089	5350611	0.8425
T051	BcgI	9431124	8705953	8295020	0.8795
T052	BcgI	9651138	8948037	8532840	0.8841
T053	BcgI	11970273	9552451	9108538	0.7609
T054	BcgI	6823435	5984082	5698249	0.8351
T055	BcgI	6583916	5294335	5066722	0.7696
T056	BcgI	6207816	5435900	5185981	0.8354
T057	BcgI	6973478	6218536	5947732	0.8529
T058	BcgI	6039017	5356904	5130511	0.8496
T059	BcgI	7554144	6574750	6270950	0.8301
T060	BcgI	8091763	7301371	7047053	0.8709
T061	BcgI	10734398	9889804	9561661	0.8907
T062	BcgI	11227475	10246803	9911103	0.8828
T063	BcgI	7740518	6994573	6756517	0.8729
T064	BcgI	10784176	9930516	9587155	0.889
T065	BcgI	12112076	11257845	10852051	0.896
T066	BcgI	10264567	9384297	8947843	0.8717
T067	BcgI	12986322	11585390	11033660	0.8496
T068	BcgI	10465983	9582204	9141798	0.8735
T069	BcgI	11690903	10640022	10255503	0.8772
T070	BcgI	12477688	11065533	10585549	0.8484
T071	BcgI	10508668	9684949	9339559	0.8887
T072	BcgI	8868819	8069350	7796208	0.8791
T073	BcgI	12319264	11650019	11110218	0.9019
T074	BcgI	10666265	9499714	9184252	0.8611
T075	BcgI	9913660	8944159	8650649	0.8726
T076	BcgI	8780117	6570349	6347781	0.723
T077	BcgI	10800053	10122329	9774590	0.9051
T078	BcgI	8111613	7567188	7296954	0.8996
T079	BcgI	7625387	7117560	6856972	0.8992
T080	BcgI	10924668	9800258	9337513	0.8547
T081	BcgI	10306199	8931081	8513763	0.8261
T082	BcgI	11804461	9680751	9106012	0.7714
T083	BcgI	13369754	10839303	10254937	0.767
T084	BcgI	9926124	8939658	8612660	0.8677
T085	BcgI	17515095	14346319	13493817	0.7704
T086	BcgI	16604671	14560073	13730315	0.8269
T087	BcgI	6818702	6166877	5953910	0.8732
T088	BcgI	11695749	10486238	10122786	0.8655
T089	BcgI	7660632	6979085	6737639	0.8795
T090	BcgI	13301525	12987818	12421374	0.9338
T091	BcgI	15089266	13362487	12775482	0.8467
T092	BcgI	13259999	10534855	10045495	0.7576
T093	BcgI	12318855	11081742	10593077	0.8599
T094	BcgI	10715884	9566196	9108873	0.85
T095	BcgI	9066048	8025157	7653827	0.8442
T096	BcgI	8742757	7890399	7500438	0.8579
T097	BcgI	7207933	6615224	6385447	0.8859
T098	BcgI	14755549	12876954	12167494	0.8246
T099	BcgI	10853866	9643609	9208484	0.8484
T100	BcgI	7966345	7151730	6834285	0.8579
T101	BcgI	12373999	11197148	10689332	0.8639
T102	BcgI	10416840	9544125	9207846	0.8839
T103	BcgI	6309639	5991160	5718155	0.9063
T104	BcgI	10341560	8130209	7760863	0.7505
T105	BcgI	18033962	16471867	15604786	0.8653

## Sheet: Species in environment sample
Table of microbial species detected in environment samples
Species	SSSAIR03	SYSAIR03	SYSAIR01	SSSAIR01	SYSAIR02	SSSAIR02
BACL27_sp014190055	0.00104851	0.000754483	0	0	0.000825612	0.00137149
UBA3006_sp014190095	0	0	0	0	0	0.00327782
Bifidobacterium_adolescentis	0.000123833	0	0	0	0	0
Micrococcus_luteus	0.000397208	0	0	0	0	0
GCA-2737125_sp903960135	0	0	0	0	0	0.000620355
Bacteroides_stercoris	0	0	0.0133146	0	0.00429957	0.00766147
Bacteroides_uniformis	0	0.00319568	0	0.024463	0	0.00609225
Prevotella_copri_A	0	0	0	0	0	0.00194727
Prevotella_sp000434975	0	0	0	0	0	0.000852989
Prevotella_sp002265625	0	0	0	0	0	0.00174859
Prevotella_sp900313215	0.00170225	0.000301193	0.00817788	0	0.00691541	0.00300827
UBA4372_sp002297545	0	0	0	0	0	0.00791685
CAG-485_sp002493045	0	0	0	0.0034084	0	0.00966158
CAG-485_sp009775375	0	0	0	0.0119373	0	0.00365848
Duncaniella_dubosii	0	0	0	0.00335711	0	0.00391939
Muribaculum_sp002492595	0	0	0	0	0	0.00111135
Alistipes_finegoldii	0.000216376	0	0	0.00495285	0	0.000856317
Alistipes_onderdonkii	0	0.00024872	0.00128467	0	0	0.00030807
Alistipes_putredinis	0	0	0.00566363	0.00227631	0	0.00310904
Alistipes_sp002358415	0	0	0	0	0	0.00322088
Alistipes_sp003979135	0	0	0	0	0	0.00691875
Parabacteroides_distasonis	0	0	0	0	0	0.00247209
Parabacteroides_merdae	0.000917505	0	0	0.00792174	0	0
Bilophila_wadsworthia	0.000346552	0	0.00369317	0.00803124	0	0.000823225
Bacillus_A_cereus	0	0	0	0	0	0.122788
Enterococcus_faecalis	0.00726304	0	0.0149091	0.0366578	0.010945	0.0066223
Streptococcus_agalactiae	0.188216	0.271472	0.000561915	0.109254	0.0506969	0.0509248
Streptococcus_mutans	0.218408	0.317882	0.00328762	0.173393	0.075299	0.00836674
Staphylococcus_aureus	0.227373	0.266356	0.126668	0.155706	0.113752	0.080507
CAG-127_sp900319515	0	0	0	0	0	0.00239617
Eisenbergiella_sp900066775	0	0	0	0.00541723	0	0
Roseburia_hominis	0	0	0	0	0	0.00187809
CAG-180_sp000432435	0	0	0	0.0161946	0	0.00671634
CAG-115_sp003531585	0	0.000480661	0	0	0	0
Faecalibacterium_prausnitzii_C	0	0	0	0.00559717	0	0
Faecalibacterium_prausnitzii_D	0	0	0	0	0	0.00263504
Faecalibacterium_prausnitzii_G	0	0	0	0.00161794	0	0
Gemmiger_formicilis	0	0	0	0	0	0.00173224
Gemmiger_qucibialis	0	0	0	0	0	0.00482525
Phascolarctobacterium_faecium	0	0	0	0	0.00314544	0.0019454
Dialister_hominis	0.00584326	0.00119632	0.0067982	0.0316415	0.00994205	0.00660429
UBA969_sp003671255	0	0	0	0	0	0.00500913
QWOQ01_sp003669585	0.000708968	0.000315263	0.00261546	0.00200897	0.000449587	0.00285023
Roseomonas_mucosa	0	0	0.0018267	0	0	0
Afipia_broomeae	0.000639902	0	0	0	0.000325746	0
Bradyrhizobium_japonicum_C	0.000769805	0.000232972	0.00371728	0	0.000997004	0.00493885
Bradyrhizobium_sp001556045	0	4.94921e-05	0	0	0	0
Sphingomonas_aquatilis	0.00710448	0.00286041	0.0426482	0.0203868	0.015024	0.0162371
Sphingomonas_paucimobilis	0.000316429	0	0	0	0.000851436	0
Sphingomonas_sp003075315	0.000973039	0	0	0.00210383	0	0.0019616
Sphingomonas_sp900109205	0.000859566	0.000394297	0.00600929	0	0.00232574	0.00176749
Acidovorax_sp001411535	0.00503277	0	0	0	0	0.00982717
Comamonas_acidovorans	0	0.000249314	0	0.00119973	0	0.00191757
Comamonas_sp009360615	0	0	0	0	0.000785273	0
Comamonas_tsuruhatensis	0.000424343	0.00771619	0.00446603	0	0	0.00514457
Cupriavidus_metallidurans	0.00557798	0	0.023973	0.00606949	0.00127502	0.00246884
Cupriavidus_pauculus	0	0.0169498	0	0	0.128032	0.0971034
Limnohabitans_A_sp005789685	0.00157621	0	0	0	0	0.00422673
Polynucleobacter_difficilis	0	0	0	0	0	0.00229371
Polynucleobacter_sp002292975	0	0	0.0165237	0	0.00314621	0
Ralstonia_mannitolilytica	7.8923e-05	0	0	0	0	0
Ralstonia_pickettii	0.00272101	0.000452143	0.0141745	0.00322807	0.00952285	0.00661236
Ralstonia_pickettii_B	0.00308306	0.000816738	0.00549698	0.00315131	0.00685196	0.0104121
Undibacterium_sp014284265	0	0	0	0	0	2.54726e-05
Hydrogenophilus_thermoluteolus	0	0	0	0	0.00157218	0
UBA5216_sp005800795	0	0	0	0.00218758	0	0
Chimaeribacter_californicus	0	0	0.000156986	0	0	0
Acinetobacter_guillouiae	0	0	0	0	0.00227504	0
Acinetobacter_junii	0	0	0.0165136	0	0	0
UBA9145_sp009692305	0.000487784	0	0	0	0	0
Azotobacter_chroococcum	0	0	0.000111325	0	0	4.42315e-05
Pseudomonas_aeruginosa	0	0.00016895	0.192924	0	0	0
Pseudomonas_A_sp004010935	0	0	0	6.76577e-06	0	2.26582e-05
Pseudomonas_A_stutzeri_Q	0	3.05248e-06	0	0	0	1.15262e-05
Pseudomonas_A_xanthomarina_A	0	6.27258e-06	0	0	0	0
Pseudomonas_E_aestus	0	0	0.000199492	0	6.1447e-05	4.71362e-05
Pseudomonas_E_agarici	0	0	0.00014886	0	0	0
Pseudomonas_E_amygdali	0	0	0	0	0	1.95723e-05
Pseudomonas_E_antarctica	4.10957e-05	0	0.000199011	6.71853e-05	5.24402e-05	6.04423e-05
Pseudomonas_E_antarctica_A	4.2478e-05	0	0.000231733	0	7.0197e-05	7.91564e-05
Pseudomonas_E_asplenii	6.41241e-05	6.90697e-06	0.000215739	4.07829e-05	0	8.7476e-05
Pseudomonas_E_avellanae	1.61184e-05	0	0	0	2.18545e-05	0
Pseudomonas_E_azotoformans	7.53787e-05	3.66921e-05	0.000152493	7.28065e-05	0.000120999	0.000299111
Pseudomonas_E_azotoformans_A	0.0778227	0.000729133	0.00679391	0.00441094	0.0106457	0.000226666
Pseudomonas_E_azotoformans_B	6.93162e-05	0	0.000318838	5.35769e-05	0.000182542	9.71397e-05
Pseudomonas_E_benzenivorans	0	0	6.42657e-05	0	0	0
Pseudomonas_E_brassicacearum	0	8.41971e-06	0	0	9.30041e-05	7.5553e-05
Pseudomonas_E_brassicacearum_A	0	4.57387e-06	0	0	0	0
Pseudomonas_E_brassicacearum_E	1.51283e-05	6.43548e-06	0.000140345	1.62385e-05	0	2.44313e-05
Pseudomonas_E_brenneri	5.846e-05	2.99179e-05	0.000199745	4.4709e-05	0	0
Pseudomonas_E_canadensis	0.000104988	4.0346e-05	0.0007867	0.000124587	0.000689643	0.000229806
Pseudomonas_E_cannabina	0	4.22851e-06	0	0	0	0
Pseudomonas_E_carnis	0.00027405	0.0255479	0.00165676	0.129467	0.0034663	0.000260731
Pseudomonas_E_cedrina	0	5.53171e-06	5.58483e-05	0	0.00013027	3.62075e-05
Pseudomonas_E_chlororaphis	2.52309e-05	7.7641e-06	0	0	0	0
Pseudomonas_E_chlororaphis_F	1.41718e-05	0	0	0	0	0
Pseudomonas_E_costantinii	4.26472e-05	1.4009e-05	0.000221486	5.20492e-05	0.000173444	8.43151e-05
Pseudomonas_E_edaphica	0.000112855	2.72918e-05	0.000107857	4.06736e-05	0.000199663	0.000197595
Pseudomonas_E_extremaustralis	9.43255e-05	1.70389e-05	0.00020938	3.23757e-05	0.000133166	0.00019459
Pseudomonas_E_extremorientalis	3.82878e-05	6.38726e-06	0	2.80576e-05	0.000134319	5.8464e-05
Pseudomonas_E_fildesensis	0.000118527	4.82067e-05	0.000708706	9.77121e-05	0.000252437	0.000122228
Pseudomonas_E_floridensis	0	0.000123141	2.94487e-05	0	0	3.04205e-05
Pseudomonas_E_fluorescens	2.31917e-05	1.26954e-05	0.000240486	6.16861e-05	0	9.71767e-05
Pseudomonas_E_fluorescens_AA	0	0	3.57372e-05	0	0	0
Pseudomonas_E_fluorescens_AJ	1.83462e-05	1.16513e-05	6.52398e-05	2.40603e-05	7.633e-05	3.74413e-05
Pseudomonas_E_fluorescens_AK	2.25618e-05	0	0.000107654	5.189e-06	4.14823e-05	0
Pseudomonas_E_fluorescens_AM	3.81074e-05	0	0	2.09769e-05	0	7.67891e-05
Pseudomonas_E_fluorescens_BA	0	1.42238e-05	0.00624681	0	0	4.23188e-05
Pseudomonas_E_fluorescens_BI	1.2885e-05	0	0	1.695e-05	0	0
Pseudomonas_E_fluorescens_BJ	0	0	0	0	0	3.08582e-05
Pseudomonas_E_fluorescens_BO	0	0	0	1.19663e-05	7.36977e-05	0
Pseudomonas_E_fluorescens_BR	0	0	0	1.23237e-05	0	2.51463e-05
Pseudomonas_E_fluorescens_C	6.62761e-05	3.771e-05	0.000617059	9.28857e-05	5.49333e-05	0.000116312
Pseudomonas_E_fluorescens_J	0	0	6.65471e-05	2.10499e-05	0.00019295	0
Pseudomonas_E_fluorescens_M	0	0	0	0	2.16771e-05	0
Pseudomonas_E_fluorescens_N	0	4.43377e-06	0	0	0	2.88948e-05
Pseudomonas_E_fluorescens_Q	0	0	0	8.11591e-06	7.5502e-05	0
Pseudomonas_E_fluorescens_T	0	0	7.71342e-05	1.27658e-05	9.3274e-05	0
Pseudomonas_E_fluorescens_X	0	1.74767e-05	0.000217397	0	3.8587e-05	7.56521e-05
Pseudomonas_E_frederiksbergensis_A	1.4969e-05	0	0.000111194	0	0	0
Pseudomonas_E_frederiksbergensis_B	0	0	0	1.0784e-05	0	0
Pseudomonas_E_fuscovaginae_B	1.32861e-05	0	0	0	4.18101e-05	0
Pseudomonas_E_gessardii	0.000735424	0.000234964	0	2.40681e-05	0.00145018	0.00154209
Pseudomonas_E_gingeri_B	2.38097e-05	1.40244e-05	0	0	0	4.72002e-05
Pseudomonas_E_gingeri_C	0	5.10319e-06	0	0	0	0
Pseudomonas_E_grimontii	2.19075e-05	2.37152e-05	0.000307292	4.16544e-05	7.24438e-05	0.000150857
Pseudomonas_E_haemolytica	3.62577e-05	1.55343e-05	0.000230921	5.17329e-05	8.0722e-05	0.000119824
Pseudomonas_E_helleri	0.0683123	0.031297	0	0.102109	0.193174	0.273096
Pseudomonas_E_jessenii	0	0	6.39723e-05	0	0	0
Pseudomonas_E_kairouanensis	4.26136e-05	1.56174e-05	0.000146802	7.4945e-05	0	0.000103569
Pseudomonas_E_kilonensis	0	0	0	0	0	6.23833e-05
Pseudomonas_E_kitaguniensis	4.15254e-05	3.12984e-05	0.00023684	5.38822e-05	0.000247801	7.44734e-05
Pseudomonas_E_koreensis	8.03102e-06	8.64638e-06	0	0	0	5.16364e-05
Pseudomonas_E_koreensis_E	0.000707662	0.000317206	0.00130295	0	0.00126362	0.00124268
Pseudomonas_E_lactis	9.36218e-05	5.30365e-05	0.000327271	4.645e-05	0.00810979	0.00585046
Pseudomonas_E_laurylsulfatiphila	7.13537e-06	0	0	0	0	0
Pseudomonas_E_libanensis	4.38297e-05	5.35212e-06	9.77925e-05	2.08128e-05	0.000163155	8.52204e-05
Pseudomonas_E_lundensis	0.0852372	0.0218564	0.333051	0.0669708	0.158828	0.121493
Pseudomonas_E_lundensis_A	1.80588e-05	0	0	7.72092e-06	0	0
Pseudomonas_E_lurida	9.54352e-05	3.48141e-05	0.000415918	8.90353e-05	0.000219422	0.00015944
Pseudomonas_E_mandelii	2.79861e-05	2.83359e-06	0	0	0	0
Pseudomonas_E_marginalis	0.000428908	0.000138576	0.00144379	0.000277707	0.000537122	0.000546765
Pseudomonas_E_marginalis_B	0.000107179	1.95584e-05	0.000525291	0.000107559	0.000471386	0.000164506
Pseudomonas_E_marincola	0.0466997	0	0	0	0	0
Pseudomonas_E_mediterranea	0	0	0	0	0	4.21519e-05
Pseudomonas_E_mendocina	0	0	0	0	0	2.03152e-05
Pseudomonas_E_mohnii	1.07107e-05	0	0	0	0	0
Pseudomonas_E_monteilii_C	0	0	0	0	0	2.01879e-05
Pseudomonas_E_mucidolens	0	9.7327e-06	4.23191e-05	0	0	2.92744e-05
Pseudomonas_E_nabeulensis	0.000117186	5.00779e-05	0.00057088	9.04867e-05	0.000439433	0.000148864
Pseudomonas_E_orientalis	8.52047e-05	1.87783e-05	0.000373154	9.30728e-05	6.87803e-05	0.000116571
Pseudomonas_E_orientalis_A	8.48723e-05	3.88574e-05	0.000316757	8.87008e-05	0.000440234	0.000250054
Pseudomonas_E_palleroniana	6.22994e-05	2.44729e-05	0.000334441	4.62872e-05	0.000326372	0.000351786
Pseudomonas_E_parafulva	0	0	0.000172999	0	7.73744e-05	0
Pseudomonas_E_parafulva_A	0	8.2997e-06	0	0	0	3.11991e-05
Pseudomonas_E_paralactis	7.21411e-05	4.38295e-05	0.000175823	7.97772e-05	0	0
Pseudomonas_E_poae	0.000122378	1.00116e-05	0.000217753	4.18075e-05	0.000196157	7.54524e-05
Pseudomonas_E_protegens_A	0	0	0	0	5.36008e-05	0
Pseudomonas_E_proteolytica	3.54089e-05	0	0.000234522	3.83321e-05	0	0
Pseudomonas_E_psychrophila_A	0	6.35398e-06	0	0	0	0
Pseudomonas_E_putida_C	0	0	5.80842e-05	0	0.00394197	0
Pseudomonas_E_putida_E	0	3.09851e-06	0	0	3.51218e-05	0
Pseudomonas_E_putida_G	2.37311e-05	1.0053e-05	0.000139884	2.59099e-05	2.3338e-05	1.69611e-05
Pseudomonas_E_putida_K	0	0	3.46372e-05	0	0	0
Pseudomonas_E_putida_M	0	8.8471e-06	0	0	0	6.07446e-05
Pseudomonas_E_putida_N	2.32414e-05	0	0	0	0	0
Pseudomonas_E_putida_R	0	0	9.1683e-05	0	0	0
Pseudomonas_E_reactans	0.000137469	1.42839e-05	8.00195e-05	8.15465e-05	0	0.000207957
Pseudomonas_E_reinekei	0	0	0	0	0	2.45017e-05
Pseudomonas_E_rhizosphaerae	0	0	0	0	0	3.08523e-05
Pseudomonas_E_rhodesiae	0.000285265	0.0170922	0	0.0251128	0.130538	0.000206093
Pseudomonas_E_salomonii	0.000140345	7.86087e-06	0.000628572	0	8.44064e-05	0.000147897
Pseudomonas_E_saponiphila	0	0	0	0	0	1.2596e-05
Pseudomonas_E_simiae	7.09844e-05	1.34151e-05	0.000421846	0	0.000230945	0.000107958
Pseudomonas_E_sivasensis	0.000131895	2.23487e-05	0.000589148	6.82884e-05	0.000258073	0.000106565
Pseudomonas_E_soli	1.16025e-05	0	0	0	0	3.85287e-05
Pseudomonas_E_sp000282195	0	0	5.31911e-05	2.61438e-05	0	5.20023e-05
Pseudomonas_E_sp000282215	0	0	0	1.15888e-05	0	0
Pseudomonas_E_sp000282375	0	0	0	7.46597e-06	0	1.23223e-05
Pseudomonas_E_sp000282515	0	0	0	7.86243e-06	0	0
Pseudomonas_E_sp000346225	0	0	0	1.52971e-05	0	0
Pseudomonas_E_sp000346755	0	0	6.08768e-05	3.57894e-05	8.64918e-05	6.33337e-05
Pseudomonas_E_sp000612585	4.30319e-05	5.01121e-06	0.000199771	7.94701e-06	0.000122182	0
Pseudomonas_E_sp000633255	0	0	8.6183e-05	0	0	0
Pseudomonas_E_sp000633395	0	0	0	1.77088e-05	0	0
Pseudomonas_E_sp000690905	0.00272867	0	0	0	0	0
Pseudomonas_E_sp000829415	0	1.12759e-05	0	0	0	0
Pseudomonas_E_sp000952175	1.13471e-05	1.45442e-05	0	0	0	0
Pseudomonas_E_sp001269775	0	6.67655e-06	0	0	0	0
Pseudomonas_E_sp001269815	0	0	0	0	0	2.63674e-05
Pseudomonas_E_sp001269925	5.85781e-05	0	0.000206163	0	0.000145672	0.000141477
Pseudomonas_E_sp001297125	2.25164e-05	0	0.00786149	0	0	4.64433e-05
Pseudomonas_E_sp001308855	0	0	0	0	4.29324e-05	0
Pseudomonas_E_sp001446935	0	0	0.000103485	2.8888e-05	0	5.32423e-05
Pseudomonas_E_sp001655595	9.63544e-06	0	0	0	0	0
Pseudomonas_E_sp002018875	3.30799e-05	1.41222e-05	9.23844e-05	1.50688e-05	7.84342e-05	7.48011e-05
Pseudomonas_E_sp002029345	0	0	4.41801e-05	5.28542e-06	3.15473e-05	0
Pseudomonas_E_sp002112505	0	7.14368e-06	0	0	0	2.18286e-05
Pseudomonas_E_sp002112885	2.53985e-05	0	5.24452e-05	0	5.14375e-05	0
Pseudomonas_E_sp002204795	0	0	5.4435e-05	0	0	0
Pseudomonas_E_sp002255865	3.72724e-05	1.55801e-05	0.000174484	4.19947e-05	0.000185863	9.07112e-05
Pseudomonas_E_sp002263605	2.09381e-05	0	0	0	0	0
Pseudomonas_E_sp002277815	1.39683e-05	7.23539e-06	0	0	0	0
Pseudomonas_E_sp002383725	0	2.14896e-05	0	3.26764e-05	0.000122146	9.1357e-05
Pseudomonas_E_sp002419965	0	0	9.75473e-05	0	5.09539e-05	4.80239e-05
Pseudomonas_E_sp002753995	0	0	0	0	0	0.000443522
Pseudomonas_E_sp002843585	0	0	0	4.29076e-06	0	0
Pseudomonas_E_sp002843605	0.000143908	3.42e-05	0.000405764	4.68268e-05	0.000117697	0.000131064
Pseudomonas_E_sp002874965	7.67821e-05	8.48846e-06	0.000329688	4.97113e-05	9.18838e-05	9.99622e-05
Pseudomonas_E_sp002979555	0	1.19554e-05	0.000182797	2.18001e-05	0	0
Pseudomonas_E_sp003013355	6.13682e-05	2.17944e-05	0.000330105	5.50443e-05	6.41015e-05	7.60933e-05
Pseudomonas_E_sp003014915	8.33159e-05	2.90827e-05	0.00019175	0	0.000250627	8.43641e-05
Pseudomonas_E_sp003097075	6.6737e-05	3.11142e-05	0.00015544	0	0.000281711	0.000194199
Pseudomonas_E_sp003097135	0	0	3.74648e-05	0	0	0
Pseudomonas_E_sp003208475	9.56713e-06	1.40589e-05	6.76651e-05	0	0.000256113	3.1004e-05
Pseudomonas_E_sp003253735	0	0	4.78417e-05	0	0	0
Pseudomonas_E_sp003290225	0.0089051	0.00168241	0.0297671	0.00476713	0.000302182	0.0122743
Pseudomonas_E_sp003851685	2.93741e-05	0	0.000111107	7.52223e-06	3.87429e-05	6.77244e-05
Pseudomonas_E_sp003852235	3.09625e-05	3.92489e-05	0.000260732	1.24915e-05	0.000143395	0.000279217
Pseudomonas_E_sp003852405	4.94478e-05	7.00261e-06	0.000120859	0	6.35261e-05	2.09344e-05
Pseudomonas_E_sp004519405	7.03577e-05	0.000438785	0.000475311	0.000496047	0	7.40436e-05
Pseudomonas_E_sp005233515	1.99948e-05	7.06114e-06	6.30143e-05	6.43621e-06	0	3.79374e-05
Pseudomonas_E_sp005938045	0	0	6.55105e-05	1.17244e-05	0	9.26363e-05
Pseudomonas_E_sp006227205	0	0	0	0	2.50748e-05	0
Pseudomonas_E_sp008369295	0	6.67611e-06	0	1.35604e-05	0	4.20366e-05
Pseudomonas_E_sp009707515	0	2.22049e-05	0.000217917	2.76748e-05	0.000173013	0.000121323
Pseudomonas_E_sp009761815	0	0	0	0	0	0.000220798
Pseudomonas_E_sp009834565	5.94847e-05	0	0.00017415	3.03291e-05	0	0.000139184
Pseudomonas_E_sp009866765	7.59104e-05	4.97269e-06	0.000383694	1.89611e-05	0	0.000103374
Pseudomonas_E_sp012844475	4.39178e-05	5.41344e-06	0.000178666	0.000111156	0	0
Pseudomonas_E_sp012935695	0	3.93983e-06	0	2.08593e-05	0	0
Pseudomonas_E_sp012985465	0	2.32427e-05	0.000310798	0	6.24434e-05	0.000140176
Pseudomonas_E_sp012985665	1.94107e-05	0	0.000165552	0	0.000115971	4.80525e-05
Pseudomonas_E_sp013385985	2.96664e-05	0	5.55208e-05	2.69919e-05	0	3.82212e-05
Pseudomonas_E_sp013386585	2.97797e-05	8.30285e-06	8.31832e-05	2.31427e-05	0	4.79599e-05
Pseudomonas_E_sp013386825	0	1.91782e-05	7.41779e-05	4.58937e-05	6.30703e-05	0
Pseudomonas_E_sp014207255	7.25126e-05	3.54018e-05	0.00045617	0.0068612	0.000164975	0.000488553
Pseudomonas_E_sp014268745	1.59544e-05	0	0	5.42825e-06	0	4.77788e-05
Pseudomonas_E_sp900005815	0.000143448	2.05369e-05	0.000365006	4.32349e-05	0.000118466	0.000136438
Pseudomonas_E_sp900108875	5.81328e-06	0	0	0	0	0
Pseudomonas_E_sp900187565	0	0	9.93137e-05	0	0	5.23319e-05
Pseudomonas_E_sp900187575	0	8.43788e-06	0	0	0	0
Pseudomonas_E_sp900187635	0.015608	0.00536138	0.0587322	0.0126378	0.0208693	0.0303913
Pseudomonas_E_sp900187645	4.44841e-05	0	0	0	0	0
Pseudomonas_E_sp900580675	4.14117e-05	4.7525e-05	0.000249917	4.21228e-05	0.000258007	9.63471e-05
Pseudomonas_E_sp900581005	0	2.18365e-05	0	0	0	0
Pseudomonas_E_sp900582195	0	0	4.61766e-05	0	0	0
Pseudomonas_E_sp900583165	3.27323e-05	2.01387e-05	0	2.71e-05	8.44551e-05	4.43202e-05
Pseudomonas_E_sp900585905	0	0	0	0	0	2.57281e-05
Pseudomonas_E_sp900590755	0	0	0	1.22439e-05	0	0
Pseudomonas_E_sp900591205	5.5605e-05	0	0.000233415	1.07891e-05	0.000129027	2.69379e-05
Pseudomonas_E_sp902706175	4.33426e-05	0	9.58614e-05	0	0	4.38058e-05
Pseudomonas_E_synxantha	7.36217e-05	3.46986e-05	0.000926398	6.95693e-05	0	0.000282609
Pseudomonas_E_synxantha_A	4.62691e-05	3.01344e-05	0.000400332	0.000102454	0.000192554	0.000255785
Pseudomonas_E_syringae	0	0	0	8.2368e-06	0	0
Pseudomonas_E_syringae_J	0	0	0	0	0.000103162	3.06023e-05
Pseudomonas_E_syringae_M	1.85238e-05	9.19474e-06	9.68913e-05	0	0	3.43327e-05
Pseudomonas_E_tolaasii	5.26613e-05	4.0028e-06	8.87427e-05	1.84541e-05	0.00103726	0.000100966
Pseudomonas_E_tremae	0	0	0	0	5.65525e-05	0
Pseudomonas_E_trivialis	4.91496e-05	3.14918e-05	0.000201902	4.0034e-05	0.000124874	0.000149565
Pseudomonas_E_trivialis_B	8.11264e-05	1.40578e-05	0.000541653	4.49597e-05	0.000152803	0.000233949
Pseudomonas_E_umsongensis	0	0	0	0	2.2256e-05	3.75302e-05
Pseudomonas_E_veronii	0.00350744	0.00149813	0.0114822	0.00134545	0.00599529	0.000940111
Pseudomonas_E_viridiflava	0	5.22259e-06	0	0	0	0
Pseudomonas_E_weihenstephanensis	0	0	5.0373e-05	0	0	0
Pseudomonas_E_yamanorum	0	0	0	0	0	2.74386e-05
Pseudomonas_E_yamanorum_A	0	1.49273e-05	0.000322067	2.02992e-05	0	2.43212e-05
Pseudomonas_E_yamanorum_B	0.000103971	0	0	0	0	2.73106e-05
Pseudomonas_F_sp001708505	1.60399e-05	0	0	0	0	0
Xanthomonas_campestris	0.000233228	0	0	0	0	0
Lacunisphaera_sp005787865	0	0	0.00389544	0	0	0
UBA953_sp002293125	0.00139132	0	0	0	0	0

## Sheet: Different_abundant_metabolites
Table of differential abundant metabolites
Dataclass	ID	m/z	Retention time (min)	Average RI	inchikey	Ion mode	Metabolites	HMDB	METLIN	Lipidmaps	kegg	PubChem	CAS	Super Class	Class	Sub Class	level	Score	Fragmentation Score	Adducts	Formula	Mass Error (ppm)	VIP	P-value	adj.P-value	log2(FC)	FC	average(T)	average(N)	T001	T002	T003	T004	T005	T006	T007	T008	T009	T010	T011	T012	T013	T014	T015	T016	T017	T018	T019	T020
GC	911	338.2	25.173	941633	PDRGHUMCVRDZLQ-WMZOPIPTSA-N		Equilenin				C14303			Lipids and lipid-like molecules	Steroids and steroid derivatives	Estrane steroids		71.4					2.90396	1.57277e-14	1.71932e-13	-3.56531	0.0844763	0.00332159	0.0393197	0.125472	0.0010116	0.00982085	5.94999e-06	5.94999e-06	5.94999e-06	5.94999e-06	5.94999e-06	0.00202973	5.94999e-06	5.94999e-06	0.00293461	5.94999e-06	0.0157106	5.94999e-06	0.000984743	0.0487508	0.00102825	0.008059	0.00600086
GC	898	383.3	24.928	926051	LQGUBLBATBMXHT-UHFFFAOYSA-N		Chrysophanol	HMDB0030670			C10315			Benzenoids	Anthracenes	Anthraquinones		77.9					2.53467	2.068e-09	7.80202e-09	-3.68171	0.0779284	0.00150499	0.0193124	0.0430026	5.94999e-06	0.00307938	5.94999e-06	5.94999e-06	5.94999e-06	5.94999e-06	5.94999e-06	5.94999e-06	5.94999e-06	5.94999e-06	0.000971511	5.94999e-06	0.00220937	5.94999e-06	5.94999e-06	0.00739491	5.94999e-06	5.94999e-06	5.94999e-06
GC	925	395.3	25.358	953399	WECGLUPZRHILCT-HZJYTTRNSA-N		1-Monolinolein	HMDB0242115						Lipids and lipid-like molecules	Fatty Acyls	Lineolic acids and derivatives		95.1					2.49199	1.39341e-15	1.99292e-14	-2.87944	0.135895	0.088882	0.654049	1.64967	0.00874593	0.3733	0.0259281	5.94999e-06	0.00136598	0.00436145	0.00417609	0.0118037	5.94999e-06	0.00171736	0.0465467	0.00190167	0.157445	0.00536679	0.00629694	0.341598	0.00280222	0.0030946	0.00297107
GC	545	332.1	19.839	674845	CIWBSHSKHKDKBQ-JLAZNSOCSA-N		Ascorbic Acid	HMDB0000044			C01041			Organoheterocyclic compounds	Dihydrofurans	Furanones		94.9					2.39815	4.2195e-05	8.94087e-05	-2.19996	0.217643	0.00612179	0.0281276	5.94999e-06	5.94999e-06	0.00144147	5.94999e-06	0.00551552	5.94999e-06	0.025801	0.00147974	5.94999e-06	0.0100617	5.94999e-06	0.00111363	0.00105093	0.0106996	0.00933069	0.00595477	0.00552841	5.94999e-06	0.208326	0.20901
GC	681	201.1	22.162	772851	ATHGHQPFGPMSJY-UHFFFAOYSA-N		Spermidine	HMDB0001257			C00315			Organic nitrogen compounds	Organonitrogen compounds	Amines		85.7					2.36732	2.75932e-16	5.10474e-15	-2.80695	0.142897	0.000327351	0.00229081	0.0024062	5.94999e-06	0.001995	5.94999e-06	5.94999e-06	5.94999e-06	5.94999e-06	5.94999e-06	5.94999e-06	5.94999e-06	0.00270521	5.94999e-06	5.94999e-06	0.00249236	5.94999e-06	5.94999e-06	0.00388648	5.94999e-06	5.94999e-06	0.00140702
GC	954	411.356	25.834	983672	TYWMIZZBOVGFOV-UHFFFAOYSA-N		1-Tetracosanol							Lipids and lipid-like molecules	Fatty Acyls	Fatty alcohols		82.1					2.35235	1.29765e-11	7.01313e-11	-3.63183	0.0806698	0.000350415	0.00434382	0.00928734	5.94999e-06	0.00137945	5.94999e-06	5.94999e-06	5.94999e-06	5.94999e-06	5.94999e-06	5.94999e-06	5.94999e-06	5.94999e-06	5.94999e-06	5.94999e-06	0.00132869	5.94999e-06	5.94999e-06	0.00327128	5.94999e-06	5.94999e-06	5.94999e-06
GC	853	371.298	24.379	891136	NEQFBGHQPUXOFH-UHFFFAOYSA-N		4,4'-Biphenyldicarboxylic Acid	HMDB0247394						Benzenoids	Benzene and substituted derivatives	Biphenyls and derivatives		80.1					2.32258	9.53682e-08	2.8492e-07	-3.63461	0.0805144	0.000858851	0.010667	0.0264232	5.94999e-06	0.0023923	5.94999e-06	5.94999e-06	5.94999e-06	5.94999e-06	5.94999e-06	5.94999e-06	5.94999e-06	0.00103043	0.00102718	5.94999e-06	0.00231873	5.94999e-06	5.94999e-06	0.00865467	5.94999e-06	5.94999e-06	0.000934929
GC	983	145.1	26.348	1.01636e+06	PROQIPRRNZUXQM-ZMSHIADSSA-N		16beta,17beta-Estriol	HMDB0000347						Lipids and lipid-like molecules	Steroids and steroid derivatives	Estrane steroids		70.9					2.31055	3.96607e-11	1.94661e-10	-3.16649	0.111376	0.0003178	0.00285341	0.00517579	5.94999e-06	0.0015954	5.94999e-06	5.94999e-06	5.94999e-06	0.00107969	5.94999e-06	5.94999e-06	5.94999e-06	5.94999e-06	5.94999e-06	5.94999e-06	5.94999e-06	0.000991345	5.94999e-06	0.00153615	5.94999e-06	5.94999e-06	5.94999e-06
GC	769	180.1	23.353	832670	NBSCHQHZLSJFNQ-SVZMEOIVSA-N		D-Galactose 6-Phosphate				C01113			Organic oxygen compounds	Organooxygen compounds	Carbohydrates and carbohydrate conjugates		73.8					2.27389	4.12844e-06	9.9788e-06	-2.92423	0.131741	0.000323991	0.00245931	5.94999e-06	5.94999e-06	0.00179052	5.94999e-06	5.94999e-06	5.94999e-06	0.00140702	5.94999e-06	5.94999e-06	5.94999e-06	5.94999e-06	5.94999e-06	5.94999e-06	0.0021339	5.94999e-06	5.94999e-06	0.00311914	5.94999e-06	5.94999e-06	0.00130429
GC	1023	103.037	27.134	1.06635e+06	AODPIQQILQLWGS-GXBDJPPSSA-N		Tetrahydrocortisol	HMDB00949			C05472			Lipids and lipid-like molecules	Steroids and steroid derivatives	Hydroxysteroids		77.8					2.24264	2.96166e-09	1.07921e-08	-3.30823	0.100954	0.00147722	0.0146326	0.0498542	5.94999e-06	0.000928167	5.94999e-06	0.00163652	5.94999e-06	5.94999e-06	5.94999e-06	0.00129565	0.00198336	5.94999e-06	0.00280352	5.94999e-06	0.0119587	0.000821148	0.00253718	0.011703	0.0032257	0.000973986	5.94999e-06
GC	656	294.229	21.792	754825	FAFSAZIEJFMBBY-PDBXOOCHSA-N		Norlinolenic Acid				C16344			Lipids and lipid-like molecules	Fatty Acyls	Fatty acids and conjugates		78.1					2.22771	1.34282e-11	7.10471e-11	-3.90899	0.0665698	0.000180325	0.00270881	0.00165057	5.94999e-06	0.000987022	5.94999e-06	5.94999e-06	5.94999e-06	5.94999e-06	5.94999e-06	5.94999e-06	5.94999e-06	5.94999e-06	5.94999e-06	5.94999e-06	0.00231788	5.94999e-06	5.94999e-06	0.00648244	5.94999e-06	5.94999e-06	5.94999e-06
GC	460	283.192	18.534	630538	YWWVWXASSLXJHU-WAYWQWQTSA-N		9-Tetradecenoic Acid	HMDB0002000			C08322			Lipids and lipid-like molecules	Fatty Acyls	Fatty acids and conjugates		96.7					2.2041	5.02017e-07	1.32676e-06	-1.89169	0.269491	0.00201006	0.00745872	0.0203188	0.00128848	0.00222351	0.00209878	5.94999e-06	0.00155051	5.94999e-06	0.00170587	5.94999e-06	5.94999e-06	5.94999e-06	0.00119594	5.94999e-06	0.00490869	5.94999e-06	0.00125314	0.00916962	5.94999e-06	5.94999e-06	0.00144434
GC	984	129.095	26.375	1.01808e+06	DIEDVCMBPCRJFQ-UHFFFAOYSA-N		10,12-Tricosadiynoic Acid							Lipids and lipid-like molecules	Fatty Acyls	Fatty acids and conjugates		75.4					2.18391	1.23254e-12	8.7184e-12	-2.92415	0.131747	0.00293622	0.0222867	0.0712961	0.00171879	0.00532217	0.00182638	5.94999e-06	0.00099938	5.94999e-06	0.00171095	0.00126638	5.94999e-06	0.00148119	0.00183503	5.94999e-06	0.00812774	0.0012254	0.00148181	0.014629	0.000919883	0.000977728	0.00159138
GC	914	103.055	25.194	942969	IEPGNWMPIFDNSD-HZJYTTRNSA-N		2-Linoleoyl-Sn-Glycerol	HMDB0011538						Lipids and lipid-like molecules	Fatty Acyls	Lineolic acids and derivatives		93.9					2.17775	1.13203e-16	2.72254e-15	-3.2213	0.107224	0.238242	2.2219	6.52407	0.0603427	0.789522	0.0589987	0.00491716	0.0170228	0.0493372	0.0605948	0.208089	0.0447011	0.0175355	0.365424	0.0256215	1.40707	0.0855667	0.0812327	2.86992	0.00469548	0.0390646	0.0387895
GC	673	218.1	21.992	764569	XIVVIYYWXOMYOD-UHFFFAOYSA-N		Lanthionine Ketimine	HMDB0004823						Organic acids and derivatives	Carboxylic acids and derivatives	Amino acids, peptides, and analogues		81.7					2.17524	7.62467e-12	4.47252e-11	-3.22499	0.10695	0.00188384	0.0176142	0.00694823	5.94999e-06	0.00258477	5.94999e-06	5.94999e-06	0.00201308	0.00659628	5.94999e-06	0.00218503	0.000950142	5.94999e-06	0.00157133	0.00132496	0.00782008	0.00274112	5.94999e-06	0.0133553	5.94999e-06	0.0106846	0.017727
GC	1042	327.092	27.683	1.10127e+06	JERGUCIJOXJXHF-TVWVXWENSA-N		17alpha-Hydroxypregnenolone	HMDB0000363			C05138			Lipids and lipid-like molecules	Steroids and steroid derivatives	Pregnane steroids		70.9					2.11725	3.08137e-15	4.11706e-14	-3.19223	0.109407	0.000111634	0.00102036	0.00105234	5.94999e-06	0.000925669	5.94999e-06	5.94999e-06	5.94999e-06	5.94999e-06	5.94999e-06	5.94999e-06	5.94999e-06	5.94999e-06	5.94999e-06	5.94999e-06	0.00283412	5.94999e-06	5.94999e-06	0.00238956	5.94999e-06	5.94999e-06	5.94999e-06
GC	601	311.203	20.813	714094	SECPZKHBENQXJG-BQYQJAHWSA-N		Palmitelaidic Acid	HMDB0012328			C08362			Lipids and lipid-like molecules	Fatty Acyls	Fatty acids and conjugates		98.4					2.11492	1.81012e-08	5.92291e-08	-2.09113	0.234696	0.00104986	0.00447329	0.0181118	5.94999e-06	0.00124271	0.00104413	5.94999e-06	5.94999e-06	5.94999e-06	5.94999e-06	0.00300916	5.94999e-06	5.94999e-06	0.00136754	5.94999e-06	0.00203582	5.94999e-06	5.94999e-06	0.00315887	5.94999e-06	5.94999e-06	5.94999e-06
GC	785	343.3	23.508	841426	DCBSHORRWZKAKO-UHFFFAOYSA-N		Glycerol 1-Myristate	HMDB0304951						Lipids and lipid-like molecules	Glycerolipids	Monoradylglycerols		91.6					2.08584	1.2176e-12	8.7184e-12	-3.18257	0.110141	0.0340964	0.30957	0.771921	0.00618036	0.0803574	0.0101756	0.00143823	0.00228328	0.00269488	0.00375253	0.00599218	0.00187486	0.00164392	0.0147171	0.00163223	0.0718013	0.00311161	0.00312607	0.134672	0.00231582	0.00277707	0.00363251
GC	637	79.1	21.438	739280	WTTJVINHCBCLGX-NQLNTKRDSA-N		Methyl Linoleate	HMDB0034381						Lipids and lipid-like molecules	Fatty Acyls	Lineolic acids and derivatives		82.9					2.03904	1.40041e-13	1.20285e-12	-3.58243	0.0834797	0.0215555	0.258213	0.201116	0.00496704	0.0616217	0.00110503	0.0012375	0.00547631	0.0050154	0.00729921	0.00863131	0.00125912	0.0010756	0.0104003	0.00394928	0.213844	0.00685104	0.0108487	0.401424	0.00137009	0.00227308	0.00217279
GC	818	80.0932	23.931	865322	AGKRHAILCPYNFH-DUQSFWPASA-N		7,7-Dimethyl-5z,8z-Eicosadienoic Acid							Lipids and lipid-like molecules	Fatty Acyls	Fatty acids and conjugates		80.4					2.01997	2.92287e-14	2.97174e-13	-2.77346	0.146253	0.00301329	0.0206033	0.00978409	0.00260365	0.00782312	5.94999e-06	5.94999e-06	0.0011112	0.00216099	0.00102048	0.00346142	5.94999e-06	5.94999e-06	0.0012257	0.00139186	0.0314155	0.00231557	0.00197199	0.0410571	5.94999e-06	5.94999e-06	0.00120934
GC	1057	243.041	28.324	1.14203e+06	JXCOSKURGJMQSG-AZQJGLEESA-N		Alpha-Cortolone	HMDB0003128			C05481			Lipids and lipid-like molecules	Steroids and steroid derivatives	Hydroxysteroids		71					2.01626	1.32411e-19	7.96123e-18	-2.90767	0.133261	0.0340883	0.2558	0.106859	0.00769984	0.205758	0.00274826	0.00596721	0.019019	0.0964775	0.01101	0.00983633	0.0108182	0.00496127	0.0461413	0.0108438	0.341198	0.00913952	0.00664818	0.366193	0.0026247	0.0242745	0.0283227
GC	647	352.136	21.578	744922	DRAVOWXCEBXPTN-UHFFFAOYSA-N		2-Hydroxyadenine	HMDB0000403						Organoheterocyclic compounds	Imidazopyrimidines	Purines and purine derivatives		95.5					2.00858	4.57675e-09	1.60687e-08	-2.91993	0.132134	0.002014	0.0152422	0.00338701	0.00160299	0.00122744	5.94999e-06	0.000923312	5.94999e-06	0.00287046	5.94999e-06	0.00109443	0.0012296	0.0203774	0.00791357	5.94999e-06	0.0110934	0.00430748	5.94999e-06	0.0169397	0.00127402	0.0134772	0.0134063
GC	932	129.1	25.407	956516	GGJRAQULURVTAJ-PDBXOOCHSA-N		1-Linolenoylglycerol							Lipids and lipid-like molecules	Fatty Acyls	Lineolic acids and derivatives		95.6					1.99953	1.96245e-17	5.89962e-16	-3.08846	0.117566	0.237289	2.01835	0.0929092	0.0596997	0.998372	0.00539612	0.00868832	0.0120415	0.0239147	0.0245802	0.128554	0.0123476	0.0155883	0.00650626	0.0104511	0.592889	0.146386	0.040647	1.33958	0.0197527	0.0269786	0.0299553
GC	546	374.114	19.844	675047	FBPFZTCFMRRESA-UNTFVMJOSA-N		L-Iditol	HMDB0011632			C01507			Organic oxygen compounds	Organooxygen compounds	Carbohydrates and carbohydrate conjugates		79					1.98966	2.61251e-07	7.22193e-07	-2.11514	0.230823	0.00212843	0.00922104	5.94999e-06	5.94999e-06	0.00225667	5.94999e-06	0.00242978	0.001286	0.008451	0.00111333	5.94999e-06	0.00283717	5.94999e-06	5.94999e-06	5.94999e-06	0.003619	0.00253528	0.00195615	0.00228139	5.94999e-06	0.0548935	0.0563012
GC	302	193.067	14.982	512554	VOXXWSYKYCBWHO-UHFFFAOYSA-N		Phenyllactic Acid	HMDB0000779			C01479			Phenylpropanoids and polyketides	Phenylpropanoic acids	Unclassified		91.3					1.98461	1.22757e-12	8.7184e-12	2.52693	5.76343	0.000485851	8.42989e-05	5.94999e-06	0.0010726	5.94999e-06	5.94999e-06	0.000403376	0.000871559	0.000292593	5.94999e-06	0.000621913	0.00066653	0.000291679	0.000460118	5.94999e-06	0.000312648	0.000440931	0.00133632	5.94999e-06	5.94999e-06	0.000986755	0.00113242
GC	424	156.1	17.665	601761	ZDXPYRJPNDTMRX-VKHMYHEASA-N		L-Glutamine	HMDB0000641			C00064			Organic acids and derivatives	Carboxylic acids and derivatives	Amino acids, peptides, and analogues		95.6					1.97159	0.000299113	0.000559819	-4.21073	0.0540061	0.00396248	0.0733709	0.0125224	0.00286048	0.00655685	0.00155092	0.00274901	0.00207391	0.00300366	0.0026916	0.00157492	0.00354078	0.00129656	0.00326707	0.00160847	0.0246557	0.00197012	0.00177525	0.0434046	0.00505013	0.00485959	0.00625026
GC	928	129.098	25.378	954671	RZRNAYUHWVFMIP-KTKRTIGZSA-N		Mg(18:1(9z)/0:0/0:0)	HMDB0094684						Lipids and lipid-like molecules	Glycerolipids	Monoradylglycerols		93.7					1.96364	1.86543e-15	2.56364e-14	-2.7064	0.153212	0.30837	2.0127	5.07561	0.0574612	0.98823	0.152686	0.00810988	0.0135037	0.0254843	0.0274495	0.143927	0.0128005	0.0157049	0.200286	0.0125573	0.619734	0.169074	0.0401511	1.28681	0.0179284	0.0253571	0.0290271
GC	916	103.1	25.213	944177	JCQLYHFGKNRPGE-FCVZTGTOSA-N		Lactulose	HMDB0000740			C07064			Organic oxygen compounds	Organooxygen compounds	Carbohydrates and carbohydrate conjugates		92.6					1.95886	1.47383e-16	3.22233e-15	-3.06049	0.119867	0.266916	2.22677	6.3562	0.0614302	0.778443	0.0153093	0.011768	0.0240643	0.0624125	0.0770239	0.33945	0.0475543	0.0299287	0.378058	0.0143901	1.43313	0.435929	0.0955289	3.00777	0.00576891	0.0418326	0.0421201
GC	956	103.1	25.859	985262	ZCCLDKGWJIREQF-PDBXOOCHSA-N		2-Monolinolenin	HMDB0011540						Lipids and lipid-like molecules	Fatty Acyls	Lineolic acids and derivatives		84.1					1.95617	1.37862e-13	1.20285e-12	-2.87683	0.13614	0.00282446	0.0207467	0.0541984	0.00231688	0.00318979	5.94999e-06	5.94999e-06	0.0024148	0.00260426	0.00146951	0.0095531	0.000906385	0.00271691	0.00273486	0.00127655	0.00985513	0.00310477	0.00195461	0.0249591	0.000873137	0.00542133	0.0064883
GC	903	385.303	25.019	931839	SVUQHVRAGMNPLW-UHFFFAOYSA-N		Mg(17:0/0:0/0:0)							Lipids and lipid-like molecules	Glycerolipids	Monoradylglycerols		88.4					1.95282	1.91899e-10	8.39124e-10	-2.64748	0.159598	0.00137352	0.00860609	0.0246652	0.00113545	0.0035944	5.94999e-06	5.94999e-06	5.94999e-06	0.00102477	5.94999e-06	0.00176476	5.94999e-06	5.94999e-06	0.00135597	5.94999e-06	0.00318964	0.00156668	0.000881057	0.00472753	5.94999e-06	5.94999e-06	5.94999e-06
GC	655	83.9	21.773	753899	OVRNDRQMDRJTHS-FMDGEEDCSA-N		Beta-N-Acetylglucosamine	HMDB0000803			C03878			Organic oxygen compounds	Organooxygen compounds	Carbohydrates and carbohydrate conjugates		76.1					1.95138	7.98557e-13	6.19526e-12	-2.88712	0.135174	0.000218602	0.0016172	0.00429979	5.94999e-06	0.00106771	5.94999e-06	5.94999e-06	5.94999e-06	5.94999e-06	5.94999e-06	5.94999e-06	5.94999e-06	5.94999e-06	5.94999e-06	5.94999e-06	0.00127	5.94999e-06	5.94999e-06	0.00195615	5.94999e-06	5.94999e-06	5.94999e-06
GC	639	327.274	21.465	740368	IIUXHTGBZYEGHI-UHFFFAOYSA-N		Isoheptadecanoic Acid	HMDB0061709						Lipids and lipid-like molecules	Fatty Acyls	Fatty acids and conjugates		77.4					1.94357	3.21688e-08	1.02472e-07	-2.39758	0.189782	0.00110865	0.0058417	0.0183824	5.94999e-06	0.00291766	0.00129945	5.94999e-06	5.94999e-06	5.94999e-06	0.00126664	5.94999e-06	5.94999e-06	5.94999e-06	0.0048624	5.94999e-06	0.00260528	5.94999e-06	0.00119357	0.00507311	5.94999e-06	5.94999e-06	5.94999e-06
GC	462	173.026	18.595	632558	SBJKKFFYIZUCET-JLAZNSOCSA-N		Dehydroascorbic Acid	HMDB0001264			C05422			Organoheterocyclic compounds	Lactones	Gamma butyrolactones		93.6					1.93982	1.30755e-12	9.11493e-12	-2.59899	0.165055	0.00620636	0.0376019	0.00194719	0.00228869	0.0117462	5.94999e-06	0.00603346	0.00108441	0.0237412	0.00995153	0.00143991	0.00965664	0.00098598	0.00268317	0.0020109	0.0173084	0.00402427	0.00371483	0.011688	5.94999e-06	0.0980783	0.0997253
GC	393	349.145	17.024	580523	ZAQJHHRNXZUBTE-WUJLRWPWSA-N		D-Xylulose							Organic oxygen compounds	Organooxygen compounds	Carbohydrates and carbohydrate conjugates		86.6					1.93368	2.16957e-07	6.10271e-07	2.43602	5.41148	0.00052496	9.70086e-05	5.94999e-06	0.000741639	0.000392262	5.94999e-06	5.94999e-06	5.94999e-06	5.94999e-06	5.94999e-06	5.94999e-06	5.94999e-06	0.00047137	0.000317518	0.000277534	5.94999e-06	5.94999e-06	5.94999e-06	0.00032228	0.00091803	5.94999e-06	5.94999e-06
GC	669	128.095	21.924	761256	ILRYLPWNYFXEMH-WHFBIAKZSA-N		L-Cystathionine	HMDB0000099			C02291			Organic acids and derivatives	Carboxylic acids and derivatives	Amino acids, peptides, and analogues		83.5					1.9207	5.79648e-13	4.64685e-12	-3.30737	0.101014	0.00153274	0.0151736	0.00178304	0.00156142	0.00328684	5.94999e-06	0.00212424	0.00137216	0.00851312	0.00107457	0.00130161	0.00136875	5.94999e-06	0.00189448	0.00114503	0.0137117	5.94999e-06	0.00161164	0.022371	0.00135118	0.00179026	0.00116296
GC	917	103.1	25.239	945831	UPWGQKDVAURUGE-KTKRTIGZSA-N		Mg(0:0/18:1(9z)/0:0)	HMDB0011537						Lipids and lipid-like molecules	Glycerolipids	Monoradylglycerols		95.1					1.92055	2.66474e-16	5.10474e-15	-3.08243	0.118058	0.263153	2.22901	5.91118	0.0595412	0.693123	0.0174395	0.0138001	0.0244262	0.0578441	0.0782379	0.309568	0.0445874	0.0320827	0.390448	0.0161365	1.22521	0.442822	0.0906582	3.27795	0.00563255	0.0413753	0.0428962
GC	814	174.1	23.904	863797	QZAYGJVTTNCVMB-UHFFFAOYSA-N		Serotonin	HMDB0000259			C00780			Organoheterocyclic compounds	Indoles and derivatives	Tryptamines and derivatives		84.8					1.88239	4.47876e-07	1.19682e-06	-1.15439	0.449255	0.00202232	0.0045015	0.00355896	5.94999e-06	0.00530301	0.00110271	0.0039573	5.94999e-06	0.0150759	0.00271883	0.00311821	0.00306151	0.0027096	5.94999e-06	5.94999e-06	0.0100569	0.00353936	0.00553139	0.00906764	5.94999e-06	0.00144727	0.0014209
GC	674	387.26	22.005	765202	FUVWRUJASRBHEK-UHFFFAOYSA-N		5-Phenylpyrimidine-2,4-Diamine							Organoheterocyclic compounds	Diazines	Pyrimidines and pyrimidine derivatives		78.5					1.85858	4.36812e-12	2.65957e-11	-2.2154	0.215326	0.000350743	0.00162889	0.00450677	5.94999e-06	0.00106593	0.00106104	5.94999e-06	5.94999e-06	5.94999e-06	5.94999e-06	5.94999e-06	5.94999e-06	5.94999e-06	5.94999e-06	5.94999e-06	5.94999e-06	5.94999e-06	5.94999e-06	0.00158755	5.94999e-06	5.94999e-06	5.94999e-06
GC	854	129	24.385	891517	CKDDRHZIAZRDBW-UHFFFAOYSA-N		Heneicosylic Acid	HMDB0002345						Lipids and lipid-like molecules	Fatty Acyls	Fatty acids and conjugates		73					1.85352	3.9201e-14	3.77114e-13	-2.97924	0.126812	0.0381942	0.301188	0.771334	0.0171384	0.0884782	0.00950925	0.00496456	0.0128425	0.0199452	0.0164744	0.121185	0.00894562	0.0102216	0.0606063	0.00990772	0.227254	0.0431703	0.0219114	0.420196	0.00332239	0.0231704	0.0244228
GC	908	223.08	25.071	935146	UHDGCWIWMRVCDJ-XVFCMESISA-N		Cytidine	HMDB0000089			C00475			Nucleosides, nucleotides, and analogues	Pyrimidine nucleosides	Unclassified		93.7					1.84512	0.000242144	0.000462187	-5.47719	0.0224492	0.000117045	0.00521378	5.94999e-06	5.94999e-06	5.94999e-06	5.94999e-06	5.94999e-06	5.94999e-06	5.94999e-06	5.94999e-06	5.94999e-06	5.94999e-06	5.94999e-06	5.94999e-06	5.94999e-06	0.00442475	5.94999e-06	5.94999e-06	0.00558573	5.94999e-06	5.94999e-06	5.94999e-06
GC	666	81.0961	21.911	760623	MAZWDMBCPDUFDJ-VQHVLOKHSA-N		Traumatic Acid	HMDB0000933			C16308			Lipids and lipid-like molecules	Fatty Acyls	Fatty acids and conjugates		77.8					1.83797	0.00920678	0.0137104	-2.91034	0.133015	0.0040878	0.0307319	0.00217204	5.94999e-06	0.0117095	0.00172131	0.00490494	0.00093669	0.126637	0.00486032	0.0020023	5.94999e-06	5.94999e-06	0.0107726	5.94999e-06	0.0022065	0.00675374	0.00095785	0.0062351	0.00189421	0.00287085	0.0031132
GC	671	218.1	21.952	762620	WTDRDQBEARUVNC-UHFFFAOYSA-N		Dl-Dopa	HMDB0000609			C00355			Organic acids and derivatives	Carboxylic acids and derivatives	Amino acids, peptides, and analogues		82.3					1.83077	2.11955e-12	1.41598e-11	-3.21194	0.107922	0.00226222	0.0209617	0.00746364	0.00849177	0.0027262	5.94999e-06	5.94999e-06	0.00101885	0.00279143	5.94999e-06	0.00216706	0.000935995	5.94999e-06	0.00157133	0.00135345	0.0173102	0.00125664	0.00105414	0.0124747	0.00181611	0.00964924	0.0099946
GC	856	218.1	24.39	891835	BBNYCLAREVXOSG-UHFFFAOYSA-N		Mg(0:0/16:0/0:0)	HMDB0011533						Lipids and lipid-like molecules	Glycerolipids	Monoradylglycerols		96.4					1.82683	2.98342e-14	2.97174e-13	-3.27339	0.103422	0.0328691	0.317816	0.800163	0.0150199	0.0886244	0.00945281	0.00433605	0.0139305	0.0189468	0.0156832	0.091013	0.0094062	0.00899237	0.0550776	0.0105026	0.23155	0.0460694	0.0225062	0.382917	0.0029707	0.026222	0.0239241
GC	942	236.083	25.557	966055	WUUGFSXJNOTRMR-IOSLPCCCSA-N		5'-Methylthioadenosine	HMDB0001173			C00170			Nucleosides, nucleotides, and analogues	5'-deoxyribonucleosides	5'-deoxy-5'-thionucleosides		82.2					1.82525	1.14466e-11	6.3285e-11	-2.28147	0.205687	0.000321055	0.00156089	5.94999e-06	5.94999e-06	0.00093131	5.94999e-06	5.94999e-06	5.94999e-06	0.000992975	5.94999e-06	0.00235461	5.94999e-06	0.00095832	5.94999e-06	5.94999e-06	0.00153826	0.00103483	0.00087032	0.00401469	5.94999e-06	5.94999e-06	5.94999e-06
GC	997	259.106	26.666	1.03659e+06	WJNGQIYEQLPJMN-IOSLPCCCSA-N		1-Methylinosine	HMDB0002721						Nucleosides, nucleotides, and analogues	Purine nucleosides	Unclassified		81.2					1.81409	3.48584e-12	2.17752e-11	-4.51985	0.0435901	3.49412e-05	0.000801585	5.94999e-06	5.94999e-06	5.94999e-06	5.94999e-06	5.94999e-06	5.94999e-06	5.94999e-06	5.94999e-06	5.94999e-06	5.94999e-06	5.94999e-06	5.94999e-06	5.94999e-06	0.0012154	5.94999e-06	5.94999e-06	0.00140571	5.94999e-06	5.94999e-06	5.94999e-06
GC	667	81.1	21.911	760623	ALSTYHKOOCGGFT-KTKRTIGZSA-N		9z-Octadecen-1-Ol	HMDB0029632						Lipids and lipid-like molecules	Fatty Acyls	Fatty alcohols		76.3					1.78475	0.00919588	0.0137104	-2.83943	0.139716	0.00433226	0.0310075	0.00225124	5.94999e-06	0.0124316	0.00147226	0.0051215	0.00093669	0.129946	0.00542392	0.00206317	5.94999e-06	5.94999e-06	0.0107726	5.94999e-06	0.0022065	0.00675374	0.00095785	0.00662257	0.00198902	0.00312986	0.00356291
GC	663	232.1	21.872	758723	COCNDHOPIHDTHK-UHFFFAOYSA-N		5-Methoxyindoleacetate	HMDB0004096			C05660			Organoheterocyclic compounds	Indoles and derivatives	Indolyl carboxylic acids and derivatives		78.3					1.77173	6.25255e-05	0.000128525	-1.70717	0.306261	0.00158055	0.0051608	0.00119019	5.94999e-06	0.0106092	5.94999e-06	5.94999e-06	0.00282082	0.0069983	5.94999e-06	0.00243194	0.00110022	5.94999e-06	0.00135015	5.94999e-06	0.0098876	0.00302875	0.00370693	0.0129714	5.94999e-06	0.00695715	0.0071742
GC	972	103.041	26.167	1.00485e+06	BMVUIWJCUQSHLZ-YFZGBAIXSA-N		1-(Sn-Glycero-3-Phospho)-1d-Myo-Inositol	HMDB0011649			C01225			Lipids and lipid-like molecules	Glycerophospholipids	Glycerophosphoinositols		77.7					1.77145	8.03921e-19	3.86686e-17	-2.52351	0.173919	0.00740458	0.0425749	0.0940401	0.00463068	0.0223837	0.00141984	0.000891272	0.00462816	0.0159541	0.00276834	0.00949272	0.00220852	0.00115414	0.00689594	0.00375706	0.0470167	0.00257244	0.0023755	0.0588902	5.94999e-06	0.00385311	0.00361323
GC	694	339.3	22.353	782156	ZQPPMHVWECSIRJ-KTKRTIGZSA-N		Oleic Acid	HMDB0000207			C00712			Lipids and lipid-like molecules	Fatty Acyls	Fatty acids and conjugates		98.9					1.76223	5.03624e-16	8.65154e-15	-1.97538	0.254302	0.474443	1.86567	4.46391	0.393747	1.0664	0.944269	0.031655	0.498596	0.346864	0.56122	0.392822	0.0307131	0.0192622	1.00855	0.0235999	1.30527	0.369328	0.647225	1.57205	0.0270806	0.0356803	0.0360409
GC	776	343.2	23.403	835494	AKPLHCDWDRPJGD-UHFFFAOYSA-N		Nordiazepam	HMDB0060538			C07486			Organoheterocyclic compounds	Benzodiazepines	1,4-benzodiazepines		77.6					1.74993	0.0227455	0.0313484	-1.15801	0.44813	0.00169267	0.00377719	0.0045053	0.00458408	0.00289664	5.94999e-06	5.94999e-06	0.00161112	0.0021146	0.00301079	0.00192225	5.94999e-06	5.94999e-06	0.00301015	0.0017741	0.00230492	0.00125526	5.94999e-06	0.00408626	5.94999e-06	0.00214217	0.00204352
GC	384	87	16.881	575763	VSDUZFOSJDMAFZ-UHFFFAOYSA-N		Methyl 2-Amino-3-Phenylpropanoate	HMDB0245704						Organic acids and derivatives	Carboxylic acids and derivatives	Amino acids, peptides, and analogues		84.3					1.7464	1.1928e-08	3.98429e-08	-3.45413	0.0912438	4.83256e-05	0.000529632	0.000822799	5.94999e-06	5.94999e-06	5.94999e-06	5.94999e-06	5.94999e-06	5.94999e-06	5.94999e-06	5.94999e-06	5.94999e-06	5.94999e-06	5.94999e-06	5.94999e-06	0.000864525	5.94999e-06	5.94999e-06	0.00152292	5.94999e-06	5.94999e-06	5.94999e-06
GC	482	355.14	18.989	645605	MTVWFVDWRVYDOR-UHFFFAOYSA-N		3,4-Dihydroxyphenylglycol	HMDB0000318			C05576			Benzenoids	Phenols	Benzenediols		93.2					1.72327	6.929e-05	0.000141222	-3.68776	0.0776019	8.489e-05	0.00109392	5.94999e-06	5.94999e-06	5.94999e-06	5.94999e-06	5.94999e-06	5.94999e-06	5.94999e-06	5.94999e-06	5.94999e-06	5.94999e-06	5.94999e-06	5.94999e-06	5.94999e-06	0.00189431	5.94999e-06	5.94999e-06	0.00128704	5.94999e-06	5.94999e-06	5.94999e-06
GC	480	288.089	18.932	643718	RFSUNEUAIZKAJO-ARQDHWQXSA-N		Fructose	HMDB0000660			C02336			Organic oxygen compounds	Organooxygen compounds	Carbohydrates and carbohydrate conjugates		81.5					1.71993	1.0548e-13	9.39551e-13	-1.80004	0.287166	0.000577552	0.00201122	5.94999e-06	5.94999e-06	0.00148297	5.94999e-06	0.0011926	5.94999e-06	0.00157917	5.94999e-06	0.000887414	5.94999e-06	5.94999e-06	0.00131291	0.000963836	0.0028959	0.00125617	5.94999e-06	0.00336513	5.94999e-06	0.00180017	0.00216155
GC	895	342.262	24.914	925161	NVKAWKQGWWIWPM-ABEVXSGRSA-N		5alpha-Dihydrotesosterone	HMDB0002961			C03917			Lipids and lipid-like molecules	Steroids and steroid derivatives	Androstane steroids		71.6					1.7193	3.12305e-09	1.12104e-08	0.791923	1.73138	0.00114685	0.000662391	0.00131742	0.00154551	0.00172616	0.00128885	0.00135633	0.00116549	0.00120388	0.00121205	0.00115266	0.00144636	0.00110515	0.00094771	5.94999e-06	0.00144115	0.00105986	0.00113844	0.00150209	0.00100426	5.94999e-06	0.00113278
GC	786	217.1	23.518	841991	DWRXFEITVBNRMK-JXOAFFINSA-N		5-Methyluridine	HMDB0000884						Nucleosides, nucleotides, and analogues	Pyrimidine nucleosides	Unclassified		92.1					1.71792	3.02735e-14	2.97174e-13	-3.25072	0.10506	0.0107232	0.102068	0.0160393	0.00662826	0.012302	0.00384245	0.00526922	0.0117324	0.0136778	0.00442345	0.00605513	0.0078137	0.00578758	0.00854558	0.00471774	0.156203	0.00836502	0.00868928	0.151749	0.00875046	0.00736866	0.00975301
GC	935	204.1	25.441	958678	GUBGYTABKSRVRQ-DCSYEGIMSA-N		Beta-Lactose	HMDB0041627			C01970			Organic oxygen compounds	Organooxygen compounds	Carbohydrates and carbohydrate conjugates		88.5					1.69756	6.49413e-07	1.69765e-06	-2.66461	0.157715	0.0117615	0.0745747	0.403926	0.000953379	0.00358092	0.00261826	0.00315967	0.0276586	0.0104155	0.00229118	0.0129729	0.00257637	5.94999e-06	0.0029719	0.00692169	0.0165505	5.94999e-06	0.0117618	0.0608615	0.0045516	0.00368195	0.0040236
GC	1053	129.091	28.163	1.13179e+06	AVSXSVCZWQODGV-DPAQBDIFSA-N		Desmosterol	HMDB0002719			C01802			Lipids and lipid-like molecules	Steroids and steroid derivatives	Cholestane steroids		92.7					1.68054	1.25085e-16	2.86504e-15	-2.50105	0.176648	0.00581375	0.0329115	0.00916469	0.00132667	0.00852842	0.00267576	0.00290172	0.00372723	0.0120644	0.00221507	0.00256003	0.00232068	0.0050808	0.00847606	0.00215702	0.0508697	0.00240172	0.00560741	0.0556569	0.00206683	0.00707276	0.0095469
GC	457	356.1	18.463	628187	BZQFBWGGLXLEPQ-REOHCLBHSA-N		Phosphoserine	HMDB0000272			C01005			Organic acids and derivatives	Carboxylic acids and derivatives	Amino acids, peptides, and analogues		88.4					1.67207	0.00370863	0.0058873	-3.92902	0.0656521	7.88894e-05	0.00120163	5.94999e-06	5.94999e-06	5.94999e-06	5.94999e-06	5.94999e-06	5.94999e-06	5.94999e-06	5.94999e-06	5.94999e-06	5.94999e-06	5.94999e-06	5.94999e-06	5.94999e-06	0.00203003	5.94999e-06	5.94999e-06	0.00133854	5.94999e-06	5.94999e-06	5.94999e-06
GC	718	79.1	22.69	798574	KRVXMNNRSSQZJP-LOVVWNRFSA-N		5alpha-Androst-16-En-3beta-Ol							Unclassified	Unclassified	Unclassified		82.6					1.63945	1.88859e-12	1.27945e-11	-3.23765	0.106016	0.0151637	0.143033	0.0308633	0.0100165	0.0759349	0.00291372	0.00374061	0.00435784	0.0110547	5.94999e-06	0.0168377	0.00568657	0.00425291	5.94999e-06	0.0111559	0.0569102	0.0076702	0.00617363	0.0607621	0.00392614	0.00597902	0.00600305
GC	687	218.1	22.268	778015	ILRYLPWNYFXEMH-UHFFFAOYSA-N		Cystathione	HMDB0303077			C00542			Organic acids and derivatives	Carboxylic acids and derivatives	Amino acids, peptides, and analogues		86.4					1.63921	7.76479e-12	4.49983e-11	-2.59702	0.165279	0.0130234	0.0787963	0.0616117	0.003737	0.0333118	0.0117841	0.00723488	0.0105781	0.0162289	0.00973263	0.0116098	0.0094533	0.00363179	0.0163656	0.00460352	0.0712493	0.0131068	0.014523	0.0848439	0.0087834	0.0158161	0.0152837
GC	344	276.106	15.964	545240	FSVCELGFZIQNCK-UHFFFAOYSA-N		Bicine	HMDB0011727						Organic acids and derivatives	Carboxylic acids and derivatives	Amino acids, peptides, and analogues		75.7					1.63101	5.26674e-07	1.38432e-06	1.6792	3.20251	0.000551863	0.000172322	5.94999e-06	0.00147176	0.000781487	0.00220499	0.000335279	5.94999e-06	5.94999e-06	5.94999e-06	5.94999e-06	5.94999e-06	0.000323843	0.000340112	0.0003301	0.000438505	5.94999e-06	5.94999e-06	0.000713381	0.000649079	5.94999e-06	5.94999e-06
GC	96	200.088	9.044	313921	JVQYSWDUAOAHFM-UHFFFAOYSA-N		3-Methyl-2-Oxovaleric Acid	HMDB0000491			C03465			Organic acids and derivatives	Keto acids and derivatives	Short-chain keto acids and derivatives		79.2					1.58969	2.33387e-10	9.84728e-10	-2.87418	0.136391	5.42344e-05	0.000397639	5.94999e-06	5.94999e-06	0.000858087	5.94999e-06	5.94999e-06	5.94999e-06	5.94999e-06	5.94999e-06	5.94999e-06	5.94999e-06	5.94999e-06	5.94999e-06	5.94999e-06	0.00109763	5.94999e-06	5.94999e-06	0.000639985	5.94999e-06	5.94999e-06	0.000415593
GC	300	171.082	14.948	511422	BPMFZUMJYQTVII-UHFFFAOYSA-N		Guanidoacetic Acid	HMDB0000128			C00581			Organic acids and derivatives	Carboxylic acids and derivatives	Amino acids, peptides, and analogues		91.8					1.57322	9.34044e-06	2.18095e-05	-2.87454	0.136357	0.000569995	0.00418016	5.94999e-06	5.94999e-06	0.00152443	5.94999e-06	0.000291369	0.000399129	0.000439	0.000312668	5.94999e-06	0.000278136	5.94999e-06	0.000480893	0.000375819	0.00514677	5.94999e-06	0.00033806	0.0067907	5.94999e-06	0.000443845	0.000536248
GC	960	413.3	25.961	991749	FFWOKTFYGVYKIR-UHFFFAOYSA-N		Parietin				C17045			Benzenoids	Anthracenes	Anthraquinones		73.9					1.5632	8.27334e-10	3.26187e-09	-4.01953	0.0616595	3.82354e-05	0.000620105	0.00156078	5.94999e-06	5.94999e-06	5.94999e-06	5.94999e-06	5.94999e-06	5.94999e-06	5.94999e-06	5.94999e-06	5.94999e-06	5.94999e-06	5.94999e-06	5.94999e-06	5.94999e-06	5.94999e-06	5.94999e-06	0.0013568	5.94999e-06	5.94999e-06	5.94999e-06
GC	186	247.037	11.719	404979	SGMJBNSHAZVGMC-PWNYCUMCSA-N		Erythrono-1,4-Lactone	HMDB0000349						Organoheterocyclic compounds	Lactones	Gamma butyrolactones		89.5					1.5585	3.02838e-10	1.26665e-09	-2.28899	0.204619	5.79429e-05	0.000283175	5.94999e-06	5.94999e-06	0.000318569	5.94999e-06	5.94999e-06	5.94999e-06	5.94999e-06	5.94999e-06	5.94999e-06	5.94999e-06	0.000321747	0.00041508	5.94999e-06	0.000442664	5.94999e-06	5.94999e-06	0.000554325	5.94999e-06	0.00044881	0.000465869
GC	318	194	15.435	527632	RWZYAGGXGHYGMB-UHFFFAOYSA-N		Anthranilic Acid	HMDB0001123			C00108			Benzenoids	Benzene and substituted derivatives	Benzoic acids and derivatives		74.8					1.53855	3.73043e-08	1.17277e-07	-2.18676	0.219644	0.000102355	0.000466003	5.94999e-06	0.000291608	0.000464762	5.94999e-06	5.94999e-06	5.94999e-06	0.000449571	5.94999e-06	5.94999e-06	0.000370971	5.94999e-06	0.000334503	5.94999e-06	0.000836316	5.94999e-06	0.000351904	0.000885384	0.000283774	0.000644689	0.000628296
GC	831	357.293	24.061	872666	ZDGJAHTZVHVLOT-YUMQZZPRSA-N		Saccharopine	HMDB0000279			C00449			Organic acids and derivatives	Carboxylic acids and derivatives	Amino acids, peptides, and analogues		80.5					1.53755	4.57165e-09	1.60687e-08	-2.48941	0.178079	0.00253688	0.0142458	0.0417328	5.94999e-06	0.00423809	5.94999e-06	0.000962349	0.00113195	5.94999e-06	5.94999e-06	0.0015697	5.94999e-06	5.94999e-06	0.000887131	0.00243722	0.00269109	0.00107455	5.94999e-06	0.00519708	0.0016864	0.00836177	0.00752402
GC	805	258.1	23.794	857583	DRTQHJPVMGBUCF-XVFCMESISA-N		Uridine	HMDB0000296			C00299			Nucleosides, nucleotides, and analogues	Pyrimidine nucleosides	Unclassified		96.2					1.5106	1.08821e-17	3.73879e-16	-2.60746	0.164088	0.0152875	0.0931664	0.0177983	0.00919123	0.0272051	0.00588183	0.00533414	0.0140708	0.0306089	0.00616143	0.00484856	0.0108397	0.00783958	0.0146803	0.00890514	0.180108	0.0108753	0.0160174	0.161632	0.0189834	0.00962767	0.0118285
GC	317	232.094	15.432	527532	BBJIPMIXTXKYLZ-UHFFFAOYSA-N		3-Aminoglutaric Acid							Lipids and lipid-like molecules	Fatty Acyls	Fatty acids and conjugates		85.7					1.49665	3.50398e-07	9.57621e-07	-1.45024	0.365961	0.000432123	0.00118079	0.000710206	0.000503526	0.00127469	5.94999e-06	0.000368709	5.94999e-06	0.000712027	5.94999e-06	5.94999e-06	0.000527533	0.00285286	0.000647762	5.94999e-06	0.00241393	5.94999e-06	0.000449305	0.00590396	0.00049057	0.00167952	0.00168047
GC	849	202.086	24.287	885434	QGXBDMJGAMFCBF-LISVHTKMSA-N		5.Alpha.-Androstan-3.Alpha.-Ol-17-One							Lipids and lipid-like molecules	Steroids and steroid derivatives	Androstane steroids		70.3					1.49515	3.76208e-13	3.17466e-12	-2.4052	0.188783	0.00145978	0.00773258	0.0118056	0.00127667	0.00284123	0.00106519	0.0015608	0.00137974	0.0012871	0.0010685	0.00127628	0.00169477	0.00114534	0.00195928	0.000902073	0.00385838	0.000917263	0.00171498	0.0071658	0.00191806	0.001783	0.00209003
GC	923	218.1	25.323	951173	YQEMORVAKMFKLG-UHFFFAOYSA-N		Mg(0:0/18:0/0:0)	HMDB0011535						Lipids and lipid-like molecules	Glycerolipids	Monoradylglycerols		72.8					1.48622	1.99153e-07	5.6682e-07	-2.35225	0.19584	0.0205211	0.104785	0.456579	0.00317369	0.0175324	0.00210833	0.00203637	0.00281045	0.00416166	0.00350148	0.063873	0.00165921	0.00178402	0.00704559	0.00168291	0.0676923	0.00634557	0.00483163	0.0878552	0.00164342	0.00218718	0.00233532
GC	87	102.061	8.674	300625	UCMIRNVEIXFBKS-UHFFFAOYSA-N		Beta-Alanine	HMDB0000056			C00099			Organic acids and derivatives	Carboxylic acids and derivatives	Amino acids, peptides, and analogues		96.3					1.46815	4.96024e-12	2.98234e-11	1.7103	3.27229	0.00177457	0.000542302	5.94999e-06	0.0048063	0.00183791	0.00103473	0.00126078	0.00289535	0.00188296	0.00250061	0.00130632	0.00363457	0.000516263	0.00101483	0.000965109	0.000979997	0.00200872	0.00175208	0.000983442	0.00227782	0.00224544	0.00123038
GC	447	142.1	18.225	620305	AHLPHDHHMVZTML-UHFFFAOYSA-N		2,5-Diaminopentanoic Acid	HMDB0000214			C01602			Organic acids and derivatives	Carboxylic acids and derivatives	Amino acids, peptides, and analogues		97.4					1.45979	1.73115e-16	3.62037e-15	-1.79951	0.287271	0.0584115	0.203332	0.0896703	0.0349299	0.18931	0.035497	0.032111	0.0400209	0.0726344	0.0224853	0.0797896	0.0410423	0.0180312	0.0453692	0.0356236	0.304775	0.0435708	0.0501029	0.382222	0.0828652	0.049677	0.0494249
GC	941	383.314	25.536	964720	RTIXKCRFFJGDFG-UHFFFAOYSA-N		Chrysin	HMDB0036619			C10028			Phenylpropanoids and polyketides	Flavonoids	Flavones		81.1					1.45171	1.53728e-05	3.43922e-05	-2.70804	0.153038	0.000336406	0.0021982	0.00489071	5.94999e-06	5.94999e-06	5.94999e-06	0.000998611	0.00176031	0.00174599	5.94999e-06	5.94999e-06	5.94999e-06	5.94999e-06	5.94999e-06	0.0025133	5.94999e-06	5.94999e-06	0.00213194	0.0010614	5.94999e-06	5.94999e-06	5.94999e-06
GC	187	213.073	11.764	406458	QGFSQVPRCWJZQK-UHFFFAOYSA-N		9-Decenol	HMDB0059861						Lipids and lipid-like molecules	Fatty Acyls	Fatty alcohols		72.7					1.44952	4.18802e-11	2.03479e-10	-1.53495	0.345091	0.000158705	0.000459892	5.94999e-06	5.94999e-06	0.000375886	5.94999e-06	0.000334001	5.94999e-06	0.000479829	5.94999e-06	0.000303304	5.94999e-06	5.94999e-06	0.000379912	5.94999e-06	0.000577877	5.94999e-06	0.000299318	0.000662986	5.94999e-06	0.00095093	0.000917911
GC	689	337.219	22.29	779087	OYHQOLUKZRVURQ-AVQMFFATSA-N		Linoelaidic Acid	HMDB0006270						Lipids and lipid-like molecules	Fatty Acyls	Lineolic acids and derivatives		97.2					1.44185	7.54233e-18	2.79066e-16	-1.74067	0.29923	0.311406	1.04069	2.54482	0.146782	0.831514	0.387517	0.0905972	0.202252	0.253391	0.266357	0.230148	0.0758956	0.0518385	0.49067	0.125147	0.990777	0.227423	0.28605	0.881416	0.104553	0.170541	0.168571
GC	45	173.08	6.726	230626	FUZZWVXGSFPDMH-UHFFFAOYSA-N		Caproic Acid	HMDB0000535			C01585			Lipids and lipid-like molecules	Fatty Acyls	Fatty acids and conjugates		97					1.43299	0.000233987	0.000448398	-0.98013	0.506934	0.000547628	0.00108027	0.00103587	5.94999e-06	0.00069064	5.94999e-06	5.94999e-06	0.000677187	0.000693806	5.94999e-06	0.00133746	0.000573918	0.000619509	0.00145053	5.94999e-06	0.00156789	0.000564303	0.00057166	0.00209065	5.94999e-06	0.000712191	0.000697415
GC	467	285.2	18.693	635803	TUNFSRHWOTWDNC-UHFFFAOYSA-N		Myristic Acid	HMDB0000806			C06424			Lipids and lipid-like molecules	Fatty Acyls	Fatty acids and conjugates		95.3					1.42747	2.15819e-09	7.98531e-09	-1.95805	0.257375	0.0695069	0.27006	1.03161	0.0374243	0.118496	0.0633079	0.0163387	0.0464084	0.0208442	0.0453975	0.0533718	0.0171041	0.0104053	0.073714	0.0147068	0.13829	0.0309459	0.0376496	0.182031	0.0149999	0.0231235	0.0228485
GC	1051	129.1	28.134	1.12995e+06	SQOJOAFXDQDRGF-MMQTXUMRSA-N		Ginkgolide B				C07602			Lipids and lipid-like molecules	Prenol lipids	Terpene lactones		74					1.42658	3.49098e-06	8.52367e-06	-3.08314	0.118	0.00196603	0.0166612	0.0029044	0.00128148	0.00889985	5.94999e-06	5.94999e-06	5.94999e-06	0.00327467	5.94999e-06	0.0027855	0.00832798	0.00395408	5.94999e-06	0.00409313	0.00643913	5.94999e-06	5.94999e-06	0.00653914	5.94999e-06	5.94999e-06	0.00331579
GC	420	357.1	17.492	596032	AWUCVROLDVIAJX-GSVOUGTGSA-N		Glycerol 3-Phosphate	HMDB0000126			C00093			Lipids and lipid-like molecules	Glycerophospholipids	Glycerophosphates		96.3					1.4263	2.64208e-16	5.10474e-15	-2.10392	0.232626	0.252742	1.08647	0.401253	0.0625765	0.732001	0.0309816	0.0527559	0.106885	0.453606	0.23291	0.23259	0.152214	0.159254	0.172027	0.0997537	1.44061	0.819085	0.349336	1.72127	0.0492684	0.53692	0.54424
GC	1005	199.1	26.804	1.04536e+06	INAPMGSXUVUWAF-LXOASSSBSA-N		1d-Myo-Inositol 3-Phosphate	HMDB0006814			C04006			Organic oxygen compounds	Organooxygen compounds	Alcohols and polyols		76.9					1.42361	0.00573128	0.00880749	-2.93854	0.13044	0.00040739	0.00312321	5.94999e-06	5.94999e-06	0.00163787	5.94999e-06	5.94999e-06	0.00108703	0.00200113	5.94999e-06	5.94999e-06	5.94999e-06	5.94999e-06	0.00161273	5.94999e-06	0.00159679	5.94999e-06	5.94999e-06	0.00133723	5.94999e-06	5.94999e-06	5.94999e-06
GC	375	211	16.675	568906	TWNIBLMWSKIRAT-VFUOTHLCSA-N		Levoglucosan	HMDB0000640						Organoheterocyclic compounds	Oxepanes	Unclassified		77.1					1.42047	9.44663e-14	8.57326e-13	-2.19041	0.219089	0.00021988	0.00100361	0.000372876	5.94999e-06	0.000747204	5.94999e-06	5.94999e-06	5.94999e-06	0.00030103	0.00031032	0.000266063	5.94999e-06	0.00037961	5.94999e-06	5.94999e-06	0.00107899	0.00059158	0.000294664	0.00126249	5.94999e-06	0.000489957	0.00058913
GC	869	371.3	24.561	902711	QHZLMUACJMDIAE-SFHVURJKSA-N		Mg(16:0/0:0/0:0)	HMDB0011564						Lipids and lipid-like molecules	Glycerolipids	Monoradylglycerols		95					1.4166	3.89693e-15	4.71544e-14	-2.21681	0.215116	0.153398	0.713094	1.81142	0.0926964	0.383496	0.088565	0.0442754	0.0590935	0.0631707	0.0580901	0.123812	0.0462783	0.0579355	0.124183	0.0539495	0.26621	0.0783216	0.068484	0.386478	0.0540294	0.0748	0.0685302
GC	721	318.089	22.722	800133	NEUWPSXOYGGGFO-UHFFFAOYSA-N		3-(1,1-Dimethylallyl)Scopoletin	HMDB0034133						Phenylpropanoids and polyketides	Coumarins and derivatives	Hydroxycoumarins		73.3					1.41488	3.21806e-06	7.93787e-06	-1.46096	0.363252	0.00135559	0.00373181	0.0027242	5.94999e-06	0.00141715	5.94999e-06	0.00123486	0.00239904	0.00562758	5.94999e-06	0.00229288	0.00127622	5.94999e-06	0.00351298	0.00241771	0.0110502	0.00438218	0.00176112	0.0136258	5.94999e-06	0.00949242	0.00958729
GC	529	245.1	19.646	667362	WQZGKKKJIJFFOK-VSOAQEOCSA-N		L-Altrose							Organic oxygen compounds	Organooxygen compounds	Carbohydrates and carbohydrate conjugates		82.1					1.40775	1.09966e-08	3.72489e-08	-1.32198	0.399986	0.00100048	0.0025013	0.00188774	0.00147811	0.00190137	5.94999e-06	5.94999e-06	5.94999e-06	0.00208066	5.94999e-06	5.94999e-06	5.94999e-06	0.00281928	0.00144297	0.00109892	0.00694674	5.94999e-06	0.000875636	0.00678281	5.94999e-06	0.00171618	0.00143088
GC	691	337.236	22.293	779233	OYHQOLUKZRVURQ-HZJYTTRNSA-N		Linoleic Acid	HMDB0000673			C01595			Lipids and lipid-like molecules	Fatty Acyls	Lineolic acids and derivatives		96.1					1.40489	5.36532e-18	2.1506e-16	-1.75555	0.29616	0.312502	1.05518	2.54482	0.149799	0.831514	0.387517	0.0905972	0.202252	0.256401	0.272105	0.232943	0.0779256	0.0538937	0.498084	0.00510305	1.00263	0.23128	0.29271	0.901332	0.102719	0.170541	0.171097
GC	991	327.072	26.512	1.02679e+06	OVCDSSHSILBFBN-UHFFFAOYSA-N		Amodiaquine	HMDB0014751			C07626			Organoheterocyclic compounds	Quinolines and derivatives	Aminoquinolines and derivatives		72.3					1.4017	1.10424e-11	6.18295e-11	-1.4703	0.360906	0.00251321	0.0069636	0.00793109	0.00164394	0.00705869	5.94999e-06	0.00117053	0.00155098	0.00465705	0.00128089	0.00352217	0.00172549	0.00146181	0.00326179	0.00165777	0.0264832	0.00226571	0.00137363	0.021749	0.00154651	0.00193696	0.00288675
GC	891	174.1	24.862	921854	XBGGUPMXALFZOT-VIFPVBQESA-N		Glycyltyrosine	HMDB0028853						Organic acids and derivatives	Carboxylic acids and derivatives	Amino acids, peptides, and analogues		85.4					1.392	0.0002466	0.000468832	-1.11094	0.462993	0.00173717	0.00375205	5.94999e-06	0.00135742	0.00622092	5.94999e-06	0.00388519	0.00283268	0.00388013	5.94999e-06	0.00272532	0.00329283	5.94999e-06	5.94999e-06	5.94999e-06	0.0159563	5.94999e-06	0.00581048	0.00596969	5.94999e-06	0.00285502	0.00253252
GC	992	327.086	26.512	1.02679e+06	UMEKPPOFCOUEDT-UHFFFAOYSA-N		Mg(20:0/0:0/0:0)							Lipids and lipid-like molecules	Glycerolipids	Monoradylglycerols		77.6					1.36205	1.34413e-11	7.10471e-11	-1.49429	0.354956	0.00234127	0.00659594	0.00862955	0.00093014	0.00613224	5.94999e-06	0.00119773	0.00158011	0.00427908	0.00126052	0.00230065	0.00125615	0.00142934	0.00259418	0.00161085	0.0246179	0.00155596	0.00100754	0.0213193	0.00135916	0.00158992	0.00224718
GC	1034	79.0675	27.396	1.08301e+06	QYIXCDOBOSTCEI-BPAAZKTESA-N		Cholestan-3-Ol							Unclassified	Unclassified	Unclassified		80.6					1.36061	6.39499e-09	2.19714e-08	-2.1429	0.226424	0.00151926	0.00670981	0.0233761	0.00138782	0.00311425	0.00131329	5.94999e-06	0.0015182	5.94999e-06	0.0013426	5.94999e-06	5.94999e-06	5.94999e-06	0.00144475	0.00128898	0.00130235	0.00176982	0.00235857	0.00231228	0.00147508	0.00101785	5.94999e-06
GC	418	147	17.482	595701	AWUCVROLDVIAJX-UHFFFAOYSA-N		Glycerophosphoric Acid	HMDB0252849			C03189			Lipids and lipid-like molecules	Glycerophospholipids	Glycerophosphates		94.5					1.35939	3.64763e-15	4.61713e-14	-2.0295	0.244939	0.078344	0.319851	0.117073	0.0218963	0.211646	0.0126264	0.02424	0.0371464	0.138178	0.0739175	0.0715546	0.0482245	0.0503276	0.0589891	0.0365723	0.434464	0.241449	0.104655	0.536411	0.0193215	0.164957	0.167052
GC	449	273.1	18.242	620868	KRKNYBCHXYNGOX-UHFFFAOYSA-N		Citric Acid	HMDB0000094			C00158			Organic acids and derivatives	Carboxylic acids and derivatives	Tricarboxylic acids and derivatives		97.4					1.3517	3.56905e-08	1.12942e-07	1.31261	2.48391	0.0673497	0.0271144	0.00321064	0.0734585	0.0444086	0.144144	0.139135	0.00381924	0.0824481	0.0835243	0.00239272	0.00419938	0.123139	0.0418263	0.106377	0.0143567	0.0460061	0.00445733	0.00256231	0.115043	0.0528626	0.052991
GC	606	313.248	20.918	718326	IPCSVZSSVZVIGE-UHFFFAOYSA-N		Palmitic Acid	HMDB0000220			C00249			Lipids and lipid-like molecules	Fatty Acyls	Fatty acids and conjugates		97.1					1.32766	1.04951e-15	1.57754e-14	-1.63011	0.323063	0.831719	2.57448	5.97938	0.693713	1.71018	1.04362	0.336763	0.664068	0.541767	0.704954	0.725937	0.31048	0.244655	1.22068	0.340758	1.8666	0.615513	0.649976	1.94103	0.340252	0.511792	0.511813
GC	299	217.1	14.922	510557	QMNUDYFKZYBWQX-UHFFFAOYSA-N		1h-Quinazolin-4-One	HMDB0246465						Organoheterocyclic compounds	Diazanaphthalenes	Benzodiazines		84.6					1.32284	6.8326e-10	2.76175e-09	-1.81573	0.28406	0.000280511	0.000987504	5.94999e-06	5.94999e-06	0.000375567	0.000480344	5.94999e-06	0.000350694	0.000363726	0.000386881	0.000852701	0.000757036	0.000425631	0.000408857	0.000497957	0.000864232	0.000542404	0.000299249	0.000778147	5.94999e-06	5.94999e-06	5.94999e-06
GC	392	243.019	16.984	579192	DHCLVCXQIBBOPH-UHFFFAOYSA-N		Beta-Glycerophosphoric Acid	HMDB0002520			C02979			Lipids and lipid-like molecules	Glycerophospholipids	Glycerophosphates		92.4					1.32102	6.84162e-15	7.83529e-14	-1.94044	0.260537	0.00321387	0.0123355	0.004104	0.0019004	0.00744527	0.00124846	0.00183987	0.0019905	0.00456938	0.00268959	0.00281127	0.00246336	0.00230754	0.00287179	0.00181967	0.0157858	0.00693878	0.0038602	0.0196928	0.00161157	0.00612061	0.0063208
GC	735	387.132	22.9	808805	NBSCHQHZLSJFNQ-VFUOTHLCSA-N		Beta-D-Glucose 6-Phosphate	HMDB0003498			C01172			Organic oxygen compounds	Organooxygen compounds	Carbohydrates and carbohydrate conjugates		84.5					1.29973	4.22969e-12	2.60831e-11	1.13232	2.19211	0.0683545	0.0311821	0.0119033	0.092938	0.0888871	0.0818908	0.105304	0.04127	0.0889444	0.0772872	0.0429897	0.0351002	0.0380108	0.0727084	0.0895869	0.0284579	0.0704798	0.0329333	0.0350742	0.127798	0.103737	0.103435
GC	802	204.1	23.707	852668	WWUZIQQURGPMPG-KRWOKUGFSA-N		Sphingosine	HMDB0000252			C00319			Organic nitrogen compounds	Organonitrogen compounds	Amines		72.9					1.29926	0.00524117	0.00810612	-0.946371	0.518936	0.00128307	0.0024725	5.94999e-06	0.00423632	5.94999e-06	0.00139875	0.00158352	0.00267685	5.94999e-06	5.94999e-06	0.00758638	5.94999e-06	0.00145329	0.00161445	5.94999e-06	0.0131755	0.00377245	0.00895598	0.00273517	0.00274651	5.94999e-06	0.00586635
GC	645	325.241	21.567	744478	GDTXICBNEOEPAZ-BQYQJAHWSA-N		10-Heptadecenoic Acid							Lipids and lipid-like molecules	Fatty Acyls	Fatty acids and conjugates		95.7					1.29667	3.95139e-10	1.63847e-09	-1.95383	0.25813	0.00459763	0.0178113	0.0544298	0.00272453	0.00661158	0.00433571	0.00141322	0.00437901	0.00196737	0.00336141	0.00258745	0.00187247	5.94999e-06	0.0059121	0.0010216	0.00860172	0.00213115	0.00367917	0.0121564	0.00119319	0.00151147	0.0016774
GC	1024	381.129	27.155	1.06769e+06	UTSVPXMQSFGQTM-DCXZOGHSSA-N		Sterigmatocystin				C00961			Phenylpropanoids and polyketides	Sterigmatocystins	Unclassified		70.3					1.29109	1.52035e-11	7.86333e-11	-1.58211	0.333994	0.00143021	0.00428216	0.00174078	5.94999e-06	0.00213514	5.94999e-06	0.00137288	0.00198183	0.00237485	5.94999e-06	0.00205169	0.0027841	5.94999e-06	0.00249292	5.94999e-06	0.00987842	0.0017358	0.00257136	0.00580537	0.001519	0.00209591	0.00302944
GC	657	290.12	21.801	755264	KQROHCSYOGBQGJ-UHFFFAOYSA-N		5-Hydroxytryptophol	HMDB0001855						Organoheterocyclic compounds	Indoles and derivatives	Hydroxyindoles		91.7					1.27963	0.00265554	0.00434461	-1.64622	0.319475	0.000231081	0.000723315	5.94999e-06	0.000994073	0.00117567	5.94999e-06	5.94999e-06	5.94999e-06	5.94999e-06	0.00963844	5.94999e-06	5.94999e-06	5.94999e-06	5.94999e-06	5.94999e-06	0.00193974	5.94999e-06	5.94999e-06	0.00232771	5.94999e-06	5.94999e-06	0.0018072
GC	734	315.1	22.889	808269	GSXOAOHZAIYLCY-HSUXUTPPSA-N		Fructose 6-Phosphate	HMDB0000124			C00085			Organic oxygen compounds	Organooxygen compounds	Carbohydrates and carbohydrate conjugates		97.4					1.27677	8.00697e-11	3.66795e-10	1.12195	2.1764	0.103922	0.0477495	0.0187841	0.142669	0.143459	0.133168	0.152383	0.0576878	0.147809	0.11962	0.0541616	0.0381827	0.0581281	0.109729	0.135368	0.0419963	0.107419	0.0531372	0.0527665	0.214179	0.142028	0.143238
GC	936	399.328	25.476	960904	VBICKXHEKHSIBG-FQEVSTJZSA-N		Mg(18:0/0:0/0:0)	HMDB0011131						Lipids and lipid-like molecules	Glycerolipids	Monoradylglycerols		92.4					1.26862	1.81592e-14	1.94102e-13	-1.88485	0.270771	0.0541003	0.199801	0.47114	0.0395612	0.124412	0.0304166	0.0323129	0.0366488	0.0464495	0.0313704	0.0465612	0.029724	0.0284083	0.0412404	0.0298423	0.161204	0.0374889	0.0434604	0.16817	0.032885	0.0364759	0.0387393
GC	679	79.0818	22.128	771194	DTOSIQBPPRVQHS-PDBXOOCHSA-N		Alpha-Linolenic Acid	HMDB0001388			C06427			Lipids and lipid-like molecules	Fatty Acyls	Lineolic acids and derivatives		86.8					1.26123	3.92136e-15	4.71544e-14	-1.67577	0.312998	0.0018621	0.00594923	0.0100245	0.00183396	0.00350943	0.00183554	0.00145968	0.000922347	0.00145353	0.00127188	0.00173799	0.00136322	5.94999e-06	0.00207388	0.00101153	0.00639874	0.00212491	0.0013495	0.00759232	0.00163821	0.00158077	0.00166928
GC	503	318.2	19.314	656368	ABWLRVJYVVQTGQ-BJMVGYQFSA-N		Nicothiazone							Organoheterocyclic compounds	Pyridines and derivatives	Unclassified		70.5					1.25443	1.82109e-06	4.56221e-06	-1.24716	0.421277	0.000360085	0.000854748	5.94999e-06	5.94999e-06	5.94999e-06	5.94999e-06	5.94999e-06	5.94999e-06	0.00163804	0.00108978	5.94999e-06	5.94999e-06	5.94999e-06	5.94999e-06	0.00148325	0.00208392	5.94999e-06	0.00138185	0.00144157	5.94999e-06	0.00101286	0.00112289
GC	171	298.074	11.279	390518	HNEGQIOMVPPMNR-IHWYPQMZSA-N		Citraconic Acid	HMDB0000634			C02226			Lipids and lipid-like molecules	Fatty Acyls	Fatty acids and conjugates		76					1.25013	1.70441e-10	7.52131e-10	-1.59947	0.329998	0.000136645	0.000414078	0.000328821	5.94999e-06	0.000419463	5.94999e-06	0.000513556	0.000456311	0.000413819	0.000395913	0.000440679	5.94999e-06	0.000339726	0.000324591	5.94999e-06	0.00045062	0.000654826	5.94999e-06	0.000464422	5.94999e-06	0.000352305	0.000440202
GC	798	367.3	23.657	849843	BITHHVVYSMSWAG-KTKRTIGZSA-N		Cis-Gondoic Acid	HMDB0002231			C16526			Lipids and lipid-like molecules	Fatty Acyls	Fatty acids and conjugates		97.7					1.24438	1.58754e-10	7.07044e-10	-1.67257	0.313694	0.0264663	0.0843698	0.259842	0.0172718	0.0349499	0.04057	0.00720328	0.0149596	0.00852488	0.0179789	0.0212326	0.00724549	0.00448698	0.0511418	0.00509262	0.0526733	0.014385	0.0470472	0.0649409	0.00776169	0.00793537	0.0100777
GC	702	299.1	22.429	785858	WPVCFEULGFXPJD-UHFFFAOYSA-N		Bisphenol A Monomethyl Ether							Unclassified	Unclassified	Unclassified		71.2					1.24349	4.81132e-07	1.27859e-06	-1.76077	0.29509	0.0121659	0.0412277	0.0258852	0.00176401	0.034559	5.94999e-06	5.94999e-06	0.00614793	0.0171138	0.0122584	5.94999e-06	0.0115659	5.94999e-06	0.0204671	5.94999e-06	0.0977805	0.0498865	0.0474304	0.142942	5.94999e-06	0.030063	0.0529552
GC	373	299.089	16.659	568374	TYFQFVWCELRYAO-UHFFFAOYSA-N		Suberic Acid	HMDB0000893			C08278			Lipids and lipid-like molecules	Fatty Acyls	Fatty acids and conjugates		77.2					1.23945	6.33651e-09	2.19271e-08	-2.43196	0.185314	0.00121312	0.00654628	0.000371652	0.00203104	0.00357313	5.94999e-06	0.000438143	0.000630769	0.00111014	0.000446128	0.000758956	0.00048042	0.00120446	0.000601072	0.00157294	0.00578133	0.000914227	0.00123405	0.00379933	0.00122483	0.00111909	0.000979585
GC	590	258.066	20.617	706196	IERHLVCPSMICTF-XVFCMESISA-N		Cytidine Monophosphate	HMDB0000095			C00055			Nucleosides, nucleotides, and analogues	Pyrimidine nucleotides	Pyrimidine ribonucleotides		82.6					1.22866	2.5806e-17	7.30159e-16	-1.45714	0.364215	0.00114063	0.00313175	0.00386085	0.00142715	0.0013325	0.000967419	0.0012482	5.94999e-06	0.00103184	5.94999e-06	0.00156977	0.00126766	5.94999e-06	0.00102972	0.00102123	0.00221776	0.00151665	0.00113506	0.00198363	0.00100031	0.00122551	0.00136767
GC	58	116.095	7.74	267063	FSYKKLYZXJSNPZ-UHFFFAOYSA-N		Sarcosine	HMDB0000271			C00213			Organic acids and derivatives	Carboxylic acids and derivatives	Amino acids, peptides, and analogues		92.9					1.22415	4.98547e-10	2.03221e-09	-1.74957	0.29739	0.00136944	0.00460485	0.00268303	0.00116113	0.0014716	0.00336034	0.000945638	0.00148082	0.000567575	0.000666077	0.00207012	0.00119343	0.000980792	0.00449228	0.000488473	0.00159955	0.00142042	0.000631915	0.00348058	0.00173999	0.00222734	0.00230889
GC	245	218.1	13.635	467950	ZBCBWPMODOFKDW-UHFFFAOYSA-N		Diethanolamine	HMDB0004437			C06772			Organic nitrogen compounds	Organonitrogen compounds	Amines		91					1.2168	0.000640652	0.00114983	-1.38176	0.383751	0.000248181	0.000646725	5.94999e-06	5.94999e-06	0.00111782	0.000350685	0.000524647	0.000363578	0.000780699	5.94999e-06	0.000346757	0.000721588	5.94999e-06	0.00038792	5.94999e-06	0.00121853	5.94999e-06	0.000802464	0.00130817	0.000383617	0.00051268	0.000536585
GC	140	205.1	10.069	349466	PEDCQBHIVMGVHV-UHFFFAOYSA-N		Glycerol	HMDB0000131			C00116			Organic oxygen compounds	Organooxygen compounds	Carbohydrates and carbohydrate conjugates		97.6					1.21499	9.05723e-16	1.40533e-14	-1.50751	0.351717	0.257059	0.73087	1.50747	0.189404	0.360405	0.303658	0.137036	0.260048	0.215839	0.254347	0.250911	0.125928	0.0906116	0.349337	0.141187	0.92803	0.206432	0.282812	1.01116	0.116636	0.15881	0.159255
GC	1045	207.098	27.799	1.10864e+06	BFZHCUBIASXHPK-QJSKAATBSA-N		11alpha-Hydroxyprogesterone				C03747			Lipids and lipid-like molecules	Steroids and steroid derivatives	Pregnane steroids		73.4					1.20834	1.11487e-30	2.68126e-28	0.889067	1.85198	0.0150738	0.00813931	0.0132084	0.0145497	0.0152223	0.0127154	0.0140315	0.0152392	0.0142097	0.0138665	0.0127976	0.0146145	0.0128785	0.0125943	0.0152653	0.01498	0.0140968	0.015298	0.015236	0.0158975	0.0146231	0.0159416
GC	653	327.291	21.764	753461	KEMQGTRYUADPNZ-UHFFFAOYSA-N		Margaric Acid	HMDB0002259						Lipids and lipid-like molecules	Fatty Acyls	Fatty acids and conjugates		96.3					1.20006	2.03392e-10	8.81364e-10	-1.87569	0.272496	0.0137063	0.050299	0.147069	0.0108457	0.0254645	0.00951269	0.00674645	0.00984749	0.00746761	0.00907534	0.014408	0.00786484	0.00340494	0.0193563	0.00386636	0.0275645	0.00951955	0.0117944	0.0320217	0.00387315	0.00739985	0.00717739
GC	91	147.1	8.842	306662	OFOBLEOULBTSOW-UHFFFAOYSA-N		Malonic Acid	HMDB0000691			C00383			Organic acids and derivatives	Carboxylic acids and derivatives	Dicarboxylic acids and derivatives		81.3					1.19543	4.95061e-05	0.000103532	-1.8747	0.272683	0.00345909	0.0126854	5.94999e-06	5.94999e-06	5.94999e-06	5.94999e-06	5.94999e-06	5.94999e-06	5.94999e-06	0.00118263	5.94999e-06	5.94999e-06	5.94999e-06	5.94999e-06	5.94999e-06	0.0531827	5.94999e-06	0.00157102	0.0560351	5.94999e-06	5.94999e-06	0.0281128
GC	555	333.106	20.032	682622	DSLZVSRJTYRBFB-DUHBMQHGSA-N		Galactaric Acid	HMDB0000639			C00879			Organic oxygen compounds	Organooxygen compounds	Carbohydrates and carbohydrate conjugates		89.9					1.19419	1.80307e-05	3.97834e-05	-1.17499	0.442887	0.0071469	0.016137	0.00522402	0.00617063	0.010644	0.00362661	0.0025987	0.00237913	0.00312438	0.00119456	0.00680534	0.0036534	0.00182768	0.00692981	0.00312121	0.0248473	0.00578164	0.00419442	0.0261891	0.00275507	0.0995714	0.0996063
GC	348	158.099	16.041	547803	OTCCIMWXFLJLIA-BYPYZUCNSA-N		N-Acetyl-L-Aspartic Acid	HMDB0000812			C01042			Organic acids and derivatives	Carboxylic acids and derivatives	Amino acids, peptides, and analogues		88.4					1.19355	5.84412e-15	6.85615e-14	-1.64535	0.31967	0.00494737	0.0154765	0.00548225	0.00330335	0.0134843	0.00146285	0.00336419	0.00234514	0.00569985	0.00152021	0.00459712	0.00186934	0.00597585	0.0070682	0.00264315	0.0186789	0.00219231	0.00501418	0.045886	0.00104006	0.00692131	0.00656955
GC	358	205.092	16.298	556358	LQXVFWRQNMEDEE-PYHARJCCSA-N		L-Lyxulose	HMDB0000751			C00312			Organic oxygen compounds	Organooxygen compounds	Carbohydrates and carbohydrate conjugates		89.2					1.18259	3.79453e-16	6.75988e-15	1.23804	2.35879	0.00428513	0.00181667	0.000967626	0.00329488	0.00357743	0.00347053	0.00459667	0.00227681	0.00424891	0.00395936	0.00791556	0.00370125	0.0100259	0.00505424	0.00464496	0.00199931	0.0113971	0.00288334	0.00369409	0.00497492	0.00770838	0.00759749
GC	548	299.2	19.901	677344	WQEPLUUGTLDZJY-UHFFFAOYSA-N		Pentadecylic Acid	HMDB0000826			C16537			Lipids and lipid-like molecules	Fatty Acyls	Fatty acids and conjugates		94.3					1.17954	6.64526e-08	2.06217e-07	-1.70244	0.307265	0.00964885	0.0314023	0.155223	0.00712131	0.0127088	0.00696063	0.00354898	0.00533111	0.0044645	0.00535575	0.00835537	0.00458279	0.00264847	0.0112742	0.0028301	0.0153135	0.00549525	0.00543931	0.0229745	0.00262885	0.0041816	0.00447629
GC	346	257.198	16.03	547437	POULHZVOKOAJMA-UHFFFAOYSA-N		Lauric Acid	HMDB0000638			C02679			Lipids and lipid-like molecules	Fatty Acyls	Fatty acids and conjugates		94.8					1.171	1.45757e-07	4.22343e-07	-1.66887	0.314499	0.00443584	0.0141045	0.0500539	0.00257462	0.00716347	0.0058024	0.00212703	0.00306598	0.00172172	0.00241416	0.00625428	0.00184646	0.00148816	0.00439841	0.00145087	0.00628394	0.00250504	0.00261614	0.0096225	0.00184206	0.00180211	0.00194028
GC	125	132.076	9.782	339633	MTCFGRXMJLQNBG-REOHCLBHSA-N		L-Serine	HMDB0000187			C00065			Organic acids and derivatives	Carboxylic acids and derivatives	Amino acids, peptides, and analogues		96.6					1.16391	4.32318e-19	2.3105e-17	-1.30119	0.405792	0.00401915	0.00990445	0.00817052	0.00261181	0.00592151	0.00993545	0.00428735	0.0028942	0.00314523	0.00312465	0.00395309	0.00292256	0.00137681	0.00430733	0.0028825	0.0166491	0.0030682	0.00409057	0.0131004	0.00333485	0.00490781	0.00616395
GC	122	147.095	9.713	337270	XSQUKJJJFZCRTK-UHFFFAOYSA-N		Urea	HMDB0000294			C00086			Organic acids and derivatives	Organic carbonic acids and derivatives	Ureas		98.2					1.155	0.0178813	0.0253156	-0.469124	0.722403	0.278971	0.386171	0.000765544	0.817772	0.625555	0.00185203	0.000756386	0.403286	0.0103175	0.000539627	0.893645	0.00501124	0.633033	0.000729966	0.000354832	0.41587	0.66792	0.448761	0.672688	1.15025	0.525823	0.534598
GC	422	217.083	17.564	598416	HXXFSFRBOHSIMQ-VFUOTHLCSA-N		Glucose 1-Phosphate	HMDB0001586			C00103			Organic oxygen compounds	Organooxygen compounds	Carbohydrates and carbohydrate conjugates		93.9					1.14818	1.12515e-07	3.27999e-07	0.909025	1.87778	0.0130745	0.00696273	0.00354302	0.014683	0.0102415	0.0133688	0.0171655	0.00690381	0.0140027	0.0129918	0.0143895	0.00802832	0.0103812	0.0127227	0.0139427	0.00500559	0.021468	0.0067836	0.00364752	0.0176794	0.0141327	0.013977
GC	927	361.195	25.373	954353	VQHSOMBJVWLPSR-JVCRWLNRSA-N		Lactitol	HMDB0040937						Lipids and lipid-like molecules	Fatty Acyls	Fatty acyl glycosides		93.4					1.12534	1.25372e-05	2.83116e-05	2.53686	5.80326	0.114813	0.0197842	0.0141181	0.00391806	0.00935799	0.025233	0.0196779	0.00937277	0.0117102	0.0214731	0.720767	0.0693028	0.0397376	0.0751644	0.0203931	0.00298023	1.13856	0.0127203	0.00646457	0.0062173	0.0713299	0.066457
GC	158	147.079	10.769	373448	KDYFGRWQOYBRFD-UHFFFAOYSA-N		Succinic Acid	HMDB0000254			C00042			Organic acids and derivatives	Carboxylic acids and derivatives	Dicarboxylic acids and derivatives		94.1					1.11854	5.77402e-05	0.000119198	-1.67661	0.312817	0.0100939	0.0322676	0.0187833	0.00373341	0.0128535	0.00289449	0.00557956	0.00801008	0.0817809	0.00845498	0.0338098	0.00422545	0.0557367	0.00586056	0.00815392	0.0429542	0.0465672	0.0179983	0.0261928	0.00363315	0.00654052	0.00676194
GC	363	243.1	16.407	559986	LBSIDDOMEWFXBT-UHFFFAOYSA-N		3-Tridecanol							Unclassified	Unclassified	Unclassified		72.3					1.11684	8.94253e-08	2.70526e-07	-1.05719	0.480567	0.000660255	0.00137391	0.000364107	0.00115609	0.00119771	0.000485195	0.000924874	0.000307099	0.00103591	0.000397654	5.94999e-06	0.000719497	0.000444512	0.000822721	0.000330076	0.00230522	5.94999e-06	0.000671563	0.00304797	0.00192122	0.00166067	0.00145289
GC	582	292.094	20.525	702489	RGHNJXZEOKUKBD-SQOUGZDYSA-N		Gluconic Acid	HMDB0000625			C00257			Organic oxygen compounds	Organooxygen compounds	Carbohydrates and carbohydrate conjugates		98.2					1.10679	7.73925e-05	0.000157071	1.18778	2.27802	0.00306962	0.0013475	5.94999e-06	0.00449198	0.00259638	0.00166196	0.00251747	0.00193314	0.0018012	0.0011459	0.00538403	0.00341413	0.002164	0.0024571	5.94999e-06	0.0041189	0.00545267	0.00378912	0.00462544	0.00222609	0.0278079	0.0282379
GC	896	103	24.92	925543	CBTIUALKZHXQNM-UHFFFAOYSA-N		1-O-Hexadecenylglycerol							Unclassified	Unclassified	Unclassified		84.1					1.10307	3.10238e-07	8.52711e-07	-1.61978	0.325384	0.00423504	0.0130155	0.0238613	0.00175072	0.00423495	0.0025788	0.00124098	0.00142796	0.00204417	0.00140204	0.0572445	0.00196358	0.0019062	0.00200162	5.94999e-06	0.00370368	0.00622947	5.94999e-06	0.0072173	0.00103867	0.00771406	0.0089048
GC	989	361.139	26.47	1.02412e+06	DLRVVLDZNNYCBX-ABXHMFFYSA-N		Melibiose				C05402			Organic oxygen compounds	Organooxygen compounds	Carbohydrates and carbohydrate conjugates		79.7					1.08729	3.73069e-05	7.94009e-05	1.5693	2.9676	0.000547178	0.000184384	5.94999e-06	5.94999e-06	0.000985794	5.94999e-06	5.94999e-06	5.94999e-06	5.94999e-06	5.94999e-06	0.00106978	0.00110135	5.94999e-06	5.94999e-06	0.000953222	5.94999e-06	0.000981641	5.94999e-06	5.94999e-06	5.94999e-06	0.00117457	0.00142359
GC	905	94.9	25.053	934001	JYTUSYBCFIZPBE-AMTLMPIISA-N		Lactobionic Acid							Lipids and lipid-like molecules	Fatty Acyls	Fatty acyl glycosides		86.1					1.08664	0.000358417	0.000663071	-1.90924	0.266233	0.000151064	0.000567412	0.00176685	5.94999e-06	5.94999e-06	5.94999e-06	5.94999e-06	5.94999e-06	5.94999e-06	5.94999e-06	5.94999e-06	5.94999e-06	5.94999e-06	5.94999e-06	5.94999e-06	5.94999e-06	5.94999e-06	5.94999e-06	0.00147347	5.94999e-06	5.94999e-06	5.94999e-06
GC	595	318.101	20.668	708251	CDAISMWEOUEBRE-UHFFFAOYSA-N		Myo-Inositol				C00137			Organic oxygen compounds	Organooxygen compounds	Alcohols and polyols		95.2					1.08559	4.95746e-11	2.38454e-10	-1.54497	0.342702	0.0964287	0.281377	0.162448	0.0561107	0.10177	0.0806343	0.0885316	0.0867389	0.095366	0.133097	0.0273635	0.0646463	0.0647325	0.180897	0.204538	0.720885	0.0531568	0.120373	0.157976	0.108426	0.136478	0.136698
GC	695	75	22.359	782448	CNVZJPUDSLNTQU-SEYXRHQNSA-N		Petroselinic Acid	HMDB0002080			C08363			Lipids and lipid-like molecules	Fatty Acyls	Fatty acids and conjugates		95.7					1.06408	8.44928e-13	6.45096e-12	-1.41542	0.374901	0.494401	1.31875	3.40386	0.0522265	0.901136	0.832355	0.204233	0.428719	0.331454	0.0466105	0.0646239	0.22276	0.121069	0.818355	0.230458	1.04137	0.0481693	0.634321	1.21745	0.244698	0.280604	0.23789
GC	806	369.3	23.803	858091	VKOBVWXKNCXXDE-UHFFFAOYSA-N		Arachidic Acid	HMDB0002212			C06425			Lipids and lipid-like molecules	Fatty Acyls	Fatty acids and conjugates		98.2					1.05695	3.7264e-11	1.84783e-10	-1.52613	0.347207	0.00990452	0.0285263	0.0358772	0.00848218	0.0215087	0.0156891	0.00399251	0.00950512	0.00632891	0.0113979	0.0228231	0.00551399	0.00280811	0.0115852	0.00339477	0.0198033	0.00730241	0.0179823	0.0216428	0.00292459	0.00597289	0.00618828
GC	64	191.071	7.897	272705	BVKZGUZCCUSVTD-UHFFFAOYSA-L		Carbonate	HMDB0031453						Organic acids and derivatives	Organic carbonic acids and derivatives	Organic carbonic acids		82.8					1.05502	1.57045e-24	1.88847e-22	1.18329	2.27094	0.00220039	0.000968935	0.000867223	0.000859703	0.000985626	0.0008524	0.0010154	0.000859127	0.00089531	0.000867077	0.00134275	0.00107587	0.00104951	0.0010472	0.000878807	0.00113298	0.0011874	0.00120132	0.00110447	0.000808252	0.00130933	0.0016046
GC	605	116.1	20.916	718245	UCTWMZQNUQWSLP-VIFPVBQESA-N		Epinephrine	HMDB0000068			C00788			Benzenoids	Phenols	Benzenediols		81.4					1.05083	3.27812e-09	1.16798e-08	-1.39379	0.380565	0.0572473	0.150427	0.504235	0.0486494	0.108578	0.0592218	0.0216166	0.0369358	0.0361029	0.045398	0.0413712	0.0200887	0.0153079	0.0840524	0.0193945	0.147159	0.0250433	0.0319382	0.109864	0.0197721	0.0309022	0.0402256
GC	675	156.088	22.028	766323	SITLTJHOQZFJGG-XPUUQOCRSA-N		Glutamylvaline	HMDB0028832						Organic acids and derivatives	Carboxylic acids and derivatives	Amino acids, peptides, and analogues		77.4					1.0423	0.0110384	0.0161874	-1.5857	0.333164	0.0025979	0.00779766	5.94999e-06	0.00285505	0.0126146	0.00240153	0.00219643	0.00143841	0.00625713	5.94999e-06	0.00240446	0.00449767	5.94999e-06	0.00289037	0.00149544	0.0174655	0.00248204	0.00378293	0.0207203	0.00184947	0.00394823	0.0036371
GC	1020	315.1	27.063	1.06184e+06	UDMBCSSLTHHNCD-KQYNXXCUSA-N		Adenosine Monophosphate	HMDB0000045			C00020			Nucleosides, nucleotides, and analogues	Purine nucleotides	Purine ribonucleotides		93.6					1.04144	5.6765e-05	0.000118199	-1.58867	0.332477	0.00349833	0.010522	0.00206646	0.00414729	0.00597461	5.94999e-06	0.0067843	0.0034549	0.00769416	0.00146223	0.0168142	0.00728007	0.00312514	0.00373041	0.00301938	0.0202094	0.00986619	0.00400632	0.00762608	0.00104905	0.00427975	0.0054312
GC	272	174.1	14.215	487024	BTCSSZJGUNDROE-UHFFFAOYSA-N		4-Aminobutyric Acid	HMDB0000112			C00334			Organic acids and derivatives	Carboxylic acids and derivatives	Amino acids, peptides, and analogues		92.4					1.03829	7.17179e-15	8.02239e-14	-1.21466	0.430874	0.0262948	0.0610267	0.0429921	0.00979849	0.0551213	0.0352897	0.0314931	0.0133127	0.0244038	0.0203568	0.0202337	0.00880345	0.0282271	0.0189721	0.0190028	0.0817303	0.0210123	0.0164448	0.0981398	0.0206103	0.0127841	0.0154513
GC	287	220.1	14.563	498607	XUJNEKJLAYXESH-REOHCLBHSA-N		L-Cysteine	HMDB0000574			C00097			Organic acids and derivatives	Carboxylic acids and derivatives	Amino acids, peptides, and analogues		97.7					1.02459	1.14719e-12	8.48921e-12	-1.14032	0.45366	0.0345136	0.0760781	0.0202843	0.0498156	0.0842726	0.0232525	0.0496513	0.0562773	0.0831071	0.0233342	0.0438226	0.0682253	0.0328847	0.0501612	0.0392242	0.116901	0.0672809	0.0609198	0.134381	0.0291375	0.116318	0.116085
GC	149	164.06	10.511	364609	WLJVXDMOQOGPHL-UHFFFAOYSA-N		Phenylacetic Acid	HMDB0000209			C07086			Benzenoids	Benzene and substituted derivatives	Unclassified		81.4					1.02034	2.1055e-05	4.56192e-05	2.94144	7.68177	0.000163535	2.12887e-05	5.94999e-06	0.0011667	5.94999e-06	5.94999e-06	5.94999e-06	5.94999e-06	5.94999e-06	5.94999e-06	5.94999e-06	5.94999e-06	5.94999e-06	5.94999e-06	5.94999e-06	5.94999e-06	5.94999e-06	5.94999e-06	5.94999e-06	5.94999e-06	5.94999e-06	5.94999e-06
GC	359	103.013	16.31	556757	HMFHBZSHGGEWLO-SOOFDHNKSA-N		D-Ribofuranose	HMDB0000283			C00121			Organic oxygen compounds	Organooxygen compounds	Carbohydrates and carbohydrate conjugates		95.6					1.016	2.33057e-10	9.84728e-10	1.33831	2.52855	0.00788591	0.00311875	0.00183242	0.00521017	0.00537129	0.00467301	0.0120771	0.0051912	0.0102649	0.00930987	0.0231276	0.0116256	0.0345465	0.0129252	0.0134085	0.00326402	0.0325687	0.00712026	0.00795515	0.00675384	0.0199396	0.020416
GC	306	113.012	15.163	518579	PRJKNHOMHKJCEJ-UHFFFAOYSA-N		Imidazoleacetic Acid	HMDB0002024			C02835			Organoheterocyclic compounds	Azoles	Imidazoles		74.3					1.01501	1.03387e-11	5.92015e-11	-1.31932	0.400723	0.00218035	0.00544106	0.00199132	0.00195193	0.00268684	0.00169117	0.00254132	0.00303303	0.00291653	0.00181501	0.00263447	0.00270457	0.00276752	0.00232118	0.00172534	0.00688648	0.00270117	0.00209893	0.0044804	0.00177557	0.00231505	0.00262584
GC	527	319.1	19.606	666038	FBPFZTCFMRRESA-JGWLITMVSA-N		Sorbitol	HMDB0000247			C00794			Organic oxygen compounds	Organooxygen compounds	Carbohydrates and carbohydrate conjugates		96.2					1.01086	0.00047381	0.000860009	-0.980022	0.506972	0.0467286	0.092172	0.0265396	0.0532536	0.0504588	0.0305002	0.0351808	0.262227	0.0696061	0.00388326	0.0182169	0.0437387	0.0185679	0.00914994	0.00896231	0.176665	0.00647644	0.0408668	0.15088	0.0869299	0.0840922	0.0877808
GC	771	79.1	23.364	833291	YZXBAPSDXZZRGB-DOFZRALJSA-N		Arachidonic Acid	HMDB0001043			C00219			Lipids and lipid-like molecules	Fatty Acyls	Fatty acids and conjugates		98.7					1.00691	1.40872e-15	1.99292e-14	-1.24105	0.423066	0.115403	0.272778	0.2069	0.125618	0.359502	0.0620421	0.0541437	0.105446	0.247118	0.0885025	0.108602	0.097828	0.0502103	0.119724	0.0690009	0.460341	0.069684	0.0704484	0.460991	0.0489145	0.144787	0.170765
GC	490	319.102	19.085	648785	WQZGKKKJIJFFOK-QTVWNMPRSA-N		D-(+)-Mannose				C00159			Organic oxygen compounds	Organooxygen compounds	Carbohydrates and carbohydrate conjugates		94.9					1.00658	7.96908e-14	7.51593e-13	-1.16294	0.446602	0.0440598	0.0986558	0.0634772	0.0539191	0.0907631	0.0382153	0.0349054	0.0290085	0.0403329	0.0376093	0.0344249	0.0189669	0.0201526	0.0716477	0.0506421	0.0947323	0.0256503	0.0215063	0.166076	0.0485025	0.0610322	0.0611296
GC	719	232.103	22.691	798623	DRLFMBDRBRZALE-UHFFFAOYSA-N		Melatonin	HMDB0001389			C01598			Organoheterocyclic compounds	Indoles and derivatives	Indoles		82					1.00174	2.01459e-07	5.7001e-07	-1.11882	0.46047	0.00260122	0.00564906	0.00155251	0.00161514	0.00297932	0.00215286	5.94999e-06	5.94999e-06	0.00117361	5.94999e-06	0.00190767	0.0012397	0.00276878	5.94999e-06	0.00189879	0.00567588	0.00238609	5.94999e-06	0.00238048	0.00145427	0.00199913	0.00209059
GC	731	218.1	22.836	805687	LEVWYRKDKASIDU-IMJSIDKUSA-N		L-Cystine	HMDB0000192			C00491			Organic acids and derivatives	Carboxylic acids and derivatives	Amino acids, peptides, and analogues		98.7					1.001	2.07438e-10	8.90874e-10	-2.15495	0.224541	0.0114861	0.0511535	0.00717936	0.00372956	0.0105072	0.0194878	0.00354209	0.0131103	0.0102591	0.0165701	0.0176736	0.00627687	0.00876757	0.00703842	0.00448154	0.030022	0.00776697	0.00743732	0.0388048	0.0158499	0.0104064	0.00988122
LC	10.68_495.3331n	496.34	10.6794			pos	LysoPC(16:0/0:0)	HMDB0010382	40284	LMGP01050018	C04230	460602	17364-16-8	Lipids and lipid-like molecules	Glycerophospholipids	Glycerophosphocholines	***	78.8	96.6	M+H, M+K, M+Na, M+H-H2O	C24H50NO7P	1.30004	67.7803	6.22401e-22	1.46329e-19	-2.24775	0.210553	2.09523e+07	9.95109e+07	4.58427e+07	9.9374e+06	7.13326e+07	5.16078e+06	6.11348e+06	1.83927e+07	3.43796e+07	1.84068e+07	9.73804e+06	1.08637e+07	1.267e+07	2.08961e+07	1.38901e+07	1.12213e+08	1.2207e+07	6.97126e+06	1.0091e+08	4.05187e+06	1.44419e+07	1.01503e+07
LC	10.88_437.2912n	438.298	10.8785			pos	LysoPE(P-16:0/0:0)	HMDB0011152	46719	LMGP02070001		42607469	174062-72-7	Lipids and lipid-like molecules	Glycerophospholipids	Glycerophosphoethanolamines	***	67.1	93.3	M+H, M+K, M+Na, M+H-H2O	C21H44NO6P	1.34899	34.8484	7.83827e-22	1.77193e-19	-2.03446	0.244099	6.82244e+06	2.79494e+07	1.58395e+07	2.75953e+06	2.00499e+07	1.72504e+06	1.94513e+06	7.01692e+06	1.32962e+07	5.05333e+06	4.52517e+06	3.24177e+06	2.02317e+06	8.96576e+06	5.33559e+06	2.79085e+07	4.62219e+06	1.58248e+06	3.14032e+07	1.0133e+06	5.95394e+06	4.21076e+06
LC	10.64_453.2861n	454.293	10.636			pos	LysoPE(0:0/16:0)	HMDB0011473	62261	LMGP02050036		53480922		Lipids and lipid-like molecules	Glycerophospholipids	Glycerophosphoethanolamines	***	71.9	91.8	M+H, M+K, M+Na, M+H-H2O	C21H44NO7P	1.32453	22.6102	6.61689e-19	4.18188e-17	-1.81143	0.284908	3.64668e+06	1.27995e+07	7.08133e+06	1.64707e+06	8.73301e+06	1.41066e+06	1.02269e+06	4.94087e+06	6.66817e+06	3.11738e+06	1.69254e+06	1.8865e+06	1.57626e+06	5.28695e+06	3.54603e+06	1.57015e+07	2.76995e+06	1.13095e+06	2.00452e+07	839596	2.43052e+06	2.39716e+06
LC	12.60_782.5683m/z	782.568	12.6029			pos	PC(16:0/18:1(11E))		39317	LMGP01010575		24778687		Lipids and lipid-like molecules	Glycerophospholipids	Glycerophosphocholines	*	54.3	83.3	M+Na	C42H82NO8P	1.68023	22.2293	2.50067e-10	1.67977e-09	0.614287	1.5308	3.52877e+07	2.30518e+07	1.89914e+07	2.02091e+07	1.7664e+07	3.10383e+07	2.62945e+07	4.6123e+07	2.00506e+07	3.25377e+07	4.16381e+07	2.94714e+07	6.34624e+07	4.3435e+07	3.17755e+07	1.15072e+07	2.79003e+07	3.10887e+07	1.45066e+07	2.88388e+07	2.30535e+07	3.33565e+07
LC	10.69_540.3309m/z	540.331	10.6873			neg	1-Palmitoylphosphatidylcholine	HMDB0256091	102768	LMGP01050113		86554		Lipids and lipid-like molecules	Glycerophospholipids	Glycerophosphocholines	***	78.6	95.2	M+FA-H	C24H50NO7P	0.402741	18.6756	1.35621e-23	7.97126e-21	-1.94207	0.260242	2.01497e+06	7.74267e+06	4.22068e+06	929224	6.53599e+06	498941	671014	1.78003e+06	4.29664e+06	1.56291e+06	873574	1.37793e+06	1.06155e+06	2.42038e+06	1.32122e+06	7.52032e+06	1.13063e+06	768781	7.13003e+06	404266	1.64577e+06	1.28328e+06
LC	12.02_354.2774n	337.274	12.0237			pos	Glyceryl monolinoleate	HMDB0242115	4252	LMGL01010006		5283469	26545-74-4	Lipids and lipid-like molecules	Fatty Acyls	Lineolic acids and derivatives	***	73.1	90.7	M+H-H2O, M+H	C21H38O4	1.00826	18.198	3.99089e-15	7.03565e-14	-2.38224	0.191812	1.38537e+06	7.22253e+06	3.57691e+06	686900	2.48998e+06	1.01804e+06	434428	696637	447402	1.19934e+06	1.03254e+06	872569	751530	1.60917e+06	1.5106e+06	2.28871e+06	1.52603e+06	423739	2.77053e+06	478615	688633	374911
LC	11.59_523.3647n	546.354	11.593			pos	Platelet-activating factor	HMDB0062195	34488	LMGP01020046		108156	74389-68-7	Lipids and lipid-like molecules	Glycerophospholipids	Glycerophosphocholines	***	72	68.3	M+Na, M+K	C26H54NO7P	1.78641	15.8155	6.67383e-19	4.20881e-17	-1.25263	0.419684	3.12172e+06	7.43826e+06	4.99607e+06	1.77096e+06	5.88679e+06	1.11409e+06	1.36407e+06	3.0403e+06	4.58758e+06	4.55353e+06	3.09401e+06	2.66771e+06	1.7394e+06	3.60973e+06	2.0037e+06	6.51828e+06	2.42925e+06	1.97505e+06	5.26216e+06	790461	3.55493e+06	2.6492e+06
LC	11.51_481.3169n	480.31	11.5094			neg	LysoPE(0:0/18:0)	HMDB0011129	61992	LMGP02050038		53480667	899443-67-5	Lipids and lipid-like molecules	Glycerophospholipids	Glycerophosphoethanolamines	***	70.3	94.6	M-H, 2M-H	C23H48NO7P	0.20467	13.8317	1.23907e-19	1.04638e-17	-1.52222	0.348149	1.87461e+06	5.3845e+06	5.56746e+06	738712	5.6577e+06	580279	426205	1.81997e+06	5.25612e+06	1.91709e+06	1.11906e+06	1.03029e+06	737287	3.40329e+06	1.50177e+06	6.04636e+06	1.10013e+06	701209	6.02655e+06	346657	1.76221e+06	1.24783e+06
LC	0.69_257.1033n	258.111	0.693			pos	Glycerophosphocholine	HMDB0000086	370		C00670	657272	28319-77-9	Lipids and lipid-like molecules	Glycerophospholipids	Glycerophosphocholines	***	75.2	94.4	M+H, M+Na	C8H20NO6P	1.97274	13.6941	3.81729e-15	6.77023e-14	-1.92123	0.264029	1.42838e+06	5.40994e+06	2.61522e+06	229420	3.29775e+06	131565	120503	553139	1.60488e+06	1.63172e+06	2.33957e+06	622014	1.36232e+06	1.18221e+06	758951	5.78904e+06	6.26986e+06	1.44148e+06	6.63976e+06	179153	3.10524e+06	1.51783e+06
LC	11.80_465.3219n	464.315	11.8009			neg	LysoPE(P-18:0/0:0)	HMDB0240598	46720	LMGP02070002		42607470	174062-73-8	Lipids and lipid-like molecules	Glycerophospholipids	Glycerophosphoethanolamines	***	75.9	86.3	M-H, 2M-H	C23H48NO6P	-0.0514643	13.4675	7.67241e-23	2.89073e-20	-2.13985	0.226904	884784	3.89937e+06	2.81227e+06	231385	2.80455e+06	117902	203743	1.19856e+06	2.47285e+06	1.16537e+06	606045	610166	175269	1.06213e+06	582245	3.53973e+06	426122	187659	4.03522e+06	80151.9	934085	411710
LC	11.58_568.3621m/z	568.362	11.5772			neg	2-Lysophosphatidylcholine	HMDB0258493						Lipids and lipid-like molecules	Glycerophospholipids	Glycerophosphocholines	***	75.2	92.3	M+FA-H	C26H54NO7P	0.245628	12.7698	4.50858e-23	1.8251e-20	-1.88884	0.270025	992634	3.67609e+06	2.60743e+06	472556	3.30036e+06	194739	311233	938792	2.08532e+06	1.11639e+06	749417	857279	430640	1.20466e+06	607923	4.07262e+06	590829	411226	3.70619e+06	171449	1.0601e+06	689849
LC	10.65_453.2858n	452.278	10.6516			neg	[3-[2-Aminoethoxy(hydroxy)phosphoryl]oxy-2-hydroxypropyl] hexadecanoate	HMDB0256030						Lipids and lipid-like molecules	Glycerophospholipids	Glycerophosphoethanolamines	***	70.6	81	M-H, 2M-H	C21H44NO7P	0.480208	12.7312	3.40597e-21	5.65506e-19	-2.19562	0.218299	797686	3.6541e+06	1.33048e+06	253845	2.31134e+06	168354	143140	953044	2.26521e+06	512698	346031	372639	245031	1.02427e+06	611982	5.37359e+06	396781	207034	3.53838e+06	102808	621799	534655
LC	12.60_806.5676m/z	806.568	12.6029			pos	SM(d16:1/TXB2)	HMDB0290271						Unclassified	Unclassified	Unclassified	*	52.9	78	M+NH4	C41H77N2O10P	2.79643	12.4112	1.87567e-12	1.8307e-11	0.765581	1.70005	9.28957e+06	5.46428e+06	3.58791e+06	8.90477e+06	4.00455e+06	1.02962e+07	9.85336e+06	8.68518e+06	3.36938e+06	7.91936e+06	8.58687e+06	1.00996e+07	1.18941e+07	8.31147e+06	7.68936e+06	3.19757e+06	4.85869e+06	7.7321e+06	2.20074e+06	1.25019e+07	6.34493e+06	6.78456e+06
LC	12.60_783.5767n	784.584	12.6029			pos	PC(P-18:0/18:3(10,12,15)-OH(9))	HMDB0289617						Unclassified	Unclassified	Unclassified	*	45	40.4	M+H-H2O, M+H	C44H82NO8P	-1.34956	12.2899	3.38941e-09	1.87444e-08	0.60191	1.51772	1.49224e+07	9.83207e+06	6.98834e+06	1.18801e+07	8.00539e+06	1.66848e+07	1.46229e+07	1.33688e+07	6.65988e+06	1.22844e+07	1.30692e+07	1.93592e+07	1.89742e+07	1.31113e+07	1.32361e+07	6.86665e+06	7.17868e+06	1.04255e+07	7.04282e+06	2.43773e+07	1.02373e+07	9.24295e+06
LC	10.92_521.3489n	544.338	10.9219			pos	LysoPC(18:1(9Z)/0:0)	HMDB0002815	40298	LMGP01050032		16081932	19420-56-5	Lipids and lipid-like molecules	Glycerophospholipids	Glycerophosphocholines	***	74.8	98.1	M+Na, M+K	C26H52NO7P	1.52749	12.1681	4.58868e-17	1.44846e-15	-1.18623	0.43945	2.03331e+06	4.62693e+06	2.91109e+06	1.1753e+06	3.16466e+06	649736	1.17106e+06	3.00071e+06	2.99858e+06	3.46425e+06	1.26806e+06	1.79878e+06	1.5683e+06	2.8606e+06	1.93638e+06	4.84939e+06	1.54249e+06	1.70529e+06	4.45399e+06	550938	1.61266e+06	1.77668e+06
LC	12.46_786.5184n	804.552	12.4627			pos	SM(d16:2(4E,8Z)/6 keto-PGF1alpha)	HMDB0290310						Unclassified	Unclassified	Unclassified	*	49.5	61.9	M+NH4, M+K	C41H75N2O10P	3.14307	11.9049	1.59759e-09	9.33769e-09	0.762128	1.69599	8.60672e+06	5.07474e+06	2.63052e+06	5.68356e+06	2.93254e+06	1.06594e+07	9.19251e+06	1.36567e+07	4.73933e+06	6.05655e+06	1.01563e+07	6.41549e+06	1.57257e+07	1.27473e+07	6.15275e+06	2.73226e+06	5.85071e+06	8.39104e+06	1.61818e+06	7.58134e+06	5.13598e+06	8.56032e+06
LC	11.08_427.3669n	428.374	11.0787			pos	16-Methylheptadecanoylcarnitine	HMDB0240877				139947487		Lipids and lipid-like molecules	Fatty Acyls	Fatty acid esters	***	63.5	58.5	M+H, M+Na	C25H49NO4	1.73637	10.9805	2.29584e-08	1.09815e-07	1.81493	3.51842	3.72251e+06	1.05801e+06	839646	1.39538e+06	825340	2.09133e+06	2.28999e+06	1.73865e+06	1.99845e+06	3.55387e+06	1.23352e+07	5.26511e+06	1.98405e+06	1.03421e+06	1.64464e+06	891606	6.99493e+06	2.14724e+06	3.28166e+06	2.01023e+06	2.38185e+06	944205
LC	12.24_524.2995m/z	524.3	12.2385			neg	1-Stearoylglycerophosphoserine	HMDB0061698				74819135		Lipids and lipid-like molecules	Glycerophospholipids	Glycerophosphoserines	***	70	92.6	M-H	C24H48NO9P	0.255788	10.9504	3.89541e-17	1.26356e-15	-2.56656	0.168807	495626	2.93606e+06	2.75276e+06	99116.5	3.65684e+06	71985.4	52150.1	233882	1.44382e+06	153182	155667	113043	100221	466526	210903	4.18485e+06	165841	52250.9	3.84675e+06	37249.6	360898	82852.6
LC	12.75_599.3205m/z	599.321	12.7452			neg	LysoPI(18:0/0:0)	HMDB0240261		LMGP06050004			327620-46-2	Lipids and lipid-like molecules	Glycerophospholipids	Glycerophosphoinositols	*	59.2	98.4	M-H	C27H53O12P	0.590035	10.3459	1.34286e-12	1.34414e-11	-3.09735	0.116843	348765	2.9849e+06	1.21349e+06	155530	2.88591e+06	66312.3	146191	202853	591507	137528	212127	190556	122434	178964	173078	3.88512e+06	152401	104981	2.88821e+06	67201.1	357125	104111
LC	11.05_571.2891m/z	571.289	11.0502			neg	LysoPI(16:0/0:0)	HMDB0061695		LMGP06050002		42607493	1425501-12-7	Lipids and lipid-like molecules	Glycerophospholipids	Glycerophosphoinositols	***	75.9	86.3	M-H	C25H49O12P	0.330154	10.1099	5.10039e-18	2.28491e-16	-3.15553	0.112226	252216	2.2474e+06	623589	76367.1	1.41702e+06	40919	71918.3	198425	341607	103608	109405	136358	53204.3	135214	98123.4	3.19437e+06	128156	53398.9	2.48315e+06	33122.3	175732	102646
LC	10.69_1035.6634m/z	1035.66	10.6873			neg	GM4(d18:1/16:0)			LMSP0601AA01				Lipids and lipid-like molecules	Sphingolipids	Acidic glycosphingolipids	*	43.7	26.8	M+FA-H	C51H94N2O16	4.92742	10.0496	7.75229e-24	5.43715e-21	-2.77212	0.146389	283829	1.93886e+06	839303	25618.2	1.62065e+06	5208.63	15431.3	102145	731870	81095.9	29541.1	59681.2	28780	192568	55108	1.90358e+06	45760.2	22731.8	1.97731e+06	4018.86	102286	56820.9
LC	10.59_461.2911n	462.298	10.5914			pos	AMC Arachidonoyl Amide		45116			16218957		Unclassified	Unclassified	Unclassified	*	44.8	38	M+H, M+Na	C30H39NO3	-4.15578	9.76162	3.2898e-21	5.55636e-19	-2.38429	0.191539	405041	2.11466e+06	1.14757e+06	113312	1.23045e+06	72775.8	82186.3	364977	812507	380949	149949	158842	178251	555999	432530	2.02448e+06	171675	112616	1.92594e+06	53524.2	197279	149461
LC	10.41_519.3333n	542.323	10.4135			pos	LysoPC(0:0/18:2(9Z,12Z))	HMDB0061700				71768169	27304-12-7	Lipids and lipid-like molecules	Glycerophospholipids	Glycerophosphocholines	***	74.3	98	M+Na, M+K	C26H50NO7P	1.57089	9.48782	3.02344e-17	1.01896e-15	-1.75426	0.296426	726401	2.45054e+06	1.18482e+06	419593	1.20392e+06	171078	514146	624537	1.03986e+06	973859	364706	576623	689755	613831	687003	3.21184e+06	613885	339891	2.8437e+06	306734	665600	468475
LC	10.11_493.3177n	494.325	10.1146			pos	PC(16:1(9E)/0:0)	HMDB0256155						Lipids and lipid-like molecules	Glycerophospholipids	Glycerophosphocholines	***	73.7	85.6	M+H, M+Na	C24H48NO7P	1.77704	9.45202	1.15011e-16	3.17069e-15	-1.8891	0.269976	621980	2.30384e+06	1.31664e+06	525698	1.95007e+06	139272	222393	616281	1.39962e+06	462866	289946	607993	526306	725428	243609	2.91293e+06	393315	387996	2.62998e+06	122414	490517	509760
LC	12.60_755.5458n	756.553	12.6029			pos	PE-NMe2(15:0/20:3(5Z,8Z,11Z))	HMDB0113926				131821036		Lipids and lipid-like molecules	Glycerophospholipids	Glycerophosphoethanolamines	*	54.1	83.4	M+H, M+Na, M+H-H2O	C42H78NO8P	-0.907634	9.33082	4.24682e-13	4.68604e-12	0.772851	1.70864	5.86627e+06	3.43329e+06	5.14811e+06	6.04869e+06	1.89983e+06	4.31067e+06	3.35517e+06	6.16661e+06	2.14307e+06	8.19142e+06	5.85806e+06	2.20912e+06	9.08146e+06	7.54238e+06	4.62374e+06	1.83945e+06	6.43503e+06	6.80582e+06	1.462e+06	6.10611e+06	5.98478e+06	4.97493e+06
LC	12.73_600.3286n	623.318	12.7323			pos	Glc-GP(18:0/0:0)			LMGP14040003				Lipids and lipid-like molecules	Glycerophospholipids	Glycosylglycerophospholipids	*	54.3	76	M+H, M+Na, M+H-H2O	C27H53O12P	1.84011	9.22	4.1012e-11	3.16757e-10	-2.82304	0.141312	333072	2.35699e+06	1.33222e+06	147460	2.09919e+06	22744.6	124315	119875	398256	92092.1	80541	88202.1	49209.6	100629	141282	3.18684e+06	106089	18830.4	7.59242e+06	21588.6	218549	43686.3
LC	12.65_282.2795m/z	282.279	12.6465			pos	Oleamide	HMDB0002117	4115	LMFA08010004	C19670	5283387	301-02-0	Lipids and lipid-like molecules	Fatty Acyls	Fatty amides	***	77.5	96.8	M+H	C18H35NO	1.26941	8.94558	3.12784e-14	4.35026e-13	0.678343	1.6003	5.20233e+06	3.25084e+06	1.92563e+06	3.912e+06	2.05794e+06	5.43293e+06	3.43449e+06	4.10901e+06	2.88262e+06	6.10502e+06	6.83841e+06	3.5698e+06	8.15599e+06	4.98705e+06	4.84506e+06	1.90263e+06	4.98474e+06	4.16736e+06	1.47023e+06	5.90764e+06	3.48949e+06	3.77914e+06
LC	10.55_399.3354n	400.343	10.5469			pos	Palmitoylcarnitine	HMDB0000222	5231		C02990			Lipids and lipid-like molecules	Fatty Acyls	Fatty acid esters	***	73.4	97.3	M+H, M+Na	C23H45NO4	1.37825	8.5826	2.31883e-06	7.87358e-06	1.40249	2.64357	2.71285e+06	1.02621e+06	636563	1.23025e+06	929669	3.21925e+06	2.14175e+06	1.69423e+06	1.49198e+06	2.33534e+06	6.77341e+06	2.90176e+06	1.48212e+06	1.43471e+06	1.68548e+06	1.00788e+06	6.85317e+06	1.16134e+06	1.43309e+06	2.53281e+06	1.26075e+06	871908
LC	11.73_328.2619n	329.269	11.7267			pos	Nonadecandioic acid			LMFA01170135		12572015		Lipids and lipid-like molecules	Fatty Acyls	Fatty Acids and Conjugates	*	55.2	80.8	M+H-H2O, M+H	C19H36O4	1.66518	8.46376	2.81711e-12	2.68013e-11	-3.80071	0.0717586	105273	1.46704e+06	798503	30267.3	173562	74194.7	7285.22	13376.6	5889.34	36176.7	47210.8	6441.25	13500.8	100527	17850.1	313690	27143.9	14944.4	366178	10702.7	9843.14	20868.2
LC	0.77_204.1235m/z	204.124	0.770583			pos	L-Acetylcarnitine	HMDB0000201					3040-38-8	Lipids and lipid-like molecules	Fatty Acyls	Fatty acid esters	***	67.8	98.1	M+H	C9H17NO4	2.5288	8.45783	2.119e-24	2.06503e-21	1.25449	2.38583	2.09161e+06	876679	1.13358e+06	1.84208e+06	1.37508e+06	1.51791e+06	1.58099e+06	2.99675e+06	1.49109e+06	3.43711e+06	2.91079e+06	2.86421e+06	3.27505e+06	2.24851e+06	1.87507e+06	675660	2.52439e+06	2.4485e+06	310868	1.84808e+06	3.48362e+06	2.05907e+06
LC	10.91_566.3464m/z	566.346	10.9127			neg	PC(18:1(6Z)/0:0)	HMDB0256159						Lipids and lipid-like molecules	Glycerophospholipids	Glycerophosphocholines	***	76.2	91.6	M+FA-H	C26H52NO7P	0.194373	7.96309	4.8698e-19	3.28084e-17	-1.51768	0.349248	577165	1.6526e+06	1.27261e+06	273153	1.54068e+06	167421	292840	764453	1.33711e+06	695755	263878	615350	428976	776679	456097	2.19575e+06	371409	498832	2.07419e+06	169498	446107	449013
LC	10.68_425.3509n	426.358	10.6794			pos	(13Z)-Octadec-13-enoylcarnitine	HMDB0241529						Lipids and lipid-like molecules	Fatty Acyls	Fatty acid esters	***	76.4	92.6	M+Na, M+K, M+H	C25H47NO4	0.826227	7.84137	1.40576e-06	4.95055e-06	1.30751	2.47514	2.21298e+06	894083	577192	793905	600267	3.27732e+06	1.58689e+06	1.20326e+06	1.30033e+06	2.45189e+06	4.49039e+06	2.76963e+06	1.80326e+06	2.3719e+06	1.32297e+06	629679	3.09831e+06	1.76675e+06	849680	2.05643e+06	819447	805271
LC	11.12_547.3647n	548.372	11.1237			pos	LysoPC(20:2(11Z,14Z)/0:0)	HMDB0010392	61702	LMGP01050132	C04230	52924053		Lipids and lipid-like molecules	Glycerophospholipids	Glycerophosphocholines	***	69.3	70.6	M+H, M+Na, M+K	C28H54NO7P	1.62238	7.52761	3.48914e-15	6.23715e-14	-1.46535	0.362148	581589	1.60594e+06	2.21079e+06	285307	1.88374e+06	129210	225455	491430	1.16956e+06	1.05965e+06	270193	337663	719611	638752	513142	2.24187e+06	437405	397272	1.87092e+06	137214	717155	313545
LC	13.32_794.5677m/z	794.568	13.3183			pos	PE(20:0/20:4(5Z,8Z,11Z,14Z)-OH(20))	HMDB0261822						Unclassified	Unclassified	Unclassified	*	42.3	37.8	M+H-H2O	C45H82NO9P	-2.09001	7.47658	1.34086e-15	2.68062e-14	1.02855	2.03997	2.69271e+06	1.31998e+06	1.44561e+06	1.74473e+06	1.05577e+06	2.06118e+06	1.97333e+06	2.18721e+06	1.14857e+06	2.71682e+06	2.48038e+06	3.2091e+06	4.59158e+06	2.11436e+06	2.31811e+06	721630	2.08636e+06	1.65825e+06	597310	2.86633e+06	1.60707e+06	2.08807e+06
LC	10.52_540.3310m/z	540.331	10.5239			neg	LysoPC(0:0/16:0)	HMDB0240262	40340	LMGP01050074		15061532	66757-27-5	Lipids and lipid-like molecules	Glycerophospholipids	Glycerophosphocholines	***	68.6	99.8	M+FA-H	C24H50NO7P	0.528405	7.39795	4.13724e-15	7.2545e-14	-1.71743	0.30409	544377	1.79018e+06	700375	238523	1.57675e+06	151265	159636	574831	836808	350980	219518	348534	319291	545558	481728	2.13303e+06	352387	197374	1.89433e+06	149759	467772	274516
LC	11.46_370.2722n	353.269	11.4599			pos	MG(18:1(9Z)-O(12,13)/0:0/0:0)	HMDB0260492						Unclassified	Unclassified	Unclassified	*	52.8	68.4	M+H-H2O, M+H	C21H38O5	0.775549	7.19424	3.55389e-09	1.95877e-08	-4.10496	0.0581143	66659.4	1.14704e+06	390064	16604.8	120741	24607.5	4357.98	5043.28	2765.45	20780.1	24046	3514.27	5023.77	120276	15119.4	147096	17488.3	17855.7	744919	5227.3	5014.25	8819.88
LC	11.08_463.3070n	486.296	11.0787			pos	LysoPE(P-18:1(9Z)/0:0)	HMDB0240599					1425046-04-3	Lipids and lipid-like molecules	Glycerophospholipids	Glycerophosphoethanolamines	***	62	71.4	M+Na, M+K, M+H-H2O	C23H46NO6P	1.57416	7.07019	4.03432e-21	6.44351e-19	-1.55501	0.340325	462148	1.35796e+06	835208	187535	886248	223052	120076	522758	790611	699449	218605	369955	273249	710699	507250	1.15774e+06	315448	225219	1.10125e+06	117832	275125	302516
LC	10.86_478.2939m/z	478.294	10.861			neg	LysoPE(18:1(9Z)/0:0)	HMDB0011506	40778	LMGP02050004		9547071	89576-29-4	Lipids and lipid-like molecules	Glycerophospholipids	Glycerophosphoethanolamines	***	77.4	98.1	M-H	C23H46NO7P	0.0554366	6.80232	1.33316e-15	2.66887e-14	-1.21519	0.430717	653989	1.51837e+06	1.1377e+06	228000	1.13549e+06	277250	187285	965598	1.44402e+06	1.10505e+06	366285	576390	423139	1.37686e+06	769648	1.93654e+06	483533	456285	1.6971e+06	113121	488732	536482
LC	12.60_804.5522m/z	804.552	12.6029			pos	PE-NMe2(15:0/22:4(7Z,10Z,13Z,16Z))	HMDB0113934				131821044		Lipids and lipid-like molecules	Glycerophospholipids	Glycerophosphoethanolamines	*	56.3	92.8	M+Na	C44H80NO8P	1.03199	6.39512	6.95752e-06	2.18542e-05	0.520661	1.43461	3.38914e+06	2.36241e+06	806976	4.35071e+06	706675	3.6369e+06	2.83551e+06	4.66125e+06	2.42842e+06	5.70765e+06	2.34509e+06	918794	2.97767e+06	5.12731e+06	4.73708e+06	1.3957e+06	1.78691e+06	1.82305e+06	655512	3.00989e+06	2.16188e+06	2.88512e+06
LC	11.10_465.3216n	466.329	11.1011			pos	PE(O-18:1(9Z)/0:0)		46718	LMGP02060004		42607468		Lipids and lipid-like molecules	Glycerophospholipids	Glycerophosphoethanolamines	*	48	43.4	M+H, M+Na, M+H-H2O	C23H48NO6P	-0.741487	6.3567	4.10188e-18	1.90436e-16	-1.7727	0.29266	311859	1.0656e+06	560888	206093	535813	114524	68154.8	231702	247706	326201	225111	260123	179804	298899	448335	1.12349e+06	336245	97246.1	1.1387e+06	52242.1	251263	85789.9
LC	10.59_789.5552n	790.562	10.5914			pos	PS(20:0/16:1(9Z))	HMDB0112515	78178	LMGP03010514		52925624		Lipids and lipid-like molecules	Glycerophospholipids	Glycerophosphoserines	*	46.1	41.2	M+H, M+Na	C42H80NO10P	4.05483	6.3069	6.97753e-11	5.16123e-10	0.680907	1.60315	3.15481e+06	1.96788e+06	1.49428e+06	3.37365e+06	1.15191e+06	3.26955e+06	3.45605e+06	3.11045e+06	1.69283e+06	3.8198e+06	3.0346e+06	2.92137e+06	3.90025e+06	784556	3.02384e+06	1.26731e+06	3.20358e+06	838223	1.00312e+06	1.45666e+06	2.08462e+06	2.61766e+06
LC	12.60_833.5918n	816.588	12.6029			pos	PC(22:6(4Z,7Z,10Z,13Z,16Z,19Z)/18:0)	HMDB0008727	60173	LMGP01012107	C00157	52923691		Lipids and lipid-like molecules	Glycerophospholipids	Glycerophosphocholines	*	48.2	60.2	M+H-H2O, M+Na	C48H84NO8P	-2.04458	6.12813	9.70163e-13	9.98639e-12	0.811149	1.75461	2.17189e+06	1.23782e+06	895137	1.60286e+06	1.64965e+06	1.8408e+06	2.59101e+06	2.42351e+06	1.06539e+06	2.89177e+06	2.59319e+06	1.59998e+06	1.52138e+06	2.27163e+06	2.31788e+06	509625	1.3073e+06	1.57148e+06	581402	3.57923e+06	1.83046e+06	3.01296e+06
LC	10.86_959.6116m/z	959.612	10.857			pos	PE(22:0/LTE4)	HMDB0283748						Unclassified	Unclassified	Unclassified	*	36.9	0.29	M+H	C50H91N2O11PS	-3.97507	5.96334	9.92541e-18	4.0456e-16	-2.56681	0.168777	131454	778865	331278	7451.58	445870	8234.16	4697.45	149729	354535	115539	21351.4	31595.5	20424.5	226660	57472.8	942836	23456.9	25466.2	1.07083e+06	700.003	38387.5	54927.1
LC	10.28_481.3176n	482.325	10.2811			pos	LysoPC(15:0/0:0)	HMDB0010381	40282	LMGP01050016	C04230			Lipids and lipid-like molecules	Glycerophospholipids	Glycerophosphocholines	***	67.4	91.9	M+H, M+Na	C23H48NO7P	1.51433	5.95946	1.71719e-15	3.34647e-14	-1.92556	0.263239	245084	931033	440716	207735	586221	82684.6	114143	273443	291981	233730	127451	184008	186608	176161	117952	1.03924e+06	173233	92180.2	1.09432e+06	85788.8	132342	242555
LC	11.62_597.3049m/z	597.305	11.6188			neg	LysoPI(18:1(9Z)/0:0)	HMDB0061693		LMGP06050005			1114770-15-8	Lipids and lipid-like molecules	Glycerophospholipids	Glycerophosphoinositols	***	65.1	63	M-H	C27H51O12P	0.6162	5.78141	8.6219e-21	1.13116e-18	-2.46629	0.180955	129671	716593	358433	44078.9	516780	47077.4	41313.5	124420	195653	54311.2	61488	90406.9	52808.1	116204	53998.8	1.33193e+06	45441.2	53866.2	1.13338e+06	34580.5	61236.1	58828.4
LC	12.75_264.2456n	265.253	12.7496			pos	Octadeca-9,12-dienal	HMDB0247717				520201		Lipids and lipid-like molecules	Fatty Acyls	Fatty aldehydes	***	58.2	64.8	M+H-H2O, M+H	C18H32O	1.10365	5.70351	1.53424e-16	4.03294e-15	-2.66593	0.15757	106915	678521	313787	46105	176658	83015.9	20183.4	35379.5	35600.4	58936.3	149424	27900.9	88974	148022	41983.6	210521	78987.4	41870.2	300512	45488.9	31962.7	47626.9
LC	13.50_809.5929n	810.6	13.5005			pos	PC(P-18:0/20:4(5Z,8Z,11Z,14Z)-OH(18R))	HMDB0289539						Unclassified	Unclassified	Unclassified	*	51.4	70.8	M+H-H2O, M+H, M+Na	C46H84NO8P	-0.733452	5.36623	8.48139e-05	0.000218968	0.357531	1.28123	8.13663e+06	6.35063e+06	6.7851e+06	6.66157e+06	6.31705e+06	6.16696e+06	6.44653e+06	1.09272e+07	2.50194e+06	9.28414e+06	7.70099e+06	6.58658e+06	6.84568e+06	8.34938e+06	9.08972e+06	2.69666e+06	6.67621e+06	4.65049e+06	4.16278e+06	6.21201e+06	7.30417e+06	7.67708e+06
LC	13.32_805.5604n	806.568	13.3183			pos	PC(20:5(5Z,8Z,11Z,14Z,16E)-OH(18)/P-18:1(11Z))	HMDB0289696						Unclassified	Unclassified	Unclassified	*	48.3	56.3	M+H, M+Na, M+H-H2O	C46H80NO8P	-2.13069	5.00943	4.53213e-06	1.47074e-05	0.420295	1.3382	3.31583e+06	2.47783e+06	1.24062e+06	3.88822e+06	1.46689e+06	3.55259e+06	2.71283e+06	3.13952e+06	1.55446e+06	3.21947e+06	4.24871e+06	1.62381e+06	3.50586e+06	3.56332e+06	2.28283e+06	1.75822e+06	1.80685e+06	2.37958e+06	1.13193e+06	3.99315e+06	2.76203e+06	2.97046e+06
LC	11.15_505.3542n	506.361	11.146			pos	LysoPC(P-18:1(9Z)/0:0)	HMDB0010408	46693	LMGP01070012	C04230	24779513		Lipids and lipid-like molecules	Glycerophospholipids	Glycerophosphocholines	***	65.9	47.2	M+H, M+Na	C26H52NO6P	1.95277	4.9034	5.35517e-18	2.38567e-16	-2.45191	0.182768	104014	569102	301344	50748.1	416615	59905.1	30119	154993	89704.7	65219.2	159520	139107	60098	123483	30419	511676	28862	36466	474877	17960	54032.1	94328.8
LC	12.60_768.5874m/z	768.587	12.6029			pos	PE(19:0/20:2(11Z,14Z))		77018	LMGP02010783		52924484		Lipids and lipid-like molecules	Glycerophospholipids	Glycerophosphoethanolamines	*	47.4	55	M+H-H2O	C44H84NO8P	-3.51569	4.87712	7.40659e-10	4.56799e-09	0.547091	1.46114	2.09492e+06	1.43376e+06	983585	1.65049e+06	1.68679e+06	2.47124e+06	3.23429e+06	2.48052e+06	1.40934e+06	2.39376e+06	2.24885e+06	1.72614e+06	2.45229e+06	1.61204e+06	2.07968e+06	763416	1.58835e+06	1.3238e+06	965362	3.034e+06	1.33466e+06	2.07149e+06
LC	12.60_835.6662m/z	835.666	12.6029			pos	SM(d18:2(4E,14Z)/24:0)	HMDB0240635	83781	LMSP03010081		52931217	2292199-45-0	Lipids and lipid-like molecules	Sphingolipids	Phosphosphingolipids	*	41.9	18.1	M+Na	C47H93N2O6P	-0.19172	4.73834	8.83669e-09	4.54644e-08	0.878871	1.83894	1.45868e+06	793221	520034	1.39526e+06	567882	1.03338e+06	897359	1.62791e+06	543205	2.45795e+06	1.03781e+06	1.07496e+06	3.23737e+06	3.60281	1.33036e+06	370863	961532	1.92341e-10	184339	4454.31	1.057e+06	1.64677e+06
LC	11.83_455.3982n	456.405	11.8302			pos	16-methylnonadecanoylcarnitine	HMDB0240905						Lipids and lipid-like molecules	Fatty Acyls	Fatty acid esters	*	48.4	46.5	M+H, M+Na	C27H53NO4	1.61749	4.7005	1.14653e-07	4.8712e-07	1.74738	3.35747	758809	226006	182940	617932	159792	207692	668715	573580	461066	467497	4.82212e+06	878387	375288	199840	229613	117195	827908	588769	1.36226e+06	430135	811616	232990
LC	11.06_467.3020n	468.309	11.0561			pos	1-Heptadecanoylglycerophosphoethanolamine	HMDB0061691	77696	LMGP02050030		52925149		Lipids and lipid-like molecules	Glycerophospholipids	Glycerophosphoethanolamines	***	60	59.3	M+H, M+Na, M+H-H2O	C22H46NO7P	1.71394	4.68847	1.15114e-11	9.78866e-11	-1.34853	0.392692	276944	705244	574702	154252	595905	66538.2	71786.4	258424	526588	391514	104303	196437	102631	419435	167421	857721	146574	159558	2.07077e+06	38112.2	155014	257034
LC	10.77_566.3466m/z	566.347	10.7686			neg	LysoPC(0:0/18:1(9Z))	HMDB0061701	40348	LMGP01050082		24779494	22248-65-3	Lipids and lipid-like molecules	Glycerophospholipids	Glycerophosphocholines	***	69.7	99.3	M+FA-H	C26H52NO7P	0.447362	4.53502	9.88839e-13	1.01679e-11	-1.73797	0.299791	169845	566544	169004	78697.9	227527	65323.9	101159	225344	240128	166364	163999	155819	116303	127488	128433	913854	198189	151650	817645	58272.6	135687	174976
LC	10.26_501.2864n	502.294	10.2587			pos	LysoPE(20:4(5Z,8Z,11Z,14Z)/0:0)	HMDB0011517	46715	LMGP02050009		42607465	652149-09-2	Lipids and lipid-like molecules	Glycerophospholipids	Glycerophosphoethanolamines	***	67.2	83.1	M+H, M+K, M+Na	C25H44NO7P	1.69842	4.47288	7.11763e-07	2.63999e-06	0.48605	1.4006	2.68718e+06	1.91858e+06	999280	3.22865e+06	867085	2.51286e+06	2.66222e+06	3.04043e+06	1.21523e+06	2.96125e+06	2.59164e+06	1.61453e+06	4.32158e+06	2.16304e+06	2.43434e+06	1.10941e+06	2.20877e+06	1.51672e+06	1.48213e+06	3.13122e+06	1.68917e+06	2.31126e+06
LC	11.48_302.2461n	285.243	11.4813			pos	MG(0:0/14:0/0:0)	HMDB0011530	332664			137938		Lipids and lipid-like molecules	Glycerolipids	Monoradylglycerols	***	61.6	72.4	M+H-H2O, M+H	C17H34O4	1.18492	4.46972	5.15003e-11	3.91387e-10	-4.11252	0.0578109	24158.4	417886	143249	3171.71	65490.3	14277.8	706.376	1512.16	410.525	7544.54	24719	846.376	940.679	19143.8	2032.4	102822	8728.9	2531.65	155391	166.919	2212.88	5534.9
LC	10.68_499.3492m/z	499.349	10.6794			pos	Palmitoyl Ara-C	HMDB0256087				317641		Nucleosides, nucleotides, and analogues	Pyrimidine nucleosides	Unclassified	*	53.6	86.7	M+NH4	C25H43N3O6	0.330808	4.45268	1.15591e-22	3.65266e-20	-2.48259	0.178923	72230.9	403697	178627	27124.9	286229	12196.7	17238.3	55842.7	126465	56942.3	30713.8	35242.9	29694.7	71653.8	35734.8	452254	36875.8	18826.5	404014	9498.6	43184.6	31717.3
LC	11.57_616.4188n	634.453	11.5705			pos	Nonoxynol-9	HMDB0015680	43278			72385	26571-11-9	Organic oxygen compounds	Organooxygen compounds	Ethers	*	50.3	53.8	M+NH4, M+K, M+Na, M+H	C33H60O10	0.28465	4.44889	0.00315612	0.00603619	-2.00493	0.249148	197947	794498	17361.7	450891	33113.9	81166.7	39896.5	72217.2	6480.04	163518	12654.1	7820.06	923938	128132	76479.8	5078.21	26059.6	23025	205346	165941	13972	17275
LC	13.51_381.1739m/z	381.174	13.5132			neg	S-Japonin	HMDB0035802				131751866		Lipids and lipid-like molecules	Prenol lipids	Sesquiterpenoids	*	42.6	20.7	M+FA-H	C19H28O3S	-0.564091	4.38686	1.20965e-13	1.48369e-12	-1.573	0.336108	180407	536753	446202	126178	239965	363882	38622.2	223047	70298	290681	114075	29228	14627.8	406831	47611.6	347659	82747.4	158832	304548	33042.1	57596.8	185428
LC	11.57_572.3933n	590.427	11.5705			pos	Dmap-ethyl-paf	HMDB0251534				138397764		Organoheterocyclic compounds	Pyridines and derivatives	Aminopyridines and derivatives	*	41.3	12.9	M+NH4, M+K, M+Na, M+H	C30H57N2O6P	-3.78137	4.3575	0.00272221	0.00527394	-2.05707	0.240304	183531	763746	24482.7	439701	29581.3	89681.6	41060.9	59173.8	7002	145787	13019.3	8872.8	873665	128852	74432.4	4573.25	19472.9	22625.9	174554	148768	12711.9	11197
LC	10.92_502.3273m/z	502.327	10.9219			pos	(5Z,14Z,17Z)-Henicosa-5,14,17-trienoylcarnitine	HMDB0241599						Lipids and lipid-like molecules	Fatty Acyls	Fatty acid esters	***	62.3	59.9	M+K	C28H49NO4	-4.31498	4.32831	1.77895e-18	9.31905e-17	-1.85833	0.275796	132563	480657	270198	117205	491651	39143.7	66284	132140	100169	59238.2	399466	168605	71680.4	128052	60547	383665	85240.6	34091.2	256058	22676	127375	143321
LC	10.12_538.3155m/z	538.316	10.1181			neg	LysoPC(16:1(9Z)/0:0)	HMDB0010383	40288	LMGP01050022	C04230	24779461	76790-27-7	Lipids and lipid-like molecules	Glycerophospholipids	Glycerophosphocholines	***	73.8	99.5	M+FA-H	C24H48NO7P	0.949719	4.31228	1.6405e-17	6.19678e-16	-2.03099	0.244687	105695	431959	218481	74791.8	345541	22793.9	44403.8	124834	268224	71615.8	49004.8	112564	66665.7	121421	49449	639652	71724	73910.7	559945	23417.9	78874.3	87219.8
LC	10.36_476.2784m/z	476.278	10.3644			neg	LysoPE(0:0/18:2(9Z,12Z))	HMDB0011477	62265	LMGP02050041		53480926		Lipids and lipid-like molecules	Glycerophospholipids	Glycerophosphoethanolamines	***	75.3	98.6	M-H	C23H44NO7P	0.367589	4.2705	1.01993e-16	2.85261e-15	-1.73776	0.299836	148784	496217	258147	46382.7	321163	43534.3	64631.5	154697	271086	175123	110735	117717	106753	226065	138503	566740	139575	94695.9	535407	38790	163091	97131.2
LC	13.32_794.6045m/z	794.605	13.3183			pos	PE(19:1(9Z)/22:2(13Z,16Z))		77056	LMGP02010821		52924522		Lipids and lipid-like molecules	Glycerophospholipids	Glycerophosphoethanolamines	*	46.5	49.1	M+H-H2O	C46H86NO8P	-1.6212	4.27043	9.58347e-08	4.12296e-07	0.540636	1.45461	1.99897e+06	1.37423e+06	816153	1.13424e+06	2.17601e+06	1.56576e+06	2.091e+06	2.07283e+06	1.08545e+06	2.69148e+06	2.66862e+06	1.53324e+06	1.58258e+06	2.02977e+06	2.59047e+06	566383	1.29381e+06	1.37082e+06	1.25467e+06	3.14318e+06	1.72618e+06	2.73436e+06
LC	12.40_256.2638m/z	256.264	12.3962			pos	Palmitic amide	HMDB0012273	62905	LMFA08010009		69421	629-54-9	Lipids and lipid-like molecules	Fatty Acyls	Fatty amides	***	51.8	38.3	M+H	C16H33NO	1.04894	4.25975	3.82353e-15	6.77719e-14	0.672954	1.59433	1.16658e+06	731707	481908	929073	537683	1.27158e+06	816179	932609	667404	1.50564e+06	1.03702e+06	784793	1.76251e+06	1.11349e+06	1.1134e+06	442199	1.03176e+06	971679	311200	1.40883e+06	807557	806241
LC	12.46_788.5530m/z	788.553	12.4627			pos	SM(d16:1/20:4(7E,9E,11Z,13E)-3OH(5S,6R,15S))	HMDB0290272						Unclassified	Unclassified	Unclassified	*	42.3	24.3	M+NH4	C41H75N2O9P	-2.33281	4.23728	5.24559e-10	3.31592e-09	0.77036	1.7057	1.37149e+06	804065	524432	1.29557e+06	477288	2.51579e+06	1.03496e+06	1.11157e+06	990503	1.35127e+06	1.13314e+06	1.14807e+06	1.99119e+06	572673	1.34364e+06	446745	731942	878487	197854	3.51958e+06	1.06407e+06	786316
LC	11.18_450.2993m/z	450.299	11.181			neg	1-(2-methoxy-14-methyl-pentadecanyl)-sn-glycero-3-phosphoethanolamine			LMGP02060014		137323917		Lipids and lipid-like molecules	Glycerophospholipids	Glycerophosphoethanolamines	*	57.5	90.5	M-H2O-H	C22H48NO7P	0.546141	4.20676	1.90817e-15	3.66759e-14	-2.70934	0.1529	57928.8	378868	177015	14399.7	268684	4967.81	8533.43	62450.5	120600	35904.8	15575.4	44529.5	11141	170700	9786.72	395819	20044.3	9030.21	668196	2688.67	35241	64779.5
LC	12.83_551.3962n	552.403	12.8338			pos	LysoPC(20:0/0:0)	HMDB0010390	40311	LMGP01050045	C04230	24779473	108341-80-6	Lipids and lipid-like molecules	Glycerophospholipids	Glycerophosphocholines	***	64.9	83.3	M+H, M+Na	C28H58NO7P	1.99979	4.19994	1.98096e-13	2.32308e-12	-2.19643	0.218177	100928	462598	214687	47781.7	330602	25997.1	21855.1	77678.7	126363	163210	109108	51867.6	29559.2	92735.9	37212.1	626515	31968	77932.2	995798	14998.3	60041.4	31938.6
LC	3.40_231.1478n	232.155	3.4041			pos	Butyrylcarnitine	HMDB0002013	6436	LMFA07070003	C02862	213144	25576-40-3	Lipids and lipid-like molecules	Fatty Acyls	Fatty acid esters	***	68.3	86.8	M+H, M+K, M+Na	C11H21NO4	3.03119	4.16328	7.05325e-17	2.08532e-15	1.50369	2.83566	514956	181600	213243	376227	189902	360514	486971	778845	498582	1.25616e+06	1.25691e+06	964526	873939	536250	441739	98858.5	1.23354e+06	608646	47425.5	405264	804282	650101
LC	12.11_404.2933n	405.301	12.1137			pos	MG(22:5(4Z,7Z,10Z,13Z,16Z)/0:0/0:0)	HMDB0011585	62367			53480993		Lipids and lipid-like molecules	Glycerolipids	Monoradylglycerols	***	63.7	49.6	M+H-H2O, M+H	C25H40O4	1.56824	4.01854	4.10919e-10	2.64247e-09	-3.80242	0.0716736	26704.6	372586	83783.3	9591.98	41666.5	15198.6	6625.08	12875.9	8497.61	10888.5	43194.9	3747.5	14288.2	43431.5	10483.5	63569.2	18228.9	7182.05	113550	2980.7	6248.45	26375.3
LC	12.60_790.5680m/z	790.568	12.6029			pos	DG(LTE4/0:0/i-20:0)	HMDB0300041						Unclassified	Unclassified	Unclassified	*	43.3	38.4	M+H-H2O	C46H81NO8S	3.68091	4.00889	1.15668e-15	2.34754e-14	0.711615	1.63764	858314	524118	256864	877973	424704	944924	1.03697e+06	827388	563770	1.16408e+06	846316	598878	1.25068e+06	755361	745533	278249	722461	858528	232023	1.0864e+06	559499	800889
LC	10.30_588.3311m/z	588.331	10.2977			neg	LysoPC(0:0/20:4(5Z,8Z,11Z,14Z))	HMDB0061699	46690	LMGP01050121		52924038	67341-29-1	Lipids and lipid-like molecules	Glycerophospholipids	Glycerophosphocholines	***	72.3	78.4	M+FA-H	C28H50NO7P	0.721694	4.00333	7.96747e-11	5.82893e-10	-1.50636	0.351998	187462	532567	181362	222829	114888	150122	119617	114136	116778	130701	347613	143845	194071	149965	113503	435604	168809	102519	562980	128795	178886	217793
LC	11.12_554.3467m/z	554.347	11.1214			neg	LysoPC(17:0/0:0)	HMDB0012108	24068	LMGP01050024	C04230	24779463	50930-23-9	Lipids and lipid-like molecules	Glycerophospholipids	Glycerophosphocholines	***	68.1	97.8	M+FA-H	C25H52NO7P	0.676806	3.95734	6.28579e-19	4.02455e-17	-2.22629	0.213708	71967.8	336757	166893	33498	267646	13533.3	25056.1	73053.6	130518	74205.2	33906.9	81345.2	30547.1	60178.8	28443.5	377641	35279.3	33595.3	457493	14114.5	45905.7	85760.9
LC	11.21_798.5393m/z	798.539	11.212			pos	SM(d17:2(4E,8Z)/20:5(7Z,9Z,11E,13E,17Z)-3OH(5,6,15))	HMDB0290435						Unclassified	Unclassified	Unclassified	*	36.8	0	M+NH4	C42H73N2O9P	0.133159	3.91382	9.02249e-17	2.56434e-15	1.12189	2.17632	601235	276262	266919	342952	246363	394226	336452	691366	270364	660408	608826	528169	1.03822e+06	457915	649460	60757.6	552691	509227	113004	449689	481885	627306
LC	11.80_564.2400m/z	564.24	11.8009			neg	Brigatinib	HMDB0249380				68165256		Organoheterocyclic compounds	Piperidines	Phenylpiperidines	*	36.1	5.71	M-H2O-H	C29H39ClN7O2P	-2.15383	3.90981	1.74957e-21	3.33872e-19	-2.18233	0.220319	75940.2	344683	242712	19359.7	261679	8019.8	15476.3	107878	221061	108626	51904.1	49483.7	12164.4	91651	48826.1	321177	36280.2	15079	349062	5702.96	81688.1	35151.4
LC	12.18_308.2355n	309.243	12.1819			pos	3-Methyl-5-pentyl-2-furannonanoic acid	HMDB0031091	87402	LMFA01150005		3085134	57818-39-0	Lipids and lipid-like molecules	Fatty Acyls	Fatty acids and conjugates	***	60.2	70	M+H, M+Na, M+H-H2O	C19H32O3	1.29725	3.8727	0.00382816	0.00718494	-4.35273	0.048944	36142.8	738452	301375	188229	39849.2	2545.58	4861.69	16117.1	21365.6	74037.8	62947.8	1717.18	22577.1	50544	69163	98738.4	25627.8	26742	525959	3023.29	3631.94	18025.1
LC	11.83_402.2775n	403.285	11.8302			pos	MG(22:6(4Z,7Z,10Z,13Z,16Z,19Z)/0:0/0:0)	HMDB0011587	62369			53480995	1044598-64-2	Lipids and lipid-like molecules	Glycerolipids	Monoradylglycerols	***	56.7	63.9	M+H-H2O, M+H	C25H38O4	1.10716	3.80379	3.08549e-11	2.43558e-10	-2.86787	0.136989	46217.2	337379	108866	56044.1	78073.1	33267.9	6741.46	12566.8	10002.7	13973	138816	8238.68	20797.4	96294	16270.3	158847	67818	21658.1	35007.9	14567.1	32353.2	44459.6
LC	10.93_524.3358m/z	524.336	10.9265			neg	LysoPC(P-16:0/0:0)	HMDB0010407	40402	LMGP01070006		10917802		Lipids and lipid-like molecules	Glycerophospholipids	Glycerophosphocholines	***	67.7	97.6	M+FA-H	C24H50NO6P	0.0978018	3.78952	3.81586e-19	2.68922e-17	-2.32772	0.199199	67776	340243	190171	44464.4	407842	15856.6	25743.5	59104.2	77436.4	18906.1	182847	103295	29578.8	61543.1	22246.2	357567	40019.7	15888.3	253797	10064.8	64011.3	71088.3
LC	12.02_302.2246n	301.217	12.0234			neg	Eicosapentaenoic acid	HMDB0001999	6423	LMFA01030759	C06428	446284	10417-94-4	Lipids and lipid-like molecules	Fatty Acyls	Fatty acids and conjugates	***	69.7	96	M-H, M+FA-H	C20H30O2	0.0810071	3.69223	4.99372e-14	6.60763e-13	-2.35555	0.195393	62894.2	321885	140152	52508.9	96092.2	23600.4	20776	33245.7	76034.5	42121.6	45636.2	60085	10404.1	157511	19263.2	407914	43010.1	77459	373994	11576.2	60365.6	49581.7
LC	13.33_355.1583m/z	355.158	13.3276			neg	Hydroxyzine	HMDB0014697	4069		C07045	3658	68-88-2	Benzenoids	Benzene and substituted derivatives	Diphenylmethanes	*	43	39.7	M-H2O-H	C21H27ClN2O2	0.115247	3.68615	1.15551e-14	1.78071e-13	-2.13371	0.22787	71169.8	312326	210679	67367.7	131037	101147	18051.6	52440.9	22870.2	81638.2	52087.1	8980.72	7694.16	115141	21114.3	184751	27176.6	32487.6	103001	12811.3	33257	59836.5
LC	12.29_614.2690m/z	614.269	12.2939			neg	Golvatinib	HMDB0252909						Organic oxygen compounds	Organooxygen compounds	Ethers	*	37.5	0	M-H2O-H	C33H37F2N7O4	-0.98797	3.66189	1.91974e-18	9.8288e-17	-2.43428	0.185016	58603.6	316749	328231	8849.81	430734	4662.86	3175.15	26053.7	203205	15851.3	13935.2	7032.11	7855.35	53304.5	25033.2	458796	19236.5	3560.96	379041	1586.99	45998.6	6194.69
LC	10.77_1064.6791n	1065.69	10.7672			pos	Bacterioruberin diglucoside			LMPR01080037				Lipids and lipid-like molecules	Prenol lipids	Isoprenoids	*	49.6	59.9	M+H, M+K	C62H96O14	-0.853395	3.64255	6.7811e-10	4.20783e-09	-3.93088	0.0655672	20594.1	314092	12852.5	1.92341e-10	28221	1.92341e-10	1.92341e-10	5055.31	25750.1	979.427	6338.11	2746.01	1.92341e-10	2739.35	718.344	487767	4592.61	5750.08	470564	1.92341e-10	5463.19	3921.84
LC	0.71_504.1701n	527.159	0.711283			pos	Maltotriose	HMDB0001262	3585		C01835	439586	1109-28-0	Organic oxygen compounds	Organooxygen compounds	Carbohydrates and carbohydrate conjugates	***	63.2	55.2	M+Na, M+K, M+NH4, M+H	C18H32O16	2.06045	3.6424	1.39159e-05	4.13552e-05	3.36255	10.2856	374128	36374.1	13494.2	1.92341e-10	1491.93	69240.6	23778.4	1311.23	958.991	21373.9	1.62157e+06	72265.6	78412.7	72355.1	19194.9	1259.48	3.46786e+06	41.744	1011.05	8821.69	83348	1.72144e+06
LC	10.79_370.2724n	393.262	10.7901			pos	MG(18:1(12Z)-O(9S,10R)/0:0/0:0)	HMDB0260491						Unclassified	Unclassified	Unclassified	*	47.6	43.3	M+H-H2O, M+K, M+Na, M+H	C21H38O5	1.31754	3.58934	0.0183537	0.0291021	-3.99015	0.0629281	47312.9	751855	273256	367925	21106.7	15990.6	9491.67	4815.15	3937.72	33322.6	19791.5	7174.25	50140.2	20277.5	32780.5	5530.63	15039.6	6998.84	155381	5802.13	3380.08	4557.86
LC	0.71_342.1169n	365.106	0.711283			pos	Trehalose	HMDB0000975	5913		C01083	7427	99-20-7	Organic oxygen compounds	Organooxygen compounds	Carbohydrates and carbohydrate conjugates	***	67	53.8	M+Na, M+K, M+NH4, M+H-H2O	C12H22O11	1.86911	3.58683	5.04515e-06	1.6236e-05	2.21005	4.6269	419260	90613.6	228195	12840.5	13043.1	132317	52913.8	39327.3	22216.7	114110	2.29176e+06	183129	204910	236313	89206.6	4220.38	2.86369e+06	35372.5	16734.3	29249.1	184487	1.44139e+06
LC	0.71_125.0146n	124.007	0.707517			neg	Taurine	HMDB0000251	31		C00245	1123	107-35-7	Organic acids and derivatives	Organic sulfonic acids and derivatives	Organosulfonic acids and derivatives	***	71.4	73.9	M-H, 2M-H	C2H7NO3S	-0.359503	3.57028	2.40383e-26	4.41524e-23	1.33895	2.52966	387865	153327	349650	411251	227117	430004	404720	428299	447731	437025	376355	579673	507806	440141	505142	158460	384175	406986	150544	259739	550707	526995
LC	11.96_378.2776n	379.285	11.958			pos	MG(20:4(5Z,8Z,11Z,14Z)/0:0/0:0)	HMDB0011578	62360	LMGL01010032	C13857	16019980	124511-15-5	Lipids and lipid-like molecules	Glycerolipids	Monoradylglycerols	***	69.4	87.9	M+H-H2O, M+H	C23H38O4	1.5168	3.5341	4.89987e-10	3.11413e-09	-2.0755	0.237253	79474.2	334977	160582	152160	107618	43951.2	6734.18	30292	19387.1	62066.8	250539	12129.6	139919	64356.8	35106.1	112867	91064.8	39218.4	112461	24985.9	66995.8	118825
LC	10.43_588.3310m/z	588.331	10.426			neg	LysoPC(20:4(8Z,11Z,14Z,17Z)/0:0)	HMDB0010396	61706	LMGP01050140	C04230	53480469		Lipids and lipid-like molecules	Glycerophospholipids	Glycerophosphocholines	***	72.1	72.1	M+FA-H	C28H50NO7P	0.542675	3.51123	6.82057e-10	4.22964e-09	-1.59527	0.330961	151796	458652	146189	331884	77943.6	69476	115731	120110	113436	57870.4	110311	96115.6	375589	82625.2	114554	606742	104402	94186.4	621088	129602	259117	214281
LC	10.18_397.3200n	398.327	10.1772			pos	trans-Hexadec-2-enoyl carnitine	HMDB0006317	58388	LMFA07070109		53477817		Lipids and lipid-like molecules	Fatty Acyls	Fatty acid esters	***	61.9	76	M+H, M+Na	C23H43NO4	1.90807	3.51042	3.33271e-11	2.61247e-10	1.04592	2.06469	470995	228119	153229	264495	193578	388843	276296	554176	309819	608738	865570	748211	462977	559446	275029	160225	462327	476394	130639	528658	253488	332516
LC	12.75_279.2329m/z	279.233	12.7452			neg	Bovinic acid	HMDB0003797	24063	LMFA01030118	C04056	5280644	2540-56-9	Lipids and lipid-like molecules	Fatty Acyls	Lineolic acids and derivatives	***	50.2	34	M-H	C18H32O2	-0.23719	3.45822	1.15976e-18	6.59249e-17	-1.28459	0.410488	151616	369355	239912	80452.6	233747	192812	71100.2	163085	122066	174595	158607	68741.1	69506	227826	118578	273328	142354	147555	185534	81196.5	109028	92953.6
LC	12.32_893.5614m/z	893.561	12.3202			pos	PS(22:4(7Z,10Z,13Z,16Z)/20:3(5Z,8Z,11Z)-O(14R,15S))	HMDB0283184						Unclassified	Unclassified	Unclassified	*	36.8	0	M+NH4	C48H78NO11P	-4.1451	3.43028	1.05315e-15	2.16736e-14	1.52965	2.88716	405142	140326	64372	382871	62007.8	516250	322092	356518	131591	403871	279570	167629	689190	304939	259399	34306.4	330971	59345.5	3938.16	485934	284876	434790
LC	10.30_1109.6559m/z	1109.66	10.3032			pos	2,4-Bis(1-decyloxyethyl)deuteroporphyrinyl-6,7-bisaspartic acid	HMDB0248720						Unclassified	Unclassified	Unclassified	*	38.3	0	M+H	C62H88N6O12	2.31209	3.39101	5.88702e-10	3.68572e-09	-4.17411	0.0553947	15430.5	278556	11278.1	4776.48	2122.07	1.92341e-10	1.92341e-10	1.92341e-10	3014.78	1.92341e-10	6613.66	1.92341e-10	4718.82	1.92341e-10	1.92341e-10	390373	1.92341e-10	1.92341e-10	371757	465.311	7244.7	1.92341e-10
LC	9.96_371.3041n	372.311	9.96175			pos	Tetradecanoylcarnitine	HMDB0005066						Lipids and lipid-like molecules	Fatty Acyls	Fatty acid esters	***	69.6	68.5	M+H, M+Na	C21H41NO4	1.371	3.28523	2.06585e-10	1.40894e-09	1.34263	2.53614	375621	148107	81626.1	229640	139376	191625	269835	377190	228350	406775	1.10445e+06	349315	263834	272545	264559	106415	491721	178493	99123.1	341471	222016	227352
LC	10.70_608.3185m/z	608.318	10.7037			neg	PHHdiA-PE			LMGP20020017		134812347		Lipids and lipid-like molecules	Glycerophospholipids	Oxidized glycerophospholipids	*	39.9	7.02	M-H	C28H52NO11P	-3.38797	3.24164	5.87519e-13	6.31991e-12	-0.827955	0.563327	289366	513673	432472	202024	506108	110066	142118	365072	550845	321281	185032	283381	230906	420480	278685	414641	239064	163947	344652	88790.7	332811	267989
LC	11.39_568.3623m/z	568.362	11.3932			neg	LysoPC(0:0/18:0)	HMDB0011128	40342	LMGP01050076		24779491	4421-58-3	Lipids and lipid-like molecules	Glycerophospholipids	Glycerophosphocholines	***	68.5	99.5	M+FA-H	C26H54NO7P	0.585963	3.2322	1.31932e-10	9.30012e-10	-1.45903	0.363737	161849	444961	179543	82632.8	596326	26383	48220.7	170468	378772	136305	79862.4	120845	72515.6	155892	115784	661284	55140.2	59309.7	547632	27179.9	193956	105602
LC	11.19_453.3825n	454.39	11.1896			pos	(9Z)-Icos-9-enoylcarnitine	HMDB0241572						Lipids and lipid-like molecules	Fatty Acyls	Fatty acid esters	**	59.9	18.8	M+H, M+Na	C27H51NO4	1.58834	3.2031	0.000217462	0.000522249	0.545904	1.45993	722701	495023	368789	374169	257677	1.18442e+06	796369	466802	1.0081e+06	884427	2.213e+06	1.02207e+06	793239	789970	786875	423715	1.00736e+06	884409	907646	1.67592e+06	639972	359401
LC	11.85_467.3387n	468.346	11.8518			pos	PE(O-18:0/0:0)		46717	LMGP02060003		42607467		Lipids and lipid-like molecules	Glycerophospholipids	Glycerophosphoethanolamines	*	54.2	75.5	M+H, M+Na	C23H50NO6P	2.42124	3.19513	1.52193e-08	7.51451e-08	-1.18236	0.44063	191514	434637	430964	35940.5	594169	13651.3	42679.5	324795	140853	268472	184368	294696	81887.4	179928	89296.5	338974	69450.3	117936	1.2394e+06	10373.5	153203	38553.8
LC	14.40_284.2716n	283.264	14.4012			neg	2,6-dimethyl-hexadecanoic acid		4324	LMFA01020042		5282623		Lipids and lipid-like molecules	Fatty Acyls	Fatty Acids and Conjugates	*	46.9	37	M-H, 2M-H, M+FA-H	C18H36O2	0.109007	3.17087	9.11787e-23	3.1746e-20	-1.2459	0.421644	122222	289869	194283	102060	211690	103164	71995.3	116827	70468.8	117212	155776	71996.1	77325.1	154060	75739.2	244626	96741.4	101790	191702	51371.6	107543	123034
LC	11.73_254.2249n	237.222	11.7267			pos	(Z)-13-Hexadecenoic acid	HMDB0035877	34928	LMFA01030264		5312416		Lipids and lipid-like molecules	Fatty Acyls	Fatty acids and conjugates	***	58.2	85.1	M+H-H2O, M+H	C16H30O2	1.21585	3.10447	2.98769e-12	2.82683e-11	-3.49263	0.0888409	17857.8	201009	112630	7532.19	25587	13469.5	4070.41	5132.62	1392.7	9151.94	9622.09	3858.94	5767.97	15912	6911.52	46022.4	8382.75	3754.57	49007.6	3468.51	3335.89	6122.39
LC	12.36_380.2932n	381.3	12.3591			pos	MG(20:3(11Z,14Z,17Z)/0:0/0:0)	HMDB0011575	62357			53480984		Lipids and lipid-like molecules	Glycerolipids	Monoradylglycerols	***	68.7	53.9	M+H, M+Na, M+H-H2O	C23H40O4	1.3759	3.09833	7.61496e-11	5.59052e-10	-3.51061	0.0877406	19084.6	217512	63140.1	7651.6	51015.1	9821.72	330.406	3668.66	2660.32	7901.18	48437.1	1789.63	5719.6	16413	6338.46	41660.1	20463.3	8401.69	83005.7	1351.76	7066.32	11015.3
LC	11.57_527.3806m/z	527.381	11.5705			pos	N-(15-methyl-3-hydroxy-hexadecanoyl)-glycyl-seryl-ornithine			LMFA08020376				Lipids and lipid-like molecules	Fatty Acyls	Fatty amides	*	51.4	73.8	M+H-H2O	C27H52N4O7	0.438515	3.08378	5.39384e-21	8.08745e-19	-2.06904	0.238317	47535.2	199462	115995	26589.4	144198	11648.4	15090.3	32870.2	76229	48665.3	31609.2	30550.5	37249.9	45343.9	23303.8	200810	25734.2	17328.6	242785	10371.2	40183.1	25428.1
LC	10.61_802.5610m/z	802.561	10.6146			neg	PE-NMe2(15:0/20:2(11Z,14Z))	HMDB0113925				131821035		Lipids and lipid-like molecules	Glycerophospholipids	Glycerophosphoethanolamines	*	51.1	79.4	M+FA-H	C42H80NO8P	0.846553	3.05674	8.50098e-05	0.000219435	0.387433	1.30806	2.17024e+06	1.65912e+06	1.38997e+06	2.15286e+06	1.25618e+06	1.61656e+06	1.59689e+06	2.18071e+06	1.16253e+06	2.29711e+06	2.52896e+06	2.82062e+06	2.15787e+06	2.6392e+06	3.04341e+06	1.23605e+06	1.30252e+06	2.10683e+06	961180	1.70105e+06	2.0799e+06	1.3639e+06
LC	12.60_751.5730m/z	751.573	12.6029			pos	SM(d19:1/17:1)		83752	LMSP03010051		52931163		Lipids and lipid-like molecules	Sphingolipids	Phosphosphingolipids	*	46.1	72.4	M+Na	C41H81N2O6P	0.824929	3.04601	3.73754e-11	2.90118e-10	0.757452	1.6905	669252	395889	328377	776673	237937	826577	490385	684773	501705	1.47604e+06	327159	376618	690216	467998	577182	391809	549890	424754	144523	626265	473598	669775
LC	11.09_947.5873m/z	947.587	11.0932			neg	PI(PGF1alpha/20:0)	HMDB0277060						Unclassified	Unclassified	Unclassified	*	38.3	0.926	M-H2O-H	C49H91O16P	0.696854	3.04579	1.42418e-23	8.0488e-21	-3.08215	0.118081	22307.1	188914	77762.5	1.92341e-10	97223.7	1.92341e-10	115.223	9515.62	64542.1	2059.72	206.975	1577.62	1.92341e-10	19566	1567.13	198439	1.92341e-10	1.92341e-10	183135	23.1053	1396.46	1975.66
LC	12.76_329.2487m/z	329.249	12.7649			neg	Docosapentaenoic acid (22n-3)	HMDB0006528	194	LMFA04000044	C16513	5497182	24880-45-3	Lipids and lipid-like molecules	Fatty Acyls	Fatty acids and conjugates	***	70.4	80.3	M-H	C22H34O2	0.264717	3.01855	8.47068e-18	3.4865e-16	-1.49708	0.35427	97075.9	274017	242487	99935.8	140709	71204.3	53872.5	80791.9	116538	47464	126647	77702	43448.6	261313	40529.9	254655	102249	115519	269051	26430.1	125564	143594
LC	12.16_537.3805n	538.388	12.1593			pos	LysoPE(22:0/0:0)	HMDB0011520	62304	LMGP02050025		52925144		Lipids and lipid-like molecules	Glycerophospholipids	Glycerophosphoethanolamines	***	59.6	72.9	M+H, M+Na	C27H56NO7P	1.93608	3.01626	1.81465e-12	1.77585e-11	-2.01712	0.247051	61898.4	250549	131839	21522.1	143881	4422.41	10324.5	39071.8	101962	90936.7	38879.3	51043.6	18859.3	63711.1	16720.3	327885	20041.8	37322.4	766694	3258.06	28497.1	47080.6
LC	13.32_831.5755n	832.583	13.3183			pos	PC(P-18:1(11Z)/22:6(5Z,7Z,10Z,13Z,16Z,19Z)-OH(4))	HMDB0289709						Unclassified	Unclassified	Unclassified	*	45.7	50	M+H-H2O, M+H	C48H82NO8P	-2.74429	3.00944	3.21423e-05	8.96203e-05	0.366891	1.28957	1.89665e+06	1.47076e+06	1.51904e+06	1.88661e+06	1.08626e+06	1.41985e+06	1.50171e+06	3.22577e+06	794538	2.3191e+06	1.46184e+06	1.06622e+06	1.51531e+06	2.48284e+06	1.83838e+06	623066	1.92062e+06	1.63182e+06	924723	1.61233e+06	1.54895e+06	2.15197e+06
LC	11.50_746.6054m/z	746.605	11.5034			pos	PA(P-20:0/19:1(9Z))		82314	LMGP10030074		52929729		Lipids and lipid-like molecules	Glycerophospholipids	Glycerophosphates	*	39	6.84	M+NH4	C42H81O7P	-0.634691	2.95998	0.000118039	0.000297788	0.395886	1.31575	1.60282e+06	1.21818e+06	1.26525e+06	1.17796e+06	1.60057e+06	1.38179e+06	1.12403e+06	1.87149e+06	655504	1.57326e+06	2.17768e+06	1.80842e+06	2.01133e+06	977048	1.80888e+06	764949	1.48001e+06	11801.4	1.12309e+06	1.51729e+06	1.13874e+06	1.26941e+06
LC	12.12_483.2731m/z	483.273	12.1159			neg	LysoPA(0:0/18:0)	HMDB0007850				76041074		Lipids and lipid-like molecules	Glycerophospholipids	Glycerophosphates	***	71	72.1	M+FA-H	C21H43O7P	0.489215	2.95957	4.11822e-19	2.87473e-17	-2.53787	0.172196	28993.2	168373	99790.4	13213.8	109901	7394.09	5152.76	39446.1	44639.7	12711.7	11625.5	15973.1	11634.4	20714.7	9872.68	281406	15287.7	6459.3	242678	2736.49	24078.8	14875.5
LC	12.60_835.6041m/z	835.604	12.6029			pos	PI(O-18:0/18:0)			LMGP06020088				Lipids and lipid-like molecules	Glycerophospholipids	Glycerophosphoinositols	*	39.1	20.8	M+H-H2O	C45H89O12P	-2.02869	2.95141	1.16703e-11	9.91518e-11	0.634518	1.55242	684446	440890	585045	763075	417729	592134	684464	620817	281309	671725	684162	771496	757381	555352	679684	269289	503733	281870	316171	748789	535402	759781
LC	9.85_512.2997m/z	512.3	9.84665			neg	LysoPC(14:0/0:0)	HMDB0010379	40278	LMGP01050012	C04230	460604	20559-16-4	Lipids and lipid-like molecules	Glycerophospholipids	Glycerophosphocholines	***	73.5	99	M+FA-H	C22H46NO7P	0.655952	2.93368	4.20063e-19	2.92531e-17	-2.16551	0.222903	44067.5	197698	107662	26721.3	196050	6224.97	16165.9	65463.1	76072.5	27447	30445.7	61901.4	24223.8	33186.7	16723.4	280899	39456	26056.8	250291	6314.15	54378.2	50206.8
LC	0.71_169.0506n	214.049	0.707517			neg	Phosphodimethylethanolamine	HMDB0060244	63348		C13482			Organic acids and derivatives	Organic phosphoric acids and derivatives	Phosphate esters	*	42.3	13.1	M-H, M+FA-H	C4H12NO4P	0.987766	2.90769	2.45757e-19	1.86623e-17	-2.05583	0.24051	49431.5	205527	67213.6	16149.5	140130	12015.5	25431.9	69536.4	77361.2	90913.7	46676.9	35386.9	53669.2	70148.3	44124.2	173137	85984.7	95364.8	161031	15833.4	74171.2	32404.1
LC	11.46_334.2512n	335.258	11.4599			pos	Glycidyl	HMDB0252862				54304015		Lipids and lipid-like molecules	Fatty Acyls	Lineolic acids and derivatives	***	48.7	48.8	M+H-H2O, M+H	C21H34O3	1.18668	2.87288	6.77504e-08	2.99226e-07	-4.32844	0.049775	9535.57	191574	53119.8	2331.98	12373.6	4963.79	1681.87	461.504	466.596	4031.13	4059.41	92.7835	3122.33	14624.1	6237.07	15839.8	4915.7	3021.42	101082	2256.42	1305.28	1219.54
LC	10.52_608.3186m/z	608.319	10.5239			neg	OOB-PE			LMGP20020034		134812364		Lipids and lipid-like molecules	Glycerophospholipids	Oxidized glycerophospholipids	*	39.2	1.97	M+FA-H	C27H50NO9P	-3.49826	2.8705	9.92339e-17	2.7907e-15	-1.54543	0.342594	93481.9	272865	130600	40183.8	271520	24173.2	27519.2	106474	162977	58206.7	31557.3	55990.2	60158.9	102247	70670.4	299662	44336	36046.5	270739	27320.1	79888.9	50657.1
LC	10.35_423.3353n	424.343	10.3472			pos	Linoelaidylcarnitine	HMDB0006461					85114-47-2	Lipids and lipid-like molecules	Fatty Acyls	Fatty acid esters	***	71.8	70	M+H, M+K, M+Na	C25H45NO4	1.12141	2.84312	0.000329252	0.000765632	0.536644	1.45059	786822	542413	257652	353534	377778	701896	538826	618878	411327	1.28448e+06	1.93059e+06	898110	849548	872994	423270	400734	1.01021e+06	536967	364855	631821	471440	297572
LC	10.03_627.5357m/z	627.536	10.0295			pos	DG(18:0/20:4(8Z,11Z,14Z,17Z)/0:0)	HMDB0007171	58760			53478053		Lipids and lipid-like molecules	Glycerolipids	Diradylglycerols	*	42.4	27.2	M+H-H2O	C41H72O5	1.52878	2.81447	7.07892e-10	4.37969e-09	0.732682	1.66173	648400	390197	256576	462006	337591	722777	437897	609454	363350	647032	582500	334709	787064	401192	689075	166798	625420	75897.1	210966	348456	556846	648352
LC	0.71_118.0867m/z	118.087	0.711283			pos	L-Valine	HMDB0000883	5842		C00183	6287	72-18-4	Organic acids and derivatives	Carboxylic acids and derivatives	Amino acids, peptides, and analogues	***	48.2	45.8	M+H	C5H11NO2	3.66115	2.78425	8.05259e-06	2.50367e-05	-0.45082	0.731627	692754	946868	601470	763726	615535	622490	451309	865575	475047	822277	850581	747060	1.11496e+06	643707	701509	819510	621584	695001	817001	579097	1.10498e+06	826810
LC	11.70_507.3326n	506.325	11.6991			neg	LysoPE(20:1(11Z)/0:0)	HMDB0011512	62297	LMGP02050020		52925139		Lipids and lipid-like molecules	Glycerophospholipids	Glycerophosphoethanolamines	***	77	90.3	M-H, 2M-H	C25H50NO7P	0.121388	2.72481	5.12345e-21	7.76124e-19	-1.91021	0.266053	48394.2	181896	102176	9782.94	113973	20329.3	9634.44	47097.4	83992.4	46184.2	24251.2	22316.3	18947.4	107628	30224.6	232944	18921.4	20521.6	215001	8365.24	24092.8	30384.1
LC	10.65_927.5462m/z	927.546	10.6516			neg	[(2R)-3-[[(2R,3S,4S,5R)-5-(4-Amino-2-oxopyrimidin-1-yl)-4-cyano-3-hydroxyoxolan-2-yl]methoxy-hydroxyphosphoryl]oxy-2-hexadecanoyloxypropyl] hexadecanoate	HMDB0251611				44264669		Nucleosides, nucleotides, and analogues	Pyrimidine nucleotides	Pyrimidine deoxyribonucleotides	*	42.4	16.7	M+FA-H	C45H79N4O11P	-0.326631	2.70975	7.29229e-21	1.01088e-18	-2.60395	0.164488	25809.4	156908	55060.5	796.238	112866	987.492	1.92341e-10	16024.8	98908	4357.48	2736.08	2757.87	1.92341e-10	24650.2	5509.55	227852	2616.56	21.044	140690	2186.38	10277.1	5599.65
LC	0.88_201.0383m/z	201.038	0.881817			neg	2-(2-Thienylmethylene)-1,6-dioxaspiro[4.4]non-3-ene	HMDB0034857	90249			12045806	124442-15-5	Organic oxygen compounds	Organooxygen compounds	Ethers	*	40.2	13.2	M-H2O-H	C12H12O2S	1.35335	2.70875	1.37991e-16	3.70685e-15	0.78502	1.72312	367339	213183	230672	340214	268541	292177	413775	503151	296081	521418	688818	478332	516379	317232	405368	180792	558960	406080	149229	252962	377049	413692
LC	12.20_341.3054m/z	341.305	12.2045			pos	MG(i-18:0/0:0/0:0)	HMDB0072842				92939095		Lipids and lipid-like molecules	Glycerolipids	Monoradylglycerols	*	40.5	8.46	M+H-H2O	C21H42O4	0.975234	2.70188	1.80607e-13	2.13847e-12	-2.07675	0.237047	48594.4	204999	167284	27939.5	213013	11262.4	17088.8	29558.9	93537.2	25087.5	16007.9	16630.8	20560.7	40107	35170.8	242968	23778	3157.43	600099	5215.49	42664.5	13012.6
LC	0.71_539.1388m/z	539.139	0.707517			neg	4'-O-methyl-(-)-epicatechin-3'-O-beta-glucuronide	HMDB0029180	86068			131750798		Phenylpropanoids and polyketides	Flavonoids	Flavonoid glycosides	*	40.1	14	M+FA-H	C23H26O12	-3.72305	2.66963	7.26346e-05	0.000189977	3.28901	9.77444	212800	21771	10635.7	1870.62	1288.21	39388.6	17865.5	1159.99	592.174	11578.6	957959	47638.2	37117.1	43286.4	11036	1.92341e-10	2.59741e+06	3589.25	1.92341e-10	4841.1	38941.9	1.00154e+06
LC	1.40_132.1022m/z	132.102	1.4015			pos	L-Isoleucine	HMDB0000172	5193	LMFA01100047	C00407	6306	73-32-5	Organic acids and derivatives	Carboxylic acids and derivatives	Amino acids, peptides, and analogues	***	71.5	81.8	M+H	C6H13NO2	2.24585	2.6599	2.67394e-05	7.55593e-05	0.222338	1.16662	2.05886e+06	1.7648e+06	1.9755e+06	2.4309e+06	1.86323e+06	2.09713e+06	1.73083e+06	2.56509e+06	1.49492e+06	1.9446e+06	2.35992e+06	1.84874e+06	1.57364e+06	2.11093e+06	1.36751e+06	1.91082e+06	2.29056e+06	2.3765e+06	1.91573e+06	2.64389e+06	2.74224e+06	2.44794e+06
LC	11.62_484.3406n	502.374	11.6154			pos	(25S)-5alpha-cholestan-3beta,4beta,6alpha,8beta,15alpha,16beta,26-heptol		83929	LMST01010328		52931338		Lipids and lipid-like molecules	Steroids and steroid derivatives	Sterols	*	40.3	6.06	M+H, M+NH4	C27H48O7	1.27183	2.65656	0.0023277	0.00457385	-2.0119	0.247946	75089	302844	11530.1	172001	14493.3	52756.7	27687.3	28925.4	6406.12	70344.2	14059.9	8050.26	315883	72369.9	43554	4848.06	11120.5	16846.9	56752.4	67864.9	10335.7	7408.51
LC	11.17_552.3674m/z	552.367	11.1669			neg	LysoPC(P-18:0/0:0)	HMDB0013122	40405	LMGP01070009	C04230	24779527		Lipids and lipid-like molecules	Glycerophospholipids	Glycerophosphocholines	***	62	77.5	M+FA-H	C26H54NO6P	0.570895	2.62634	8.0015e-19	4.86849e-17	-1.94886	0.259021	45626	176148	161210	17162.8	161726	11697.1	13092.3	36200.1	77124.9	29106.1	45957.6	56381.5	42995.7	62858.1	23375.2	255501	18378	31154.8	263804	6436.84	46949.6	18597.8
LC	11.32_535.3645n	536.372	11.3248			pos	PC(18:0(11cp)/0:0)			LMGP01050145		15515616		Lipids and lipid-like molecules	Glycerophospholipids	Glycerophosphocholines	*	50.2	55.7	M+H, M+Na	C27H54NO7P	1.34089	2.61177	2.90623e-15	5.31477e-14	-1.82974	0.281316	47717.9	169624	127479	18253.8	114689	6570.5	12489.3	86791.6	84931	114602	16135.5	40622.6	25841.6	65100.4	22369	236608	20982.2	30639.9	287282	6186.45	28718.2	47788.9
LC	4.89_471.0466n	494.036	4.8937			pos	Cefmetazole	HMDB0014419	3950		C08103	42008	56796-20-4	Organic acids and derivatives	Carboxylic acids and derivatives	Amino acids, peptides, and analogues	*	42.9	24.3	M+H, M+Na, M+NH4	C15H17N7O5S3	2.71045	2.60092	8.93467e-05	0.000229762	1.03899	2.05479	420505	204646	677525	594818	79042	315718	126041	59639.6	71415.5	414909	716061	179554	823869	184338	4.09547	102274	348678	365786	103297	1.04474e+06	357249	0.60876
LC	10.88_701.5599m/z	701.56	10.8785			pos	SM(d18:1/16:1(9Z))	HMDB0240613	83742	LMSP03010041		52931145	222403-66-9	Lipids and lipid-like molecules	Sphingolipids	Phosphosphingolipids	*	44.3	38.2	M+H	C39H77N2O6P	0.986119	2.59744	2.46851e-06	8.33272e-06	0.542737	1.45673	801406	550139	515104	465939	375690	997828	682889	979903	301504	1.00051e+06	449026	685517	861240	492989	651772	185142	859185	632450	154119	1.01742e+06	434251	551880
LC	10.72_836.5431m/z	836.543	10.7226			pos	PS(20:0/20:5(5Z,8Z,11Z,14Z,16E)-OH(18R))	HMDB0282105						Unclassified	Unclassified	Unclassified	*	46.3	51	M+H-H2O	C46H80NO11P	-0.552759	2.59576	1.16288e-09	6.96876e-09	0.769682	1.70489	552757	324218	270035	434815	151468	719500	493673	379574	245420	716554	572904	581780	661707	77038.3	866709	176392	387808	30429.8	98316.3	34913.9	332650	521492
LC	15.11_704.5721n	705.579	15.1065			pos	PA(O-18:0/19:0)		82179	LMGP10020033		52929596		Lipids and lipid-like molecules	Glycerophospholipids	Glycerophosphates	*	40.1	1.93	M+H, M+Na	C40H81O7P	0.140728	2.58327	4.46874e-19	3.06977e-17	-2.08487	0.235717	37116.2	157461	95892.9	15373.4	86454.4	3506.95	3334.72	39070.1	15315.1	50019.3	52567.7	1440.85	2598.68	48464.9	26719	144336	26239.9	55801.6	116056	3845.69	7534.76	26657
LC	7.22_330.2409n	329.234	7.22018			neg	9S,10S,13R-trihydroxyoctadec-11E-enoic acid			LMFA02000332		14968869		Lipids and lipid-like molecules	Fatty Acyls	Octadecanoids	*	54.8	78	M-H, 2M-H	C18H34O5	0.706278	2.55374	0.00707279	0.0124834	-2.71336	0.152475	60054.4	393865	256672	411285	61473.1	23480.9	17476.3	43099.9	88473.8	237618	82629.7	12953.7	35806.8	116632	81434.7	45432	32855	28695.3	317787	29960.1	11533.7	23452.7
LC	10.86_957.5957m/z	957.596	10.861			neg	LysoPE(0:0/18:1(11Z))	HMDB0011475	62263	LMGP02050039		53480924		Lipids and lipid-like molecules	Glycerophospholipids	Glycerophosphoethanolamines	***	73.6	99.1	2M-H	C23H46NO7P	0.578057	2.54357	1.09762e-17	4.40669e-16	-2.29763	0.203397	28478.8	140016	77366.5	1048.45	75312.3	675.617	291.478	24523.7	98551.2	27895.7	4331.31	7491.13	1733.7	56478.3	14641.8	270181	5335.05	7185.43	185081	72.3495	9884.62	7206.65
LC	10.81_413.3510n	414.358	10.8126			pos	Heptadecanoyl carnitine	HMDB0006210	58363	LMFA07070067		53477803	106182-29-0	Lipids and lipid-like molecules	Fatty Acyls	Fatty acid esters	***	75.2	82.8	M+H, M+Na	C24H47NO4	1.14301	2.54253	3.21321e-05	8.96003e-05	2.6476	6.26622	201506	32157.5	26030.9	48818.8	27010.3	90383.9	146206	83077.6	85593.5	132903	354754	244581	57109.3	65628.3	46920.7	27854.5	313375	89133.5	86343.1	94616.6	52966.8	84744.5
LC	12.02_262.2302n	245.227	12.0237			pos	6,10,14-Trimethyl-5,9,13-pentadecatrien-2-one	HMDB0034495	89972			1711944	762-29-8	Lipids and lipid-like molecules	Prenol lipids	Diterpenoids	***	63.4	37.4	M+Na, M+H-H2O	C18H30O	2.15076	2.52898	0.0123125	0.0204614	-0.316217	0.803173	822689	1.0243e+06	740829	516918	691134	606392	327914	714131	191973	1.13447e+06	516298	679164	603248	499606	1.94866e+06	1.01985e+06	1.78478e+06	220712	294839	277538	422546	196964
LC	11.58_508.3405m/z	508.341	11.5772			neg	1-O-(2-methoxy-4Z-hexadecenyl)-sn-glycero-3-phosphocholine			LMGP01060043		10553718		Lipids and lipid-like molecules	Glycerophospholipids	Glycerophosphocholines	*	55.7	81.8	M-H	C25H52NO7P	-0.632807	2.52472	2.32569e-23	1.13912e-20	-1.97918	0.253634	35454.9	139787	95135.1	15430.8	122605	5869.93	9503.68	31380.8	76909	37740.1	26091.2	31014.9	13303.1	45657.5	20970.9	151370	20244.6	13744.1	140428	4960.98	36179.3	23433.4
LC	12.00_490.3305m/z	490.331	12			neg	LysoPE(20:0/0:0)	HMDB0011511	62296	LMGP02050012		52925131	899445-69-3	Lipids and lipid-like molecules	Glycerophospholipids	Glycerophosphoethanolamines	***	58.9	92.1	M-H2O-H	C25H52NO7P	0.438832	2.52433	7.21333e-22	1.65613e-19	-2.42563	0.186128	24093.5	129446	59550.9	3488.41	73249.2	2269.81	2879.82	58312	52985.5	24199.3	14401.5	19179.1	6170.29	41577.9	8247.75	144691	5526.31	5945.62	149848	934.594	11146.2	11049.9
LC	11.10_1018.6965n	1019.7	11.1011			pos	GM4(d18:1/18:0)			LMSP0601AA02				Lipids and lipid-like molecules	Sphingolipids	Acidic glycosphingolipids	*	37.3	2.11	M+H, M+Na	C53H98N2O16	4.77908	2.49141	9.83692e-12	8.46522e-11	-4.09943	0.0583376	7550.87	129434	19903.5	1.92341e-10	35288.3	1.92341e-10	1.92341e-10	1.92341e-10	6168.3	1.92341e-10	177.328	1043	1.92341e-10	1.92341e-10	1.92341e-10	161648	1.92341e-10	1.92341e-10	294962	1.92341e-10	1.92341e-10	1.92341e-10
LC	11.80_951.6185m/z	951.619	11.8009			neg	(-)-Asbestinine 2		53662	LMPR0104210004		42608232		Lipids and lipid-like molecules	Prenol lipids	Isoprenoids	*	49.7	71	2M-H	C28H44O6	-1.88965	2.45704	3.89334e-22	1.01254e-19	-2.70309	0.153564	18709.5	121836	96631.1	153.52	97369.4	1.92341e-10	216.406	19205.5	83720.2	18310.2	4596.29	2899.86	1.92341e-10	13803.3	4107.4	120546	1909.52	1.92341e-10	126271	1.92341e-10	14864.5	1609.29
LC	13.01_330.2560n	329.249	13.0127			neg	4,7,10,13,16-Docosapentaenoic acid	HMDB0246621				159656		Lipids and lipid-like molecules	Fatty Acyls	Fatty acids and conjugates	***	74.2	84.3	M-H, 2M-H, M+FA-H	C22H34O2	0.395822	2.45524	4.57062e-13	5.00826e-12	-1.00747	0.497419	123856	248998	208970	165543	250752	141454	84384	141235	147053	113098	136401	94053	109628	196479	77218.1	208231	96126.8	61197	166173	44090.6	159293	161030
LC	11.51_983.6082m/z	983.608	11.5094			neg	24(28)-Dehydromakisterone	HMDB0302988						Lipids and lipid-like molecules	Steroids and steroid derivatives	Bile acids, alcohols and derivatives	*	49.6	68.7	2M-H	C28H44O7	-2.01096	2.45315	4.05375e-17	1.3055e-15	-1.55211	0.341012	62654.4	183731	223560	12869.8	215404	4985.78	3664.06	50914	236236	63849.2	23942.3	16832.8	8508.45	141641	43486.4	188288	23765.3	11792.9	175010	1130.14	63187.5	31120.4
LC	10.05_302.3058m/z	302.306	10.0521			pos	Sphinganine	HMDB0000269	395	LMSP01020001	C00836	91486	764-22-7	Organic nitrogen compounds	Organonitrogen compounds	Amines	***	73.6	98	M+H	C18H39NO2	1.40288	2.45188	2.08625e-08	1.00509e-07	2.83409	7.13094	202781	28436.9	22992	41917.7	48351.9	59847.4	88674.4	60561.8	20615.1	78972.5	339116	119012	39208.6	49921.2	85481.1	7326.43	94895.2	117017	51743.4	81504.2	36612.7	40609.2
LC	9.87_367.2475m/z	367.247	9.86575			pos	15R-PGE2 methyl ester		36159	LMFA03010095		5283087		Lipids and lipid-like molecules	Fatty Acyls	Eicosanoids	*	53.3	72.6	M+H	C21H34O5	-1.2154	2.42504	0.0402626	0.0586109	-3.65788	0.0792263	30411.5	383856	113616	91691.1	21122.2	12460.9	11638.5	14878.9	9062.02	24957.2	38207.6	10816.4	28989.7	15078.8	27772.7	61655.8	13184.6	9162.4	227996	9838.13	7112.72	12455.9
LC	12.77_536.3721m/z	536.372	12.7686			pos	LysoPE(0:0/22:1(13Z))	HMDB0011491	62279	LMGP02050055		53480940		Lipids and lipid-like molecules	Glycerophospholipids	Glycerophosphoethanolamines	*	55.7	83.4	M+H	C27H54NO7P	1.92478	2.42178	2.92423e-19	2.13244e-17	-2.02142	0.246316	38428.2	156012	109082	11303	122440	10181.7	6013.43	26999.4	65161.5	30646.4	11130.7	12958.4	9326.61	112168	22317.4	187412	7684.46	10682	191015	6908.05	13862.2	18231
LC	10.77_408.2937m/z	408.294	10.7672			pos	bhos#24			LMFA13040077		86289850		Lipids and lipid-like molecules	Fatty Acyls	Fatty acyl glycosides	*	38.4	0.287	M+NH4	C20H38O7	-4.9234	2.40897	8.46244e-29	4.1449e-25	2.55106	5.86066	113072	19293.5	34812.8	143025	32624.3	40596.4	147273	87005.4	130523	155817	91228.8	211404	216451	88190.2	140213	28179.3	207796	133570	18031.7	87129.3	199940	78300
LC	11.62_440.3145n	458.348	11.6154			pos	Acetolein	HMDB0303184				108335		Lipids and lipid-like molecules	Glycerolipids	Triradylcglycerols	*	43.9	32.2	M+NH4, M+Na, M+H	C25H44O6	1.66786	2.4015	0.0023865	0.00468063	-1.98621	0.252401	63252.3	250602	9608.76	147446	13313.2	48766.5	24146.7	29286.7	4591.64	65081.9	13021	7993.85	254220	65049.8	41446.8	5501.72	10843.6	18353.1	41682.3	54999.8	7546.24	11836.2
LC	11.79_594.3780m/z	594.378	11.786			neg	LysoPC(20:1(11Z)/0:0)	HMDB0010391	61701	LMGP01050131	C04230	52924051		Lipids and lipid-like molecules	Glycerophospholipids	Glycerophosphocholines	***	77.3	93.8	M+FA-H	C28H56NO7P	0.700081	2.40138	4.03337e-20	3.97761e-18	-2.12611	0.229075	29464.6	128625	79397.4	8415.49	86731.9	4419.97	6993.7	33971.9	51426.8	48707.1	12378.8	20430.7	11773.8	39559.6	12504.4	163855	8404.11	18306.7	152798	3541.96	16022.7	15117
LC	0.71_380.0891n	379.082	0.707517			neg	Tephcalostan C		48317	LMPK12090003		25243040		Lipids and lipid-like molecules	Polyketides	Flavonoids	*	43.6	28.5	M-H, M+FA-H, 2M-H	C21H16O7	-1.27432	2.37905	2.09962e-08	1.01104e-07	2.29137	4.89521	159858	32655.9	66519.3	164869	12137.4	42200	72297	71304.7	26635.2	196847	596597	198069	70051.8	112721	49952.3	4854.83	1.10058e+06	170955	7875.91	29839.8	291562	732959
LC	11.27_870.5482m/z	870.548	11.2653			neg	PE(20:1(11Z)/20:4(8Z,11Z,14Z,17Z)-2OH(5S,6R))	HMDB0261996						Unclassified	Unclassified	Unclassified	*	44.7	39.7	M+FA-H	C45H80NO10P	-2.408	2.36122	4.31595e-08	1.96769e-07	0.813421	1.75737	444145	252732	202035	486594	138254	332960	343158	387019	195309	536957	496874	1.99628e+06	424820	432390	659232	164328	280600	447681	89330.6	359745	369682	191596
LC	10.70_1103.6506m/z	1103.65	10.7037			neg	Lithocholic acid glucuronide	HMDB0254126				53461996		Lipids and lipid-like molecules	Steroids and steroid derivatives	Steroidal glycosides	*	48.1	60.5	2M-H	C30H48O9	-1.6242	2.36068	8.15704e-18	3.38586e-16	-1.7119	0.305258	44939.3	147217	120751	9693.45	156262	1366.76	6312.64	37351.8	140766	29015.4	10601.5	23017	11737	57050.4	20166.6	123773	16032.8	7849.64	107608	967.986	35373.9	21369.1
LC	12.61_403.1582m/z	403.158	12.6062			neg	Sericetin		44599	LMPK12111649		4020240	42438-75-5	Lipids and lipid-like molecules	Polyketides	Flavonoids	*	41.8	18.6	M-H	C25H24O5	7.55415	2.30974	1.10051e-14	1.70849e-13	-1.07061	0.476118	93694.9	196789	207336	111978	199045	69339.8	43857.9	101779	161088	107174	96217.1	46880.2	52846.6	107668	84349.4	204334	72883.2	55870.6	200839	33059.9	110845	103945
LC	0.71_426.0888n	427.096	0.711283			pos	Cysteineglutathione disulfide	HMDB0000656	5628			53477713	13081-14-6	Organic acids and derivatives	Carboxylic acids and derivatives	Amino acids, peptides, and analogues	***	72.6	96.7	M+H, M+K, M+Na	C13H22N4O8S2	2.064	2.29463	1.49318e-07	6.20938e-07	1.9448	3.84984	175658	45627.3	13795.1	473149	22131	21236.4	137781	86633.9	44593.4	556937	19813.6	340668	117737	160517	75400.8	21076.8	303307	394077	15538.9	43748.7	734095	951189
LC	13.05_484.4368m/z	484.437	13.0499			pos	19-Methylhenicosanoylcarnitine	HMDB0240930						Lipids and lipid-like molecules	Fatty Acyls	Fatty acid esters	*	45.8	34.9	M+H	C29H57NO4	1.56361	2.28761	2.13824e-06	7.30426e-06	1.79709	3.47518	213259	61366.3	45041.4	179038	39188.4	46894.5	151657	137263	92775.9	92015.3	1.32666e+06	161386	52560.4	34104.3	36054.3	23519.5	177719	136790	260422	78373	167504	46042.4
LC	10.53_507.3331n	508.34	10.5251			pos	PC(17:1(9Z)/0:0)		76568	LMGP01050126		24779451		Lipids and lipid-like molecules	Glycerophospholipids	Glycerophosphocholines	***	60	46.4	M+H, M+Na	C25H50NO7P	1.29834	2.25952	6.55907e-09	3.45069e-08	-0.739374	0.598999	150932	251974	143963	128163	151018	100145	123074	252975	150052	227911	118896	130187	144345	172339	152911	360058	117534	88055.6	308038	104472	108358	179690
LC	14.50_310.2874n	309.28	14.5014			neg	6-methyl-9-heptadecenoic acid			LMFA01020428				Lipids and lipid-like molecules	Fatty Acyls	Fatty Acids and Conjugates	*	39.3	0	M-H, 2M-H, M+FA-H	C20H38O2	0.714189	2.23634	2.30805e-12	2.22245e-11	-1.24053	0.423218	82907.3	195897	98397	65080	81231.4	146928	36344.6	88772.9	32835.5	107629	102945	36848.8	29888	161992	34040.1	129267	69028.5	111496	120125	27877.1	39852.2	92103.2
LC	10.41_610.3100m/z	610.31	10.4135			pos	Retaspimycin	HMDB0257169				72997919		Phenylpropanoids and polyketides	Macrolactams	Unclassified	***	73.8	81.2	M+Na	C31H45N3O8	0.166793	2.21542	2.02818e-16	5.08567e-15	-1.24309	0.422466	72303.3	171146	101966	48594.7	115342	19734	62758	69104.3	101868	115913	39478.6	60722.8	72556.4	72379.8	84319.5	173552	64355.4	42226.3	158006	37510.8	65343.3	56209.3
LC	10.84_451.3667n	452.374	10.8351			pos	(11Z,14Z)-Eicosadienoylcarnitine	HMDB0240747		LMFA07070011		71464509		Lipids and lipid-like molecules	Fatty Acyls	Fatty acid esters	***	70.7	73.3	M+H, M+Na	C27H49NO4	1.22178	2.21218	0.00277789	0.00537331	0.453359	1.36922	473278	345654	259327	147004	265871	431159	505556	202029	614980	641468	1.46894e+06	425739	619062	460185	597132	269805	631777	494225	500238	809300	416301	131833
LC	11.50_526.2892m/z	526.289	11.5034			pos	LysoPE(0:0/20:3(8Z,11Z,14Z))	HMDB0011486	62274	LMGP02050050		53480935		Lipids and lipid-like molecules	Glycerophospholipids	Glycerophosphoethanolamines	*	43.6	25.9	M+Na	C25H46NO7P	-2.48466	2.18456	2.18629e-13	2.5466e-12	0.752572	1.68479	286803	170230	113217	252700	113762	227728	210746	462273	191313	510225	261294	226272	228608	382059	424010	87010.8	371600	230390	32062.8	141621	294687	301781
LC	1.09_262.0801n	243.062	1.08757			neg	L-beta-aspartyl-L-glutamic acid	HMDB0011164	62013			25207301		Organic acids and derivatives	Peptidomimetics	Hybrid peptides	***	66.3	73.1	M-H2O-H, M-H	C9H14N2O7	0.111963	2.18172	5.97531e-15	9.92451e-14	-1.36189	0.389072	61880.8	159047	44316.1	46741.3	56407	86004.9	44517.3	70800.3	98499.7	61997.6	30355.1	52531.1	103778	81885.5	55726	172400	74006.5	48019	143755	63973.8	54726.2	95894.1
LC	11.46_260.2143n	261.222	11.4599			pos	6-[1]-ladderane hexanol			LMFA01140088		137323827		Lipids and lipid-like molecules	Fatty Acyls	Fatty Acids and Conjugates	*	52.2	65.6	M+H-H2O, M+H	C18H28O	1.19888	2.17351	7.91381e-09	4.10722e-08	-3.42551	0.0930722	10249	110119	38117.7	6232.31	11062.5	7022.29	4328.92	4778.11	1775.71	10279.2	11315.7	2589.61	5918.52	14355	7941.41	15071.3	8940.25	4855.91	67932.5	4800.81	2049.99	5875.57
LC	11.50_341.3053m/z	341.305	11.5034			pos	20-oxo-heneicosanoic acid		74774	LMFA01060136		5312924		Lipids and lipid-like molecules	Fatty Acyls	Fatty Acids and Conjugates	*	46.7	38.4	M+H	C21H40O3	0.915461	2.16361	2.5452e-14	3.60996e-13	-1.27136	0.41427	66546.3	160635	146384	30954.5	149925	24542.9	23631.3	76824.4	116640	77026.7	35177.4	35855.1	28140.9	141369	65691.4	149598	51557.3	25074.3	299997	13855.7	58181	41947.2
LC	9.78_605.5516m/z	605.552	9.77703			pos	DG(22:0/14:1(9Z)/0:0)	HMDB0007589	59070			53478360		Lipids and lipid-like molecules	Glycerolipids	Diradylglycerols	*	40.5	13.2	M+H-H2O	C39H74O5	1.98979	2.12575	1.3929e-08	6.92282e-08	0.807654	1.75036	371670	212339	199500	379600	157473	344092	306853	367654	249590	500717	328235	261913	484644	75538.1	382771	159013	336518	74.3515	167069	46126.1	249850	276787
LC	10.86_981.5916m/z	981.592	10.857			pos	PI(6 keto-PGF1alpha/20:0)	HMDB0276992						Unclassified	Unclassified	Unclassified	*	36.4	0.385	M+H	C49H89O17P	0.564084	2.12175	1.22263e-14	1.87041e-13	-1.64938	0.318778	42517.8	133378	123262	4713.78	135799	3040.72	3716.45	61438.9	121952	61636.1	12867.7	18018.8	14151.2	104751	26123.4	113037	12496.8	14273.2	108362	331.902	24099.8	28231
LC	10.40_504.3097m/z	504.31	10.4046			neg	PC(17:2(9Z,12Z)/0:0)	HMDB0256157						Lipids and lipid-like molecules	Glycerophospholipids	Glycerophosphocholines	***	63.1	63.1	M-H	C25H48NO7P	0.306798	2.09934	2.21509e-14	3.20202e-13	-2.45849	0.181937	19757.7	108596	33254	7158.99	30094.8	3644.97	8391.23	16513.3	26780.4	13030.4	8085.69	12099.3	14508.3	16379.6	12960.8	195096	11858	11601.2	150430	6618.58	16670.8	8659.61
LC	11.25_883.5386m/z	883.539	11.2525			neg	2,9-Bis(3-methyl-2E-pentenoyl)-2b,9a-dihydroxy-4Z,10(14)-oplopadien-3-one	HMDB0034065	89691			131751520	237407-03-3	Lipids and lipid-like molecules	Prenol lipids	Sesquiterpenoids	*	37.1	0	2M-H	C27H38O5	2.33166	2.09099	4.35027e-12	3.98646e-11	0.763963	1.69815	286319	168606	112912	277385	103416	293698	311987	323632	132314	294263	250719	253386	356601	218094	243606	65944.1	304246	195342	69301.4	317010	286275	251687
LC	0.73_606.0750m/z	606.075	0.727967			neg	Uridine diphosphate-N-acetylglucosamine	HMDB0000290	5281	LMSL01010002	C00043	445675		Nucleosides, nucleotides, and analogues	Pyrimidine nucleotides	Pyrimidine nucleotide sugars	***	76.9	93.6	M-H	C17H27N3O17P2	1.1804	2.08621	9.95965e-06	3.04161e-05	-1.47603	0.359477	87429.3	243212	14115	8648.24	70516.7	2607.25	177345	47086.2	271717	54749.1	195720	57965.5	118837	279860	54278.8	180513	1.0993e+06	28498.6	207023	2898.67	77378.4	269408
LC	13.50_794.5681m/z	794.568	13.5005			pos	PE(20:4(5Z,8Z,11Z,14Z)-OH(20)/20:0)	HMDB0261823						Unclassified	Unclassified	Unclassified	*	42.7	30.3	M+H-H2O	C45H82NO9P	-1.66911	2.08209	1.46122e-07	6.08852e-07	0.455951	1.37169	583896	425677	456939	377917	284004	731130	434341	408599	302664	667906	398220	481413	1.01259e+06	405983	366521	382491	440461	472368	212373	514090	385685	353145
LC	9.78_414.2050n	437.194	9.77703			pos	Armillaripin	HMDB0030404	86949			21124297	129741-56-6	Lipids and lipid-like molecules	Prenol lipids	Sesquiterpenoids	**	44.3	2.4	M+H, M+NH4, M+Na, M+H-H2O	C24H30O6	1.82108	2.07863	5.82916e-06	1.85509e-05	0.381424	1.30263	799964	614116	337875	714697	581085	876614	529216	993616	411488	1.02694e+06	744763	643681	886606	647361	611796	380059	671630	818481	321347	1.03225e+06	934576	840611
LC	10.88_549.3825n	572.372	10.8785			pos	Pyrrolidino PAF C-16		62930			57545133	91021-63-5	Unclassified	Unclassified	Unclassified	*	37.9	0	M+H-H2O, M+Na	C28H56NO7P	5.56155	2.07296	1.23606e-07	5.21542e-07	-1.00758	0.497379	102450	205980	226661	167074	117408	46433.9	80334.1	82954.9	116666	62171.4	96708.9	69790.8	189744	80644.9	40097.4	208294	97086.7	61094.8	310247	55257.5	137576	143819
LC	0.71_235.1658m/z	235.166	0.711283			pos	O-propanoyl-carnitine		36668	LMFA07070005	C03017			Lipids and lipid-like molecules	Fatty Acyls	Fatty esters	*	39.1	0.405	M+NH4	C10H19NO4	2.70943	2.06575	3.24691e-12	3.04662e-11	-1.84402	0.278544	37768.1	135591	22914.9	36294.2	38730.5	27090.2	8596.58	35866.2	31008.8	40866.2	22590.5	44018.6	210044	26772	51985	55995.6	5684.66	23731.3	111891	7871.78	144710	38619.5
LC	10.84_497.2759n	498.283	10.8351			pos	1-(2-methoxy-13-methyl-6Z-tetradecenyl)-sn-glycero-3-phosphoserine			LMGP03060006		137323942		Lipids and lipid-like molecules	Glycerophospholipids	Glycerophosphoserines	*	43.6	25.2	M+H, M+K	C22H44NO9P	1.14594	2.0615	2.89015e-14	4.05034e-13	-1.54392	0.342953	40259.3	117390	169703	9293.81	211717	24228.2	9764.44	33369.4	80124.4	16968.9	14853.6	10080.6	21077.8	81303.2	28926.5	126882	20074.6	9442.78	245308	10762.2	31799	12464.8
LC	6.56_404.2780n	449.276	6.56322			neg	bhos#26			LMFA13040076		86289851		Lipids and lipid-like molecules	Fatty Acyls	Fatty acyl glycosides	*	54.5	75.6	M-H, M+FA-H	C21H40O7	1.3575	2.05624	0.0317204	0.0474668	-4.42474	0.0465609	11937.8	256391	63859.1	62224.2	854.417	729.79	67.3838	146.222	2501.3	3360.38	802.462	128.085	5429.19	949.259	971.743	244.244	1596.83	253.696	38891.9	120.75	140.284	1.92341e-10
LC	10.86_300.2303n	301.238	10.857			pos	8-methyl-hexadecanedioic acid		74915	LMFA01170027		9543667		Lipids and lipid-like molecules	Fatty Acyls	Fatty Acids and Conjugates	*	50.2	55.9	M+H-H2O, M+H	C17H32O4	0.919113	2.0411	5.0572e-07	1.92614e-06	-4.44006	0.046069	4778.46	103724	47540.9	712.643	7869.46	1628.31	472.417	725.011	49.7407	935.818	429.398	153.17	630.967	1385.52	1096.35	8378.93	315.348	309.112	35290.1	376.46	255.073	389.347
LC	0.79_243.0623m/z	243.062	0.79155			neg	Pseudouridine	HMDB0000767	5734		C02067	15047	1445-07-4	Nucleosides, nucleotides, and analogues	Nucleoside and nucleotide analogues	Unclassified	***	72.8	90.6	M-H	C9H12N2O6	0.201221	2.03038	2.02741e-17	7.42914e-16	-1.25508	0.418969	56451	134738	32769	36372.4	47597.8	62621.4	34781.5	70685.2	72494.1	76460.8	39029	50587	81327.4	54596.8	50346.2	151870	81756	45358.7	112283	72797.4	37726.5	79726.9
LC	9.64_318.3009m/z	318.301	9.63952			pos	Phytosphingosine	HMDB0004610	7066	LMSP01030001	C12144		554-62-1	Organic nitrogen compounds	Organonitrogen compounds	Amines	***	75.2	86.2	M+H	C18H39NO3	1.88905	2.02369	2.36635e-08	1.12912e-07	2.13496	4.39223	180888	41183.5	24130.4	17023.5	44160.5	30793	40457.1	41847.3	83427.5	376433	437692	375718	10726.2	68944.4	130789	24214.2	55334.5	229877	160813	31074.4	26442.1	44805.8
LC	10.27_523.3277n	504.31	10.2747			neg	PE(10:0/10:0)		40499	LMGP02010101		9546803		Lipids and lipid-like molecules	Glycerophospholipids	Glycerophosphoethanolamines	*	42.7	16.5	M-H2O-H, 2M-H	C25H50NO8P	0.590564	2.01524	8.50993e-16	1.7964e-14	-3.25193	0.104971	8506.29	81034.4	10667.5	1818.34	6570.81	2146.23	3070.9	4510.72	5564.85	3341.87	11793.5	2615.66	3248.78	4145.1	3311.74	109598	7470	3240.17	132444	1996.56	4035.1	2422.13
LC	1.09_333.0942m/z	333.094	1.08757			neg	(S)-a-Amino-2,5-dihydro-5-oxo-4-isoxazolepropanoic acid N2-glucoside	HMDB0029404	86247			131750866	29790-46-3	Organic oxygen compounds	Organooxygen compounds	Carbohydrates and carbohydrate conjugates	***	71.1	73.4	M-H	C12H18N2O9	0.811329	2.0142	1.35506e-12	1.35589e-11	-1.20134	0.434871	69435.9	159670	49598.8	46362.5	61990.4	93839.6	50032.2	73386.4	112382	76454.3	39122.6	61150.1	125968	91425.5	65037.3	175991	92736	57952.1	152207	70388	59464.8	119478
LC	14.40_644.5261m/z	644.526	14.4006			pos	DG(18:2n6/0:0/18:4n3)	HMDB0056291				131801991		Lipids and lipid-like molecules	Glycerolipids	Diradylglycerols	*	53.1	69	M+NH4	C40H66O5	1.98576	2.00481	4.79997e-22	1.18539e-19	-2.56735	0.168714	14091.1	83520.8	56606.2	2413.99	49097.4	472.645	632.99	3428.49	4286.45	7894.28	14238.9	58.4029	124.67	13869.8	7079.96	83991.2	8352.84	11992.8	82626	92.3506	869.531	3384.5
LC	12.27_404.2933n	405.301	12.2672			pos	MG(22:5(7Z,10Z,13Z,16Z,19Z)/0:0/0:0)	HMDB0011586	62368			53480994		Lipids and lipid-like molecules	Glycerolipids	Monoradylglycerols	***	68.2	67.5	M+H, M+Na	C25H40O4	1.50249	2.00344	2.26911e-11	1.83099e-10	-2.84048	0.139615	14109.8	101062	26181.1	15919.1	26164.9	12155.5	365.296	1555.14	2111.16	4163.09	11932.6	460.222	7032.11	22899.3	2079.72	29356.7	9339.56	6706.64	32794.8	1393.73	6337.89	11142.5
LC	3.27_172.0721m/z	172.072	3.26517			pos	Metronidazole	HMDB0015052	573		C07203	4173	443-48-1	Organoheterocyclic compounds	Azoles	Imidazoles	*	50.5	62.5	M+H	C6H9N3O3	2.52934	1.9954	0.00300667	0.00577554	1.18686	2.27656	284405	124927	1283.66	2347.94	1556.9	4858.42	3902.72	5400.88	2744.09	7330.48	2312.27	2846.04	6300.55	3599.62	1382.92	1063.09	1483.96	2341.32	3197.83	7177.08	1490.15	4728.1
LC	11.23_360.2153n	383.205	11.2345			pos	Tributyl citrate		324874			6507		Unclassified	Unclassified	Unclassified	*	53.3	72.7	M+H, M+NH4, M+Na	C18H32O7	1.50933	1.98154	6.82482e-15	1.11488e-13	0.759328	1.6927	232788	137524	87305.6	188164	90995.5	270883	200424	210499	106939	256722	195123	162339	249723	178851	237520	69243.9	231654	185254	54204.9	258387	169104	154652
LC	12.99_493.3540n	494.361	12.9938			pos	PE(P-20:0/0:0)		77701	LMGP02070004		52925153		Lipids and lipid-like molecules	Glycerophospholipids	Glycerophosphoethanolamines	*	52	65.7	M+H, M+Na	C25H52NO6P	1.6691	1.96694	8.78932e-07	3.20194e-06	-0.910149	0.53213	106454	200053	211211	27230.8	223082	9109.23	26189.1	403123	221046	410837	86798.5	66005.8	25245.4	149800	87914.1	153204	19021.3	20847.2	618194	7162.36	45446.1	38607.7
LC	9.93_562.3157m/z	562.316	9.92747			neg	LysoPC(18:3(9Z,12Z,15Z)/0:0)	HMDB0010388	40304	LMGP01050038	C04230	24779469		Lipids and lipid-like molecules	Glycerophospholipids	Glycerophosphocholines	***	73.5	99	M+FA-H	C26H48NO7P	1.17927	1.95819	6.88319e-12	6.09838e-11	-2.9117	0.132889	11527.4	86744.1	28539	5573.21	22251.6	920.477	1842.27	6599.1	16202.3	6522.38	3166.69	9460.22	5138.12	12837.5	5638.46	89000.8	7126.28	12316.7	207156	1083.46	6694.09	6545.11
LC	0.67_316.9480m/z	316.948	0.6665			neg	beta-D-fructose 2,6-bisphosphate	HMDB0304539				73743762		Organic oxygen compounds	Organooxygen compounds	Carbohydrates and carbohydrate conjugates	*	41.4	13.1	M-H2O-H	C6H10O12P2-4	3.15269	1.958	1.94127e-08	9.39093e-08	0.939346	1.91766	307837	160527	118310	197495	140948	321713	210695	152313	135426	409976	202412	210185	389429	174455	363280	41349.1	147911	182496	24452.9	265266	101625	161899
LC	10.69_481.3131m/z	481.313	10.6873			neg	[(2-Hexylcyclopentylidene)amino]thiourea	HMDB0243754				2835896		Organic nitrogen compounds	Organonitrogen compounds	Hydrazines and derivatives	*	37.9	0	2M-H	C12H23N3S	-4.47252	1.94468	1.71937e-23	9.02303e-21	-1.98149	0.253229	20978.9	82845.6	45773.3	9648.53	67330.2	4698.96	5960.18	17544.8	48061.6	16771.6	8360.72	14571.4	9876.28	24249.1	13294.9	80339.6	12486.9	7630.99	75714	3476.95	16754.8	12601.3
LC	10.59_876.5704m/z	876.57	10.5914			pos	PI-Cer(d20:0/18:0)			LMSP03030025				Lipids and lipid-like molecules	Sphingolipids	Phosphosphingolipids	*	48.6	54.4	M+K	C44H88NO11P	-2.63884	1.88849	1.17565e-10	8.34945e-10	0.902949	1.86988	238454	127523	107097	193421	107442	224253	178329	269386	90323.8	213215	175950	162348	261108	230770	136727	53453	166795	10668.5	55917.1	222636	180751	192275
LC	10.05_859.5310m/z	859.531	10.0521			pos	Azaspiracid	HMDB0033805				131751490		Organoheterocyclic compounds	Azaspirodecane derivatives	Unclassified	*	39.5	13.7	M+NH4	C47H71NO12	-0.496561	1.87623	1.78114e-09	1.03345e-08	0.724784	1.65265	276275	167171	228777	191090	81581.1	422000	164566	197683	218677	301869	245695	221320	375225	170343	239675	80302.5	138643	59454.8	52140.6	352381	186639	145107
LC	11.13_593.3698n	592.363	11.1328			neg	PC(16:0/5:0(CHO))		45370	LMGP20010005		23557187	121324-31-0	Lipids and lipid-like molecules	Glycerophospholipids	Oxidized glycerophospholipids	*	44.3	24.9	M-H, M+FA-H	C29H56NO9P	0.880258	1.87613	5.04509e-14	6.6696e-13	-1.17631	0.442481	51678.9	116794	204041	24565.3	172223	36519.7	21337	42035.3	125991	72773.8	27701.9	39656.3	56916.6	63643.1	39722.3	165215	36943.8	33071.3	154161	12047.1	63352	32299.2
LC	11.96_481.4139n	482.421	11.958			pos	(11Z)-Docos-11-enoylcarnitine	HMDB0241602						Lipids and lipid-like molecules	Fatty Acyls	Fatty acid esters	*	39.4	2.34	M+H, M+Na	C29H55NO4	1.59072	1.87378	0.000444142	0.00100737	0.582317	1.49725	253631	169398	129501	324512	63968.2	268971	441991	302586	333522	306062	908158	274173	242854	187320	225990	103863	314402	400845	400917	519144	277032	148916
LC	0.79_268.0806n	267.073	0.79155			neg	Fructose lactate	HMDB0252491						Organic oxygen compounds	Organooxygen compounds	Carbohydrates and carbohydrate conjugates	***	69.4	58.9	M-H, 2M-H	C9H16O9	4.34652	1.87039	4.32288e-10	2.772e-09	-0.937719	0.522058	108110	207084	61028.1	51020.6	91517.1	54777.8	78953.1	45683.2	159299	139497	183081	112245	317585	106141	90303.5	202444	342597	85997.8	194829	55264.7	132240	209779
LC	10.77_634.3342m/z	634.334	10.7686			neg	OHHdiA-PE			LMGP20020043		134812373		Lipids and lipid-like molecules	Glycerophospholipids	Oxidized glycerophospholipids	*	39	2.78	M-H	C30H54NO11P	-3.05888	1.86605	1.5156e-12	1.50322e-11	-1.47518	0.35969	38184.5	106160	36538.5	18055.1	50617.4	15332.8	22677.2	55210.5	53686.2	38853.6	39472.6	38748.8	26359.7	29447.4	30272.2	160879	46672	36272.5	137374	12427.6	31581.8	43795.1
LC	0.71_292.0723m/z	292.072	0.707517			neg	Etamicastat	HMDB0251986				9819685		Organoheterocyclic compounds	Benzopyrans	1-benzopyrans	*	37.7	1.49	M-H2O-H	C14H15F2N3OS	-0.667075	1.85841	4.06778e-16	9.36864e-15	-1.86233	0.275032	27138.1	98672.5	44240	7562.82	50509	4820.69	7576.47	7523.37	38044.5	44539.9	38231	17735.6	24941.2	14974.4	11555.1	96694.1	105728	23149.2	98284.8	5561.95	42010.2	17235.3
LC	0.71_259.0224m/z	259.022	0.707517			neg	Glucose 6-phosphate	HMDB0001401			C00092	5958		Organic oxygen compounds	Organooxygen compounds	Carbohydrates and carbohydrate conjugates	***	72	67.9	M-H	C6H13O9P	-0.00426158	1.85396	7.88525e-15	1.2632e-13	0.869922	1.82756	172676	94484.3	197527	178002	154404	212851	213560	147294	172375	205688	99782.3	116274	146127	207998	250862	68322.1	178630	94219.7	69683.5	238121	202830	94270.9
LC	1.25_268.0809n	267.074	1.24783			neg	Inosine	HMDB0000195	84		C00294	6021	58-63-9	Nucleosides, nucleotides, and analogues	Purine nucleosides	Unclassified	***	72.8	90.9	M-H, 2M-H	C10H12N4O5	0.511693	1.84041	1.61646e-06	5.63449e-06	-0.509802	0.702319	325463	463411	209766	171730	233994	174901	258389	119761	393716	367623	457937	332978	885014	442830	332319	429737	636698	328832	422619	179406	431290	581382
LC	11.08_970.5779n	971.585	11.0787			pos	PI(20:0/22:6(5Z,8E,10Z,13Z,15E,19Z)-2OH(7S, 17S))	HMDB0277031						Unclassified	Unclassified	Unclassified	*	40.2	13.1	M+H, M+Na	C51H87O15P	-0.418968	1.84019	1.37015e-17	5.31214e-16	-1.99442	0.250969	23114.4	92100.4	67369.1	1.92341e-10	73590.6	1.92341e-10	1.92341e-10	19519	80442.3	16321.5	1.92341e-10	4151.87	56.8623	47758	12026.7	75879.8	1621.43	2067.09	51284.8	3.50944	3495.9	4731.09
LC	11.26_278.1522n	279.16	11.2571			pos	Dibutyl phthalate	HMDB0033244	69881		C14214	3026	84-74-2	Benzenoids	Benzene and substituted derivatives	Benzoic acids and derivatives	*	52.2	66.8	M+H, M+Na	C16H22O4	1.52647	1.83288	1.02018e-16	2.85261e-15	0.783363	1.72114	181818	105638	71374.9	156578	64425.8	202007	158406	169606	86781.4	224055	163442	145026	212907	140173	189538	56078.9	179159	137568	50274.7	181267	136395	133908
LC	10.35_447.3357n	448.343	10.3472			pos	Arachidonoylcarnitine	HMDB0006455	58409			136212424	36816-11-2	Lipids and lipid-like molecules	Fatty Acyls	Fatty acid esters	***	55	46.4	M+H, M+Na	C27H45NO4	1.88707	1.82882	3.00632e-11	2.37883e-10	1.28375	2.43471	137950	56659.8	22661.6	175389	59404.4	50398.5	114199	138690	61686.9	153553	111266	233360	146269	89157.4	44176.2	62089.8	112162	73613.3	36948.2	64460.4	236656	109889
LC	0.69_215.0564n	216.064	0.693			pos	Glycerylphosphorylethanolamine	HMDB0000114	5151		C01233	123874	1190-00-7	Lipids and lipid-like molecules	Glycerophospholipids	Glycerophosphoethanolamines	**	61.1	14.7	M+H-H2O, M+H	C5H14NO6P	2.2852	1.8243	5.67073e-16	1.24274e-14	-1.80628	0.285928	26941.5	94225.1	35498.6	5433.27	65098.6	5440.14	5125.36	33241.2	33103.7	42765.8	49289	15464.1	33307.1	32288.5	16829.4	90363.2	73455	53243.1	120270	5221.92	40638.2	22747.6
LC	0.69_215.0562n	238.045	0.693			pos	sn-glycero-3-Phosphoethanolamine	HMDB0059660	96256			5459861		Lipids and lipid-like molecules	Glycerophospholipids	Glycerophosphoethanolamines	***	73.2	90.9	M+Na, M+K	C5H14NO6P	1.71903	1.82248	3.55871e-14	4.87795e-13	-1.62058	0.325204	34789.3	106977	42082.1	7297.79	56664	4829.48	5976.35	46692.6	47687.3	89384.3	29211	25520.5	39823.6	49721.3	27263	82917.7	116598	82870.1	86351.5	9177.83	34611.3	26325.7
LC	4.82_259.1791n	260.186	4.82008			pos	Hexanoylcarnitine	HMDB0000756						Lipids and lipid-like molecules	Fatty Acyls	Fatty acid esters	***	73.9	80.9	M+H, M+Na	C13H25NO4	2.95389	1.80568	1.2598e-19	1.0578e-17	1.91091	3.76046	85136.8	22640	24158	43745.5	47387.5	43871.9	60677.5	103632	81919.4	120710	218927	105450	82680.1	89522.2	68245.3	14056	108812	127209	6937	49273.8	92004.3	96159.9
LC	12.75_379.1583m/z	379.158	12.7452			neg	Ecabet	HMDB0015613	316325			65781	86408-72-2	Lipids and lipid-like molecules	Prenol lipids	Diterpenoids	*	46.5	37.7	M-H	C20H28O5S	-0.563613	1.80488	2.09727e-10	1.42838e-09	-0.825655	0.564226	118219	209524	196236	74949.7	209316	180198	53744.5	140332	110731	146717	100977	23514.4	29500.1	213201	70565.3	242288	116505	124849	115936	55474.2	84467.9	81730.6
LC	11.01_617.2681m/z	617.268	11.0118			pos	PI(18:3(6Z,9Z,12Z)/0:0)			LMGP06050016				Lipids and lipid-like molecules	Glycerophospholipids	Glycerophosphoinositols	*	49.2	53	M+Na	C27H47O12P	-2.74819	1.80262	1.91629e-18	9.82825e-17	-2.24899	0.210372	16081.4	76443	29457.6	12392.8	64957.7	4913.22	8941.79	15894.1	15931.2	19801.7	9044.8	9238.38	7589.1	11486.5	12689.4	104384	17560.2	8913.42	65340.1	4119.96	14266.6	10851.8
LC	3.52_416.2397n	417.247	3.51867			pos	Glutamylleucylarginine	HMDB0252758				18220317		Organic acids and derivatives	Carboxylic acids and derivatives	Amino acids, peptides, and analogues	*	52.1	68	M+H, M+Na	C17H32N6O6	3.16913	1.79462	2.04195e-17	7.47239e-16	2.09384	4.26883	85773.7	20093	4404.65	43263	20123.5	30943.2	62293.5	146097	22288.6	122394	195289	99976	5377.06	73751.8	141845	8157.18	98007.7	247147	8624.21	33864.2	128673	71004.5
LC	12.60_645.2998m/z	645.3	12.6029			pos	PI(20:3(8Z,11Z,14Z)/0:0)			LMGP06050021				Lipids and lipid-like molecules	Glycerophospholipids	Glycerophosphoinositols	*	50.1	57	M+Na	C29H51O12P	-1.95843	1.79154	1.48094e-06	5.19601e-06	-3.1653	0.111468	13397.2	120189	53047.6	4047.62	75703.6	190.56	3466.9	1995.82	18993.2	766.236	185.748	1532.32	584.694	1.92341e-10	3998.32	191537	1870.22	1.92341e-10	402402	259.094	7140.18	633.51
LC	11.44_948.5019m/z	948.502	11.4375			pos	PS(PGD1/22:4(7Z,10Z,13Z,16Z))	HMDB0283283						Unclassified	Unclassified	Unclassified	*	38.6	0	M+K	C48H80NO13P	2.16337	1.79138	5.55252e-15	9.30846e-14	1.69709	3.24247	118479	36539.7	21943.9	100535	14785.9	193079	103797	105151	26123.9	116625	73884.6	41054.7	136143	69115.2	72726	2869.32	96496.2	11893.6	2379.41	161166	82929.1	88105.3
LC	12.07_1028.6331n	1051.62	12.0685			pos	PGP(PGF1alpha/a-25:0)	HMDB0274778						Unclassified	Unclassified	Unclassified	*	38.7	0.445	M+NH4, M+Na	C51H98O16P2	0.0768862	1.79117	0.000251373	0.000596523	-1.10795	0.463953	92642.6	199681	197371	29725.1	221395	95888.1	48166.3	99909.5	38329.2	147432	53182	51671.8	72309.8	91325.4	16697.3	242726	3659.45	93828.6	1.24205e+06	150609	11213.8	790.876
LC	10.46_181.0147m/z	181.015	10.4587			pos	3-(but-3-en-1-yn-1-yl)-6-methyl-1,2-dithiine			LMFA12000365		134812260		Lipids and lipid-like molecules	Fatty Acyls	Oxygenated hydrocarbons	*	36.8	1.24	M+H	C9H8S2	3.80246	1.78839	7.36748e-12	6.49806e-11	0.557816	1.47204	264998	180021	111758	227339	132501	281768	202923	240211	137265	380244	224143	181832	363989	242339	252939	95073.2	213446	226668	78749.8	316799	175747	188099
LC	14.74_535.4973n	518.494	14.7404			pos	N-[(4E,8E)-1,3-dihydroxyoctadeca-4,8-dien-2-yl]hexadecanamide	HMDB0035480				131751776		Lipids and lipid-like molecules	Sphingolipids	Ceramides	*	50.3	56.1	M+H-H2O, M+Na, M+H	C34H65NO3	1.67574	1.78108	0.000186472	0.000453233	0.427089	1.34452	567267	421911	252908	932849	315385	453693	375290	509253	390784	689928	387260	451178	889128	510466	448919	224885	297488	448878	275079	237385	505994	621845
LC	7.22_330.2416n	353.231	7.21537			pos	9S,10S,11R-trihydroxy-12Z-octadecenoic acid		74943	LMFA02000011		16061050		Lipids and lipid-like molecules	Fatty Acyls	Octadecanoids	*	53.5	74.2	M+Na, M+K, M+NH4, M+H-H2O	C18H34O5	2.80715	1.77151	0.00732412	0.0128779	-1.94811	0.259156	54187.7	209093	172694	359779	50585.6	17141.6	22168.3	43787.6	57551.1	209971	67288.7	17728.7	73646.7	91755.4	63491.9	40523	27472.1	27482	229995	32121.5	32349.5	32474.4
LC	10.55_449.3510n	450.358	10.5469			pos	(11Z,14Z,17Z)-Icosa-11,14,17-trienoylcarnitine	HMDB0241582						Lipids and lipid-like molecules	Fatty Acyls	Fatty acid esters	*	54.8	82.2	M+H, M+Na	C27H47NO4	1.11678	1.76557	1.38394e-10	9.71669e-10	1.45593	2.74334	98720.5	35985.5	27629.2	70847.9	33166.6	50513.2	72728	56234.9	61113.7	108755	148239	149145	131034	66565.9	44466	25555.3	108511	93330.4	50027.3	63852.3	108540	36593.7
LC	10.59_922.5817n	923.589	10.5914			pos	PI(20:1(11Z)/18:1(12Z)-2OH(9,10))	HMDB0277121						Unclassified	Unclassified	Unclassified	*	38.4	0.578	M+H, M+Na	C47H87O15P	3.78223	1.76213	4.84647e-15	8.29034e-14	-3.64874	0.0797297	5743.85	72041.6	22272.2	414.643	22773.3	1.92341e-10	521.225	1.92341e-10	10263.9	1.92341e-10	461.272	1.92341e-10	1635.91	400.916	1.92341e-10	65158.4	1.92341e-10	1.92341e-10	55816.7	2487.03	604.082	1305.82
LC	10.26_546.2586m/z	546.259	10.2587			pos	Calcimycin		68980		C11309	11957499	52665-69-7	Unclassified	Unclassified	Unclassified	*	37.2	0	M+Na	C29H37N3O6	2.12757	1.7596	2.94836e-15	5.38512e-14	1.16023	2.23493	125425	56120.6	35474.8	159465	33111.6	132245	133980	140767	53613.1	144449	116046	73780	210706	102787	116301	11167.3	104144	85066	15260.1	184266	68068.8	109183
LC	0.77_169.0602n	152.057	0.770583			pos	2,6-diamino-4-hydroxy-5-formamidopyrimidine	HMDB0304046						Organic nitrogen compounds	Organonitrogen compounds	N-arylamides	***	47.2	37.7	M+H-H2O, M+H	C5H7N5O2	1.19732	1.75352	8.56955e-13	8.88958e-12	-1.57403	0.335869	34659	103192	21679.9	19350.5	22085.5	28499.5	17593.9	21793.6	31972.3	39300.2	42088.1	26324.3	191241	64387.3	21509.6	96925	46150	27464.1	79378.7	36771.1	65001.7	29560.4
LC	0.73_309.1065n	332.096	0.729817			pos	N-Acetylneuraminic acid	HMDB0000230	5764		C19910	445063	19342-33-7	Organic oxygen compounds	Organooxygen compounds	Carbohydrates and carbohydrate conjugates	***	71.5	88.6	M+H, M+Na, M+H-H2O	C11H19NO9	1.81953	1.74708	1.71776e-07	7.06529e-07	0.953649	1.93677	154108	79569.7	51303.8	113451	90873.7	61399.1	254967	467087	62848.5	276480	258080	174580	119314	76108.9	150648	132605	157356	149152	48811.4	85097.8	104438	297134
LC	14.97_713.5455n	696.542	14.972			pos	Glucocerebrosides		85015			10169092		Unclassified	Unclassified	Unclassified	*	51.4	65.4	M+H-H2O, M+H, M+Na	C40H75NO9	1.87246	1.74394	6.79505e-13	7.21955e-12	-1.59422	0.331201	31268.1	94408.3	18256.1	13177.5	36446.5	17812.4	37122.5	103539	58559	12988.4	16357.6	54758.8	12447.8	6394.88	10519.8	82973.7	17022.9	4257.56	182674	5723.43	12745.6	11567.9
LC	15.11_647.5499n	648.557	15.1134			pos	Cer(d20:1/20:3(8Z,11Z,14Z)-2OH(5,6))	HMDB0290118						Unclassified	Unclassified	Unclassified	*	49	51	M+H, M+Na	C40H73NO5	1.65701	1.73402	5.30087e-19	3.51652e-17	-1.75382	0.296516	22884.8	77179	55423.1	11381.6	46488	4877.79	6713.73	25865.9	8166.45	25419.7	32405.6	17275.9	7077.91	25890.8	13728.2	74361.8	14126.9	28263.2	64091.5	6099.97	6871.24	13996.2
LC	13.03_699.2459m/z	699.246	13.0319			neg	mezerein	HMDB0254694				4179		Lipids and lipid-like molecules	Prenol lipids	Diterpenoids	*	45	29.6	M+FA-H	C38H38O10	1.88369	1.72456	3.29209e-17	1.09073e-15	-3.22589	0.106883	7127.38	66683.7	36980	2073.27	68827	302.299	1697.93	3579.06	18288	1964.27	2374.82	1656.43	450.282	3028.69	2379.2	95425.7	964.068	622.424	39977.4	172.27	9743.05	970.621
LC	11.08_506.3253m/z	506.325	11.0787			pos	LysoPE(0:0/20:2(11Z,14Z))	HMDB0011483	62271	LMGP02050047		53480932		Lipids and lipid-like molecules	Glycerophospholipids	Glycerophosphoethanolamines	***	71.4	68.1	M+H	C25H48NO7P	2.35926	1.72158	1.86477e-06	6.43669e-06	-0.65085	0.636905	138019	216703	309186	63862.6	278658	70469.4	53526.5	101431	207905	228087	85784.1	93227.4	169199	254632	171544	274456	156558	111471	231549	50357.2	116991	99789.9
LC	12.76_455.2103m/z	455.21	12.7649			neg	Famitinib	HMDB0252164				66606718		Organoheterocyclic compounds	Pyrrolopyridines	Unclassified	*	42.8	19.1	M+FA-H	C23H27FN4O2	0.685701	1.70936	1.03183e-17	4.18833e-16	-2.56927	0.16849	10167	60342	44587.9	2611.96	22481.6	12199.5	21.7128	448.315	942.826	7006.75	10678.1	19.9884	18.0851	22900.3	895.87	43768.6	9072.8	1845.03	33630.3	81.4915	653.297	3820.45
LC	13.71_752.5574m/z	752.557	13.7093			pos	PE(20:3(8Z,11Z,14Z)/18:0)	HMDB0009354	60750	LMGP02010913	C00350	52924614		Lipids and lipid-like molecules	Glycerophospholipids	Glycerophosphoethanolamines	*	41.4	40.3	M+H-H2O	C43H80NO8P	-1.88433	1.6885	3.72382e-06	1.22411e-05	0.428915	1.34622	470003	349128	292039	610307	300452	341279	317947	780117	208059	553693	370214	216030	455282	488407	418250	226320	526074	357081	200261	324053	371721	565912
LC	10.86_496.2684m/z	496.268	10.861			neg	LysoPS(16:0/0:0)	HMDB0240605	40830	LMGP03050002		9547100	116947-34-3	Lipids and lipid-like molecules	Glycerophospholipids	Glycerophosphoserines	*	57.9	94.6	M-H	C22H44NO9P	0.542848	1.67987	9.92023e-17	2.7907e-15	-1.91277	0.265583	18701.2	70415.7	100491	3231.2	129824	7628.13	2461.6	9519.45	54732.6	2588.16	5646.48	4155.37	6346.79	38640.9	9469.51	77831.6	9137.47	2693.28	91901.9	2852.19	16854.4	3051.25
LC	11.09_1015.5747m/z	1015.57	11.0932			neg	PI(6 keto-PGF1alpha/22:3(10Z,13Z,16Z))	HMDB0277824						Unclassified	Unclassified	Unclassified	*	38	0	M-H	C52H89O17P	-1.74802	1.67367	3.90837e-23	1.68546e-20	-2.7331	0.150403	8963.13	59594.1	36589.7	1.92341e-10	40455.2	1.92341e-10	1.92341e-10	3632.1	29863.6	1472.38	1.92341e-10	257.203	1.92341e-10	9049.88	248.917	56623.4	1.92341e-10	1.92341e-10	51908.5	1.92341e-10	721.912	1.92341e-10
LC	10.70_557.3209m/z	557.321	10.6974			neg	Doxepin		2463		C06971	667477		Unclassified	Unclassified	Unclassified	*	37.6	0	2M-H	C19H21NO	6.38697	1.66261	1.14222e-21	2.41493e-19	-1.45649	0.364378	27004	74109.8	46476.2	15709.7	65755.5	7989.18	11720.3	30416	57037.5	27151.8	15206.6	23137.1	17757.4	37402.9	22146.5	65611.7	18838.9	13664.9	59644.3	7518.34	27606.4	21924.7
LC	12.71_333.2405m/z	333.241	12.7078			pos	2,4-Dodecadienoic acid, 11-methoxy-3,7,11-trimethyl-, 1-methylethyl ester, (2Z,4E,7S)-	HMDB0245466				38532		Lipids and lipid-like molecules	Prenol lipids	Sesquiterpenoids	**	57.8	4.12	M+Na	C19H34O3	1.71219	1.65717	2.99626e-05	8.39889e-05	-3.89129	0.0673913	6221.59	92320.4	50473.3	28771.3	8078.98	255.985	803.542	995.205	1500.02	14315.7	6991.33	185.437	2774.31	6275.7	8701.8	32029.7	2085.14	856.536	123079	861.647	626.043	5053.18
LC	12.75_741.5655n	742.573	12.7496			pos	PC(O-16:1(9Z)/18:2(9Z,12Z))	HMDB0013413	102742	LMGP01020257		53481709		Lipids and lipid-like molecules	Glycerophospholipids	Glycerophosphocholines	*	41.9	30.7	M+H, M+Na	C42H80NO7P	-2.35729	1.65533	0.000575584	0.00128049	0.398736	1.31835	622383	472092	270128	561039	196706	581366	574366	382636	323700	716637	331174	400123	741134	436986	496319	508507	473371	404920	98499.6	627385	247658	424029
LC	11.62_396.2880n	419.277	11.6154			pos	MG(0:0/20:3(6,8,11)-OH(5)/0:0)	HMDB0260564						Unclassified	Unclassified	Unclassified	*	45.9	36	M+NH4, M+Na, M+H	C23H40O5	1.02488	1.65345	0.00201059	0.00400347	-1.81005	0.285181	34782.4	121966	5928.13	81785.8	5750.24	31430.7	16938.5	20514.4	3112.65	37187.3	12144.2	7778.81	115271	35203.4	26517.9	3710.73	9499.03	13012.4	17204.5	32094.6	6365.28	10652.1
LC	10.39_285.3035n	286.311	10.3915			pos	Spisulosine	HMDB0258433				21888542		Organic nitrogen compounds	Organonitrogen compounds	Amines	**	60.2	10.8	M+H-H2O, M+H	C18H39NO	1.25319	1.64905	5.84291e-09	3.10117e-08	3.11527	8.66544	85173.7	9829.13	7977.07	25566.4	12427.2	20922.6	30949.1	52702.6	15936.5	40250.5	64306	164106	25645.8	16281	74666.8	1348.74	29590.5	76988.3	29581.7	27028.2	26606.5	16770.6
LC	11.12_1056.7118n	1057.72	11.1237			pos	35S-Methylokadaic acid 7-hexadecanoate	HMDB0030443	86982			6442341		Lipids and lipid-like molecules	Fatty Acyls	Fatty acid esters	*	43.9	35.4	M+H, M+Na	C61H100O14	0.443592	1.63825	5.05242e-12	4.57144e-11	-3.34998	0.0980742	5540.07	56488.5	52850.4	1.92341e-10	50527.4	1.92341e-10	1.92341e-10	1.92341e-10	11588	1.92341e-10	1.92341e-10	1.92341e-10	1.92341e-10	712.855	1.92341e-10	103516	1.92341e-10	1.92341e-10	111241	1.92341e-10	1.92341e-10	1.92341e-10
LC	0.69_222.0297m/z	222.03	0.693			pos	(2S)-2-(4-Chloroanilino)propanoic acid	HMDB0243595				2757760		Organic acids and derivatives	Carboxylic acids and derivatives	Amino acids, peptides, and analogues	*	37.3	12.9	M+Na	C9H10ClNO2	2.17572	1.63365	6.05014e-10	3.7814e-09	-1.59279	0.331529	41516.4	125227	24073.4	28341.5	55769.2	7460.96	39283	176723	44251.1	99776.3	23076.9	89081.4	21073.2	61029.9	57159.6	90978.5	33571.2	18882	95161.9	24600.7	45490.6	31112.1
LC	10.86_578.2196m/z	578.22	10.861			neg	Elexacaftor/Ivacaftor/Tezacaftor	HMDB0304881						Unclassified	Unclassified	Unclassified	*	39.4	7.84	M-H2O-H	C26H34F3N7O4S	4.9824	1.63312	3.62868e-15	6.45519e-14	-1.32951	0.397904	33178.7	83383.6	62299.2	9673.28	62893.2	13133.7	8105.21	45887.8	73510.6	50858.9	17632.6	27132.8	19881	66482.6	38336.2	127713	21900.2	21367.6	93367.3	4955.55	22832.7	24120.2
LC	11.27_522.2840m/z	522.284	11.2653			neg	LysoPS(18:1(9Z)/0:0)	HMDB0240603	40829	LMGP03050001		9547099	89319-60-8	Lipids and lipid-like molecules	Glycerophospholipids	Glycerophosphoserines	***	69.9	96.2	M-H	C24H46NO9P	0.4438	1.63135	1.07903e-09	6.49404e-09	-0.731377	0.602329	79332.6	131710	135999	55850.3	127756	49592.7	43925.1	121001	111842	117504	33854.6	49404.6	45018.3	72833.6	72699.6	196022	31635.5	100175	256805	32373.2	56050.9	39203.8
LC	7.10_210.1260n	211.133	7.10032			pos	Jasmonic acid	HMDB0032797		LMFA02020001	C08491	5281166	59366-47-1	Lipids and lipid-like molecules	Fatty Acyls	Lineolic acids and derivatives	***	64	59.5	M+H, M+Na, M+K	C12H18O3	1.99896	1.62062	9.17462e-07	3.33239e-06	0.300701	1.23174	549018	445725	313760	513800	311657	468604	435943	541020	307381	713467	513291	444439	707709	461410	526254	286502	463516	384726	245282	497396	419295	429995
LC	0.69_119.0375n	142.027	0.693			pos	Benzoxazole	HMDB0249037	336429			9228		Organoheterocyclic compounds	Benzoxazoles	Unclassified	*	39.8	9.17	M+NH4, M+Na	C7H5NO	3.16543	1.6178	2.90581e-18	1.4115e-16	0.80772	1.75044	105164	60078.6	77817.6	102517	84291.9	75332.7	102371	115599	94627.6	108262	168263	90575.8	134353	148186	102357	55254.9	182530	87906.9	44680.1	88767.4	201359	104391
LC	12.42_328.2407n	329.248	12.4207			pos	Docosahexaenoic acid	HMDB0002183	3457	LMFA01030185	C06429	445580	6217-54-5	Lipids and lipid-like molecules	Fatty Acyls	Fatty acids and conjugates	***	71.2	91	M+H-H2O, M+H	C22H32O2	1.37978	1.61274	5.49139e-09	2.93154e-08	-0.860816	0.550641	79400.3	144196	154941	83954.3	151615	54501.7	38434.5	55020.9	138316	72343.3	116678	64070.5	44117.5	155355	47389.5	226393	76668.9	42433.3	48219.6	30366.3	92474.2	63376.5
LC	12.21_528.3064n	509.289	12.2133			neg	3-Palmitoylcatechin	HMDB0245965				10007146		Phenylpropanoids and polyketides	Flavonoids	Flavans	*	47	53.4	M-H2O-H, M-H	C31H44O7	-4.33148	1.60698	3.13856e-11	2.47547e-10	-1.00347	0.498799	58125	116530	56739	33375.2	60331.9	36855.2	57638.2	133335	35286.8	47500.7	37705.7	73072.7	125923	51074.3	31309.5	164442	26510.5	46571.1	149857	48017.9	47925.5	43614.7
LC	12.36_479.3385n	480.346	12.3591			pos	PC(O-16:1(11Z)/0:0)		76579	LMGP01060028		24779503		Lipids and lipid-like molecules	Glycerophospholipids	Glycerophosphocholines	*	42.2	17.6	M+H, M+Na	C24H50NO6P	1.96443	1.60661	6.30082e-14	8.21875e-13	-1.85964	0.275545	19129.6	69424.7	40418.4	4262.33	48013.3	850.565	2042.08	39638.4	43649.7	59453	7909.71	11262.8	2125.24	30536.5	7838.42	62909.2	4588.18	3458.52	179073	547.521	9047.59	11206.8
LC	11.42_441.3827n	442.39	11.4151			pos	3-Methyloctadecanoylcarnitine	HMDB0240893						Lipids and lipid-like molecules	Fatty Acyls	Fatty acid esters	*	43.1	23.3	M+H, M+Na	C26H51NO4	2.02472	1.59419	1.1258e-07	4.78728e-07	2.89203	7.42314	65716.1	8852.86	5546.97	19003.9	4196.16	13990.8	42796.3	35251.6	27828	38254.5	238513	94342.9	10119.3	12022.7	8095.06	5081.67	66702.1	49012.9	45761.8	20161.7	32159.5	25213.9
LC	11.83_402.2260n	425.215	11.8302			pos	5S-HETE di-endoperoxide		74966	LMFA03000011		52921873		Lipids and lipid-like molecules	Fatty Acyls	Eicosanoids	*	44.2	28	M+Na, M+K, M+H	C20H34O8	1.60029	1.57118	5.95689e-11	4.47383e-10	0.741477	1.67189	173253	103627	52926.4	162355	103969	204552	137034	166136	62560.3	191342	110275	103238	195721	120688	148290	44667.5	164860	114265	19392.5	244925	90889.8	153730
LC	13.32_766.5737m/z	766.574	13.3183			pos	PE(21:0/18:3(9Z,12Z,15Z))		77237	LMGP02011002		52924703		Lipids and lipid-like molecules	Glycerophospholipids	Glycerophosphoethanolamines	*	49.7	60.4	M+H-H2O	C44H82NO8P	-1.04238	1.56913	4.06601e-05	0.000111311	0.367127	1.28978	627525	486536	301764	575474	347384	1.04648e+06	372898	463607	611484	820243	444535	427664	690799	738102	595529	282588	409797	427519	245226	1.10042e+06	435978	387772
LC	11.39_636.3499m/z	636.35	11.3932			neg	Allodesmosine	HMDB0040704	95178			101601848	129717-82-4	Organic acids and derivatives	Carboxylic acids and derivatives	Pentacarboxylic acids and derivatives	*	38.6	0	M-H2O-H	C30H51N6O10+	1.64909	1.56742	2.48474e-10	1.67079e-09	-1.3442	0.393872	43748.1	111072	47832.4	22980.4	147384	6982.81	13037.8	48599	102862	38416.2	20958	31385.6	19483.4	41979.8	31062.9	162477	12881.3	16840.2	127416	7450.12	52830.1	28730.6
LC	10.30_656.3188m/z	656.319	10.2977			neg	OKOOA-PS			LMGP20040029		134812410		Lipids and lipid-like molecules	Glycerophospholipids	Oxidized glycerophospholipids	*	39.1	3.35	M-H2O-H	C32H54NO12P	-2.58001	1.55997	3.61697e-12	3.35847e-11	-1.55967	0.339228	25986.6	76605.4	29673.6	33552.9	17272.8	17858.9	15683.2	13837.2	13045.9	13707.3	56024	15794.5	28072.4	18257.4	13159.2	61740	23331.5	13912.8	79829.5	16624.3	29197.8	34519.7
LC	11.59_1159.7134m/z	1159.71	11.5861			neg	Ganglioside GM3 (d18:1/18:1(11Z))	HMDB0011929	62631			53481205		Lipids and lipid-like molecules	Sphingolipids	Glycosphingolipids	*	36.7	0	M-H2O-H	C59H106N2O21	2.05008	1.55511	1.61973e-23	8.65468e-21	-2.61344	0.163409	7790.98	47677.8	39643.6	286.636	48248.5	1.92341e-10	1.92341e-10	1610.92	26964.6	4043.45	1768.65	1485.98	1.92341e-10	6315.69	1087.9	53194	799.035	172.828	47448.9	1.92341e-10	6026.95	1644.43
LC	12.75_283.2635m/z	283.264	12.7496			pos	trans-16-Octadecenoic acid	HMDB0304769	34763	LMFA01030081		5282764		Lipids and lipid-like molecules	Fatty Acyls	Fatty acids and conjugates	***	55.8	49.3	M+H	C18H34O2	1.3811	1.55431	1.02435e-16	2.86157e-15	-3.26242	0.104211	4935.83	47363.8	22426.1	1678.63	11803.7	3743.26	696.54	718.493	624.055	2524.57	2954.97	604.605	677.029	7169.52	1468.77	13733	2643.19	1032.96	20104.3	596.735	657.178	1355.63
LC	9.85_788.5460m/z	788.546	9.84665			neg	PC(16:1(9Z)/17:1(9Z))		75761	LMGP01011481		52922444		Lipids and lipid-like molecules	Glycerophospholipids	Glycerophosphocholines	*	37.2	0	M+FA-H	C41H78NO8P	1.69993	1.54605	9.42068e-07	3.41754e-06	0.363618	1.28665	440425	342304	433994	407943	212120	333186	333530	336854	307821	423717	411874	431603	495925	499578	388021	233522	511630	315603	215323	417456	362454	318102
LC	0.75_112.0510m/z	112.051	0.750983			pos	Cytosine	HMDB0000630	283		C00380	597	71-30-7	Organoheterocyclic compounds	Diazines	Pyrimidines and pyrimidine derivatives	***	65.2	60.9	M+H	C4H5N3O	4.43315	1.53859	1.91358e-13	2.25215e-12	-2.39856	0.189653	11116.8	58616.6	6247.57	9820.66	5193.31	6491.89	5930.69	12200.4	6813.91	11129.4	12834.1	6491.75	12772.6	10523.9	13086	51651.2	9723.34	7127.06	52068.1	11327.7	9432.08	6007.75
LC	10.59_506.2626m/z	506.263	10.5914			pos	1-(2-methoxy-5Z-hexadecenyl)-sn-glycero-3-phosphoethanolamine			LMGP02060018		137323921		Lipids and lipid-like molecules	Glycerophospholipids	Glycerophosphoethanolamines	*	53.7	74.9	M+K	C22H46NO7P	-3.72734	1.53682	1.15696e-20	1.44071e-18	-1.96106	0.25684	15166.4	59050	39665.1	4812.32	44846.2	2891.91	2662	14348.1	37413.4	18742.3	4867.75	5108.33	6780.29	22897.2	20400.6	46995.7	7090.33	4635.47	41294.6	2053.05	6999.42	5043.82
LC	10.94_526.3519m/z	526.352	10.9423			neg	1-O-Hexadecyl-sn-glycero-3-phosphocholine	HMDB0243890	24070		C13903	3983	52691-62-0	Lipids and lipid-like molecules	Glycerophospholipids	Glycerophosphocholines	***	66.4	99.1	M+FA-H	C24H52NO6P	1.00962	1.53531	1.65734e-11	1.36929e-10	-1.2226	0.428509	42100.7	98249.3	83132.6	24222.2	110187	10347.6	17984.4	59215.5	43958.4	41415.8	110339	102882	37982	41089.1	22058.6	120959	39820.1	33502.5	111853	9903.45	74005.5	23397.7
LC	10.84_318.2408m/z	318.241	10.8351			pos	17beta-Hydroxy-4,17-dimethyl-4-azaandrost-5-en-3-one		70665		C15175	235498		Unclassified	Unclassified	Unclassified	*	39	9.81	M+H	C20H31NO2	-6.08483	1.51862	3.9799e-12	3.66995e-11	1.1398	2.2035	103865	47136.2	25587.7	80681.5	21513.2	112380	73061.7	73097.8	40610.8	112240	108682	43719.6	137126	120713	94378.1	12076	76719.2	203538	5483.1	255886	47047.1	60528.6
LC	11.73_219.2111m/z	219.211	11.7267			pos	Ambronide	HMDB0036831	91844			107166	6790-58-5	Organoheterocyclic compounds	Naphthofurans	Unclassified	***	61.9	48.8	M+H-H2O	C16H28O	1.4489	1.51835	2.02714e-12	1.96872e-11	-3.72866	0.0754329	3558.51	47174.5	25530.4	1341.77	5675.64	2530.11	580.971	439.738	254.717	1436.18	1924.09	145.632	982.731	3186.6	810.517	10354.8	1456.57	587.726	10944.8	327.228	238.822	866.777
LC	10.93_1045.6840m/z	1045.68	10.9265			neg	Ganglioside GA2 (d18:1/16:0)	HMDB0004890	7147			22833615		Lipids and lipid-like molecules	Sphingolipids	Glycosphingolipids	*	38	6.79	M-H2O-H	C54H100N2O18	4.41206	1.50823	8.11585e-19	4.9177e-17	-3.39739	0.0949037	4260.23	44890	23805.5	1.92341e-10	57320.4	1.92341e-10	196.828	1397.86	6141.26	1.92341e-10	602.763	1623.21	1.92341e-10	1820.38	202.855	68335.1	1.92341e-10	1.92341e-10	51087.2	1.92341e-10	954.831	369.983
LC	0.86_187.0421m/z	187.042	0.859017			neg	Bisazobiphenyl	HMDB0249265				129651751		Benzenoids	Benzene and substituted derivatives	Unclassified	*	38.2	3.09	M-H2O-H	C12H6N4	3.26945	1.50568	1.35519e-17	5.26108e-16	0.692419	1.61599	122509	75810.6	85162.3	125085	89769.3	96620.7	141935	148180	99366	145184	191403	157481	150685	101677	121106	75410.4	176578	135750	66014.2	90438.3	147966	150064
LC	10.91_506.3251m/z	506.325	10.9127			neg	Gymnodimine	HMDB0041430				10436276		Organoheterocyclic compounds	Pyridines and derivatives	Hydropyridines	*	44.2	37.3	M-H	C32H45NO4	-4.96644	1.50564	9.64397e-19	5.63453e-17	-1.55975	0.33921	19755.5	58239.6	43529.8	9034.41	55432.9	4774.46	9784.44	24366.1	46881.1	23908.4	8851.02	21338.8	14274.3	25481.1	16261.1	78272.1	11699.7	17411.2	73132.8	5053.23	15626.8	15107.9
LC	10.11_441.3462n	442.353	10.1146			pos	(12Z)-10-Hydroxyoctadecenoylcarnitine	HMDB0241535						Lipids and lipid-like molecules	Fatty Acyls	Fatty acid esters	***	66.2	50.8	M+H, M+Na	C25H47NO5	1.71849	1.49878	1.64787e-05	4.82443e-05	0.575898	1.4906	165720	111176	107976	58946.2	83410.6	129414	118563	212727	200723	168082	148673	315908	242647	285462	129631	64799.3	99698.7	100979	108282	256105	165017	142440
LC	11.37_479.3982n	480.405	11.3698			pos	(13Z,16Z)-Docosadienoylcarnitine	HMDB0240748		LMFA07070012		71464511		Lipids and lipid-like molecules	Fatty Acyls	Fatty acid esters	*	43.4	22.9	M+H, M+Na	C29H53NO4	1.58525	1.49633	0.0168399	0.0269608	0.406451	1.32542	240016	181087	128725	176764	89989	249078	344284	179061	351174	300559	1.02132e+06	182594	252636	205363	262258	89982.4	431811	385161	266289	455105	481153	80476.6
LC	10.68_524.2989m/z	524.299	10.6794			pos	PG(18:3(6Z,9Z,12Z)/0:0)		80008	LMGP04050020		52927443		Lipids and lipid-like molecules	Glycerophospholipids	Glycerophosphoglycerols	**	47.2	0	M+NH4	C24H43O9P	1.23364	1.49075	8.47215e-19	5.08122e-17	-1.20789	0.432901	31163.5	71987.5	52583.2	21189.5	51867.3	18790.9	22746.1	30329.9	32713.1	34308.9	15405.2	20055.9	31490.2	28109.7	19818.3	67917.8	19705.3	15535	54699.8	13190	25910.7	23062.9
LC	10.63_995.5333m/z	995.533	10.6347			neg	PI(18:1(9Z)/6 keto-PGF1alpha)	HMDB0276576						Unclassified	Unclassified	Unclassified	*	43.8	28.9	M+FA-H	C47H83O17P	-1.74763	1.4901	3.11018e-19	2.24575e-17	-2.20579	0.216766	11294.8	52106.2	25594	308.801	49193.3	243.947	41.3747	8532.04	51459.2	2412.82	449.26	566.932	1.92341e-10	14851.8	3691.37	61980.5	1219.52	318.992	38710.4	419.299	3947.7	3408.53
LC	11.96_537.3804n	538.388	11.958			pos	PC(19:0/0:0)		40307	LMGP01050041		24779472		Lipids and lipid-like molecules	Glycerophospholipids	Glycerophosphocholines	*	48.7	49.8	M+H, M+Na	C27H56NO7P	1.80553	1.4868	1.09282e-11	9.336e-11	-2.27487	0.206631	12021.4	58178	28264.7	7024.26	35868.5	845.545	1753.89	21317.8	22138	16325.9	5711.14	14169.6	3570.37	12606.4	2499.69	48874.8	3605.43	4735.38	144972	948.153	5261.27	20604.6
LC	0.79_290.0632n	291.071	0.788383			pos	Isoprothiolane	HMDB0031779	331054		C11111	39681	50512-35-1	Organic acids and derivatives	Carboxylic acids and derivatives	Dicarboxylic acids and derivatives	*	36.6	0.0663	M+H, M+NH4	C12H18O4S2	-4.88773	1.48216	0.014497	0.0236215	0.593112	1.5085	323961	214758	42449.8	325507	76296	74476.2	156279	55654.9	112127	589446	164596	350116	1.30826e+06	230267	136672	126090	1.22097e+06	501590	106988	88890.8	908410	599158
LC	11.73_456.8394m/z	456.839	11.7267			pos	3-(3,5-Diiodo-4-hydroxyphenyl)lactate	HMDB0059636			C04367	440310		Phenylpropanoids and polyketides	Phenylpropanoic acids	Unclassified	*	39.2	0	M+Na	C9H8I2O4	-2.39551	1.4806	1.14984e-17	4.53649e-16	1.8949	3.71896	61975.3	16664.7	2212.75	68101.9	3422.2	78990.2	75692.7	46291.3	18611.3	100520	32711.1	19021	82583.5	25461.6	78262.9	1337.97	65542.7	56577	1.92341e-10	105064	33922.5	48481.1
LC	0.69_302.1012m/z	302.101	0.688			neg	Glycerylphosphorylcholine	HMDB0252858				11234		Lipids and lipid-like molecules	Glycerophospholipids	Glycerophosphocholines	***	67.1	47.7	M+FA-H	C8H20NO6P	0.594925	1.47888	2.38104e-17	8.37009e-16	-2.61843	0.162845	8300.83	50973.8	15182.3	511.801	29929.8	230.229	695.011	3260.28	11042	7941.53	6893.68	4176.98	10494.9	10590	5725.02	40006.7	32600.2	12948.3	45623.4	745.104	18973.5	6819.38
LC	9.67_468.3094m/z	468.309	9.67307			pos	PC(0:0/14:0)		40339	LMGP01050073		24779490		Lipids and lipid-like molecules	Glycerophospholipids	Glycerophosphocholines	***	70.5	81.5	M+H	C22H46NO7P	1.98405	1.47142	6.64646e-11	4.94747e-10	-1.5383	0.344292	26794.6	77825.3	34338.3	24607.8	43377.7	8347.23	14596.8	39136.5	34186.3	15550.3	32131.1	24002.3	28079.5	15313.6	11155.4	120532	27179.7	22316.3	121385	7769.81	29595.6	38330.7
LC	11.18_586.2743m/z	586.274	11.181			neg	Pegaptanib	HMDB0256200				76374506		Organic acids and derivatives	Organic phosphonic acids and derivatives	Phosphonic acid esters	*	39.6	1.01	M+FA-H	C22H44N3O10P	-0.698969	1.47107	5.34151e-17	1.63177e-15	-2.49408	0.177503	8397.24	47307.5	26919.1	1801.17	40051.2	2226.42	885.814	10512.8	19432.1	5860.45	1757.55	7229.44	1491.65	27978.7	949.157	49897.6	2041.58	669.41	67847.2	229.238	5522.99	11008.9
LC	9.59_370.2960m/z	370.296	9.59427			pos	cis-5-Tetradecenoylcarnitine	HMDB0002014	6437	LMFA07070057		22833575	835598-21-5	Lipids and lipid-like molecules	Fatty Acyls	Fatty acid esters	**	57.8	11	M+H	C21H39NO4	2.15156	1.46926	4.83674e-09	2.60572e-08	0.935585	1.91267	132850	69458.2	70094.4	87848.1	61572.8	63626.5	49929.2	230640	92710.3	255907	174131	192345	135339	156138	69560.2	45551.7	59689.7	132082	37524.4	152738	75038.8	90709.7
LC	0.75_229.0890n	230.096	0.750983			pos	Ergothioneine	HMDB0003045	53		C05570	5351619	497-30-3	Organic acids and derivatives	Carboxylic acids and derivatives	Amino acids, peptides, and analogues	***	71	81.3	M+H, M+K, M+Na	C9H15N3O2S	2.22918	1.46823	8.19456e-06	2.543e-05	0.729687	1.65828	179790	108419	49164.6	280544	160140	82274.9	135723	146773	92262.8	256645	140166	196850	181978	397886	237063	172817	383783	355455	147556	56267.8	755915	228030
LC	9.80_425.2549n	426.262	9.79927			pos	LysoPE(14:0/0:0)	HMDB0011500	40777	LMGP02050003		9547070		Lipids and lipid-like molecules	Glycerophospholipids	Glycerophosphoethanolamines	***	75.2	91	M+H, M+Na	C19H40NO7P	1.45322	1.45324	1.31717e-14	2.0015e-13	-1.68594	0.3108	20488.7	65922.3	31046.8	9667.39	60585.2	2689.51	3184.3	36927.9	38073.5	13746.3	20868	21228.1	8197.52	27077.1	10881	82713.3	22093.4	10204.3	78937.3	1208.76	16995.8	22513.5
LC	10.08_450.2630m/z	450.263	10.0759			neg	LysoPE(16:1(9Z)/0:0)	HMDB0011504	62290	LMGP02050010		52925129		Lipids and lipid-like molecules	Glycerophospholipids	Glycerophosphoethanolamines	***	70	93.6	M-H	C21H42NO7P	0.787913	1.44992	3.99456e-11	3.09171e-10	-1.61393	0.326707	26343	80632	41965.7	8778.14	50407.1	7695.89	6276.12	45205.7	49941.1	20592.4	19064.4	29290.1	11839.7	37431.9	17936.3	126876	21300.1	20577.5	100023	3290.82	15718.8	18202.1
LC	1.09_322.0448m/z	322.045	1.08757			neg	Cytidine 3'-monophosphate	HMDB0240312	63414		C05822	66535	84-52-6	Organic oxygen compounds	Organooxygen compounds	Carbohydrates and carbohydrate conjugates	***	64.4	86.2	M-H	C9H14N3O8P	0.703915	1.44781	9.05803e-11	6.5453e-10	-1.87432	0.272756	15887.5	58248.1	10394.4	10312.9	8147.91	15931.4	11104.8	17516	8891.98	14683.5	13242.3	12467.7	11522.2	27783.6	9668.27	62513.2	7316.14	10208.3	51747.3	18975.5	13809.2	6481.45
LC	9.90_415.3304n	416.338	9.90225			pos	11-Hydroxyhexadecanoylcarnitine	HMDB0241465						Lipids and lipid-like molecules	Fatty Acyls	Fatty acid esters	***	62.8	55.2	M+H, M+Na	C23H45NO5	1.50002	1.44408	1.18114e-07	5.00379e-07	0.746683	1.67793	124689	74311.3	59315.6	65222.4	62589.4	63744.4	138376	334741	165432	73479.5	166555	204539	125773	133580	103734	58413.2	113554	59964.9	78262.3	152189	139299	139329
LC	0.63_324.1540n	325.161	0.63365			pos	O-Galactosyl-5-hydroxylysine	HMDB0260392						Organic acids and derivatives	Carboxylic acids and derivatives	Amino acids, peptides, and analogues	***	67.4	63	M+H, M+Na	C12H24N2O8	2.28874	1.44384	7.78411e-25	9.15038e-22	1.36849	2.58199	57384.6	22224.9	43425.5	79411.2	43601.8	48365.5	57455.1	39685.6	28355.5	35719.5	49282.9	49439	42716.5	71757.5	31446.2	30869.8	75372.4	66417.5	19208.2	68042.4	88420.5	72647.6
LC	12.98_382.3086n	383.316	12.9831			pos	MG(0:0/20:2(11Z,14Z)/0:0)	HMDB0011544	62328			53480964		Lipids and lipid-like molecules	Endocannabinoids	Unclassified	*	50.1	54.6	M+H-H2O, M+H	C23H42O4	0.734594	1.41831	2.28768e-10	1.54908e-09	-2.66842	0.157298	7822.33	49729.3	13990.1	6544.56	5451.48	1548.98	3542.28	1776.55	1484.13	10646.5	9760.8	3308.58	6954.64	5367.4	5928.48	11570.9	4484.52	1466.06	19211.6	3122.83	6068.53	1927.73
LC	10.39_612.3310m/z	612.331	10.3915			neg	LysoPC(22:6(4Z,7Z,10Z,13Z,16Z,19Z)/0:0)	HMDB0010404	40322	LMGP01050056	C04230	10415542	162440-05-3	Lipids and lipid-like molecules	Glycerophospholipids	Glycerophosphocholines	***	77.9	96.3	M+FA-H	C30H50NO7P	0.574243	1.40539	3.06204e-10	2.02128e-09	-1.68433	0.311146	21140.4	67943.6	23700.1	35394.1	18288	7132.51	19662	14875.4	26754.8	10712.6	12513.3	23186.7	26736.6	20432.5	12542.6	158055	22675.8	16608.6	58654.3	12537.3	56851.4	23823.9
LC	11.09_547.2769m/z	547.277	11.0932			neg	4-Alanylaminoantipyrine	HMDB0246333				173886		Organic acids and derivatives	Carboxylic acids and derivatives	Amino acids, peptides, and analogues	*	37.6	0.91	2M-H	C14H18N4O2	-3.27294	1.40302	5.0721e-20	4.83957e-18	-1.89872	0.268181	15151.8	56498.4	37774.1	2147.55	47975.3	2792.36	1774.31	18613.2	39432.7	12357.7	4356.9	9026.81	3422.74	23945.7	9063.09	46599.1	5072.08	3632.44	44226	1304.23	8270.37	7809.99
LC	11.14_551.3590n	550.352	11.1435			neg	PC(17:0/2:0)		39455	LMGP01010714		24778789		Lipids and lipid-like molecules	Glycerophospholipids	Glycerophosphocholines	*	53.6	75.4	M-H2O-H, M-H	C27H54NO8P	0.594166	1.40166	1.94954e-19	1.54014e-17	-2.34803	0.196414	8895.22	45288	33158.2	2780.75	44986.1	4140.67	1854.21	13380.9	12600.2	4130.14	17742.4	16013.6	3926.58	12574.4	1778.72	46137.8	2258.45	1993.24	45750.2	892.874	4981.57	9678.76
LC	9.17_343.2730n	344.28	9.17333			pos	Dodecanoylcarnitine	HMDB0002250	6573					Lipids and lipid-like molecules	Fatty Acyls	Fatty acid esters	***	68.3	78	M+H, M+Na	C19H37NO4	2.12268	1.39609	6.52609e-11	4.86774e-10	1.48315	2.79558	83370.2	29822.2	21740.6	56044	24550.3	30605.7	52166.7	146428	56644.4	105318	207429	124475	66724.5	83150.4	32857.5	20007.7	60962.2	83765.2	18242.1	71112.1	43603.9	69649.7
LC	11.93_898.5791m/z	898.579	11.9276			neg	PS(21:0/20:4(5Z,8Z,11Z,14Z))		78360	LMGP03010696		52925806		Lipids and lipid-like molecules	Glycerophospholipids	Glycerophosphoserines	*	37.7	0	M+FA-H	C47H84NO10P	-2.84814	1.39482	3.61818e-11	2.81597e-10	0.762741	1.69671	125768	74124.4	41753.6	106313	60677.3	136881	113526	166568	73579.3	113843	104149	104729	152112	114639	92262.7	26204.7	118768	71542.1	34363.5	108132	129581	122991
LC	13.01_578.4192m/z	578.419	13.0077			pos	LysoPC(22:1(13Z)/0:0)	HMDB0010399	61708	LMGP01050141	C04230	53480471		Lipids and lipid-like molecules	Glycerophospholipids	Glycerophosphocholines	**	51.7	29.3	M+H	C30H60NO7P	2.0009	1.39237	7.83243e-15	1.25644e-13	-1.94992	0.25883	14520.5	56100.7	45603.5	5730.6	46449	1310	1514.98	17049.9	25156.9	28743.6	9479.12	9702.36	3808.42	20332.5	5666.12	78157.7	2462.11	9902.99	69827	508.175	7456.52	5635.15
LC	13.23_387.2812n	370.278	13.2329			pos	N-Stearoyl Cysteine	HMDB0241940				4361606		Organic acids and derivatives	Carboxylic acids and derivatives	Amino acids, peptides, and analogues	*	42.9	21.6	M+H-H2O, M+H	C21H41NO3S	1.33053	1.39021	0.00302175	0.00580148	-0.660539	0.632642	154121	243614	413446	194890	384801	47396.5	97182.3	95204.7	437938	67751.3	52057.5	49976.1	95.9822	139181	284437	246246	40286.1	35455.7	439767	111218	219371	48040
LC	11.59_627.4722m/z	627.472	11.593			pos	PA(P-16:0/17:1(9Z))		82250	LMGP10030010		52929665		Lipids and lipid-like molecules	Glycerophospholipids	Glycerophosphates	*	36.9	0.0762	M+H-H2O	C36H69O7P	-3.97743	1.38922	1.46505e-17	5.65025e-16	-1.85576	0.276287	13974.3	50578.9	40135.4	1023.91	60740.1	1.92341e-10	6591.45	6853.39	55596.9	12602.7	8215.49	6187.3	713.078	20093.3	7607.56	42735.5	4099.21	1102.25	6985.83	1.92341e-10	18659.7	4653.34
LC	12.05_484.2812n	467.278	12.0457			pos	Biotin-XX hydrazide		64812			16760313	211237-33-1	Unclassified	Unclassified	Unclassified	*	43.3	32.9	M+H-H2O, M+H	C22H40N6O4S	-4.117	1.38664	1.13073e-18	6.43989e-17	-2.5803	0.167206	6449.43	38571.7	22433	4232.57	23250.7	1807.1	163.461	9543.62	10949.7	4437.1	495.159	1.92341e-10	1993.08	6102.72	2152.37	56082.6	2142.74	605.167	5924	226.6	5279.24	3143.69
LC	10.28_385.3196n	386.327	10.2811			pos	Pentadecanoylcarnitine	HMDB0062517				123132011		Lipids and lipid-like molecules	Fatty Acyls	Fatty acid esters	***	72.7	70.1	M+H, M+Na	C22H43NO4	1.13597	1.38246	8.66499e-08	3.75308e-07	2.4792	5.57589	54981	9860.49	8112.88	24962.2	8714.52	30129	44570.2	39990.8	23477.7	47839.2	103853	74239.6	25429.8	30411.7	12250.1	8584.01	98469.8	27328.3	11034.2	19944.3	19595.5	43906.4
LC	12.18_507.4298n	508.437	12.1819			pos	(13Z,16Z)-Tetracosa-13,16-dienoylcarnitine	HMDB0241633						Lipids and lipid-like molecules	Fatty Acyls	Fatty acid esters	*	38.7	0.141	M+H, M+Na	C31H57NO4	2.09057	1.38184	0.000255346	0.000604975	1.03991	2.05609	91845.9	44670.1	37383.2	86740.2	22332	64893.5	127130	62304.2	90337.1	62016.2	422826	59935.3	54077.7	36610.2	60719	17835	156640	125035	71451	107069	119518	21475.3
LC	10.01_311.2231m/z	311.223	10.0056			neg	(±)-(E)-13-Hydroxy-10-oxo-11-octadecenoic acid	HMDB0040900	74711	LMFA02000249		5283009	28979-44-4	Lipids and lipid-like molecules	Fatty Acyls	Lineolic acids and derivatives	***	71.7	77.9	M-H	C18H32O4	1.11742	1.37626	0.0322111	0.0481348	-3.03724	0.121815	16937.4	139042	67499.8	102847	5483.03	6481.23	3131.09	7930.27	16482	52740.8	12328.1	3082.28	12013.8	15386.7	7749.6	3486.33	9538.19	6393.26	35580.2	6595.37	1901.61	3303.02
LC	10.61_828.5760m/z	828.576	10.6146			neg	PC(P-18:1(11Z)/18:1(9Z)-O(12,13))	HMDB0289691						Unclassified	Unclassified	Unclassified	*	36.9	0	M+FA-H	C44H82NO8P	-0.0148542	1.37561	1.5082e-06	5.28095e-06	0.562524	1.47685	282412	191226	179833	192268	193636	200111	226550	228105	100446	357327	348391	587886	142939	262474	222553	116281	206911	166981	132057	337252	231954	195223
LC	12.09_507.2705m/z	507.27	12.0909			pos	LysoPG(16:0/0:0)	HMDB0240601	46733	LMGP04050008		42607483	116870-26-9	Lipids and lipid-like molecules	Glycerophospholipids	Glycerophosphoglycerols	*	46.4	42.3	M+Na	C22H45O9P	2.30053	1.37436	2.89824e-17	9.84735e-16	-2.01791	0.246916	10535.5	42668.5	24127.4	9108.45	27260.3	6405.79	2807.14	17041.2	14525.7	10855.5	2971.44	1763.81	4992.06	10643.3	5322.37	61214.2	6711.06	2478.04	5210.79	1946.52	11345.7	6941.44
LC	11.50_811.6667m/z	811.667	11.5034			pos	SM(d16:0/24:0)			LMSP03010100		134784693		Lipids and lipid-like molecules	Sphingolipids	Phosphosphingolipids	*	36.6	0.176	M+Na	C45H93N2O6P	0.391494	1.36782	0.000171184	0.000419124	0.545222	1.45924	465185	318785	248924	327245	120400	636171	364478	507482	375533	910695	312212	681669	531247	181097	511477	155859	275349	1.92341e-10	99169.5	773195	152919	426061
LC	6.57_368.2570n	369.264	6.57295			pos	MG(18:3(9,11,15)-OH(13)/0:0/0:0)	HMDB0260508						Unclassified	Unclassified	Unclassified	*	50.4	57.9	M+H-H2O, M+H	C21H36O5	1.92285	1.36748	0.0154356	0.0249833	-3.78961	0.0723125	7660.06	105930	34621.8	39766.2	1522.47	1636.62	1257.26	2577.99	1838.08	4481.19	2743.01	2036.08	5974.09	2027.49	3895.7	1998.29	3444.08	1341.02	23283.9	1805.9	1357.45	1112.99
LC	10.40_1151.6509m/z	1151.65	10.4046			neg	Foliandrin	HMDB0252427				200145		Lipids and lipid-like molecules	Steroids and steroid derivatives	Steroid lactones	*	44.8	43.6	2M-H	C32H48O9	-1.32891	1.36724	5.3548e-12	4.82869e-11	-3.46962	0.0902692	4093.28	45345.3	5245.44	1.92341e-10	4690.95	1.92341e-10	1.92341e-10	1.92341e-10	3664.68	1.92341e-10	1.92341e-10	1.92341e-10	1.92341e-10	1.92341e-10	1.92341e-10	102900	1.92341e-10	1.92341e-10	77038.1	1.92341e-10	1.92341e-10	1.92341e-10
LC	12.23_342.2775n	325.274	12.2303			pos	PGF1a alcohol			LMFA03010173		16061105		Lipids and lipid-like molecules	Fatty Acyls	Eicosanoids	*	49.2	51.1	M+H-H2O, M+Na	C20H38O4	1.43315	1.36314	5.41167e-10	3.41065e-09	-3.93755	0.0652649	2757.98	42258.2	17239.5	3412.38	4381.67	1219.98	683.069	653.115	1076.7	3477.3	1562.8	64.0927	237.798	3581.67	994.847	5961.78	1350.16	378.617	9934.96	229.286	214.674	1108.63
LC	11.02_775.2522m/z	775.252	11.0239			neg	5,6,7,8-Tetrahydromethanopterin	HMDB0060403			C01217	5462234		Organic oxygen compounds	Organooxygen compounds	Carbohydrates and carbohydrate conjugates	*	42.9	23.8	M-H	C30H45N6O16P	-4.52014	1.35472	1.65344e-20	1.8689e-18	-2.12294	0.229579	10042.7	43743.8	21896.5	3628.91	45307.7	1663.55	4859.7	12354.7	16433.7	9941.12	5169.25	8058.4	5520.76	11238.7	7539.57	56805.5	8814.64	4851.6	39463.3	1560.03	11674.4	6551.13
LC	0.77_324.0360n	323.029	0.770967			neg	Uridine 5'-monophosphate	HMDB0000288			C00105	6030	58-97-9	Nucleosides, nucleotides, and analogues	Pyrimidine nucleotides	Pyrimidine ribonucleotides	***	68.4	63.5	M-H, 2M-H, M-H2O-H	C9H13N2O9P	0.478205	1.35123	0.000754155	0.00163759	-1.59	0.332172	28391.9	85473.5	11952.1	11096.1	18256.1	15184.7	31676.1	19308.9	41198	30394.7	39280.9	35962.6	42188	25551.4	22064	65316	57680	16346.1	49786.5	28826.1	29464	44999.1
LC	10.27_519.2967n	500.279	10.2747			neg	Vignatic acid B	HMDB0033617	89417			85261327	181485-20-1	Organic acids and derivatives	Carboxylic acids and derivatives	Amino acids, peptides, and analogues	*	37.6	0.0857	M-H2O-H, M+FA-H	C27H41N3O7	4.33359	1.34975	0.00015609	0.000384957	0.341534	1.2671	493222	389252	250666	398440	203201	587847	448845	539121	277054	436598	551014	332185	528426	493093	472937	184099	356230	281605	229920	439142	300561	440530
LC	12.73_552.3309m/z	552.331	12.7323			pos	PS(20:1(11Z)/0:0)		78847	LMGP03050020		52926288		Lipids and lipid-like molecules	Glycerophospholipids	Glycerophosphoserines	*	51.2	64.2	M+H	C26H50NO9P	2.44559	1.3479	2.35445e-19	1.80189e-17	-2.93723	0.130559	5205.9	39873.9	42489.3	1.92341e-10	26096.4	1.92341e-10	117.477	377.277	15074.2	1.92341e-10	1.92341e-10	1.92341e-10	1.92341e-10	1381.3	344.706	64348.6	1.92341e-10	1.92341e-10	60892.8	1.92341e-10	95.821	1.92341e-10
LC	13.14_519.3698n	520.377	13.1398			pos	PC(P-19:1(12Z)/0:0)		46692	LMGP01070010		42607444		Lipids and lipid-like molecules	Glycerophospholipids	Glycerophosphocholines	*	41.4	13	M+H, M+Na	C27H54NO6P	1.82901	1.34049	2.55864e-08	1.21219e-07	-1.13255	0.456108	37843	82969.6	60399.9	5764.43	89212.6	581.737	3943.24	189123	68275.1	77756	33667.4	35382.9	14141.4	78161.5	17073.8	137575	6591.78	18257.6	100541	1868.23	12933.7	17685.2
LC	2.32_172.9569m/z	172.957	2.31813			pos	1,2-Ethanedisulfonic acid	HMDB0244098				8032		Organic acids and derivatives	Organic sulfonic acids and derivatives	Organosulfonic acids and derivatives	*	37.6	0	M+H-H2O	C2H6O6S2	-2.1585	1.333	3.50295e-07	1.36894e-06	0.407629	1.3265	281293	212056	112907	265594	122851	274322	194173	268406	132966	400770	238978	190999	394817	258442	245886	93881.1	211865	193832	92002.5	300562	182124	209036
LC	12.05_715.5332m/z	715.533	12.0471			neg	9,13-dihydroxy-10-ethoxy-11-octadecenoic acid		74511	LMFA01050121		5282955		Lipids and lipid-like molecules	Fatty Acyls	Fatty Acids and Conjugates	*	41.9	34.3	2M-H	C20H38O5	-4.64071	1.33179	4.0986e-16	9.4175e-15	-2.30805	0.201934	7359.77	36446.5	42471.6	1805.01	32558.1	550.096	385.382	2625.2	195.37	2382.49	5808.2	1489.24	1102.35	12750.8	1082.27	32609	1532.08	932.576	37696.4	184.097	2173.36	1277.27
LC	10.50_443.3617n	444.369	10.5031			pos	13-Hydroxyoctadecanoylcarnitine	HMDB0241521						Lipids and lipid-like molecules	Fatty Acyls	Fatty acid esters	***	66	35.4	M+H, M+Na	C25H49NO5	1.38141	1.33043	1.82167e-05	5.2869e-05	0.688117	1.61118	115363	71601.7	54730.2	46012.9	60778.1	56995.6	114126	170200	133515	86349.4	247872	120317	107292	73816.9	74947.9	60683.4	247926	68838.4	140193	110467	246313	70567.2
LC	12.52_238.2299n	239.237	12.5186			pos	Hexadecenal	HMDB0060482	75364	LMFA06000089	C06123	5280541		Lipids and lipid-like molecules	Fatty Acyls	Fatty aldehydes	***	57.5	81.5	M+H-H2O, M+H	C16H30O	1.1811	1.32943	4.34441e-15	7.57256e-14	-3.05907	0.119985	4272.65	35609.9	20903.3	1376.67	10641.4	2775.23	466.146	1015.84	902.597	2553.79	11673.8	607.215	735.863	7242.34	760.052	15065.7	5475.02	2054.78	24187.2	601.471	1394.07	2884.89
LC	14.86_404.3166m/z	404.317	14.8622			pos	3-hydroxy-4-methylene-2-(n-eicos-11'-yn-19'-enyl)but-2-enolide			LMPK03000094		155530561		Lipids and lipid-like molecules	Polyketides	Annonaceae acetogenins	*	48.3	47.7	M+NH4	C25H38O3	1.80054	1.32922	6.77276e-17	2.01759e-15	-2.07039	0.238095	11232.8	47177.8	35252.6	10651.4	32367.2	600.263	1549.62	8523.54	4030.69	3198.72	35522.9	1855.77	6050.18	3951.87	8680.65	43776.3	10163.8	8363.58	51651.2	2468.02	3715.52	12038
LC	12.53_667.5333m/z	667.533	12.5267			neg	DG(22:6(4Z,7Z,10Z,13Z,16Z,19Z)/18:0/0:0)	HMDB0007767	59228			53478518		Lipids and lipid-like molecules	Glycerolipids	Diradylglycerols	*	42	21.7	M-H	C43H72O5	3.95673	1.32624	4.61883e-16	1.04575e-14	-3.42513	0.0930966	3130.3	33624.2	31078.5	1.92341e-10	6806.94	1.92341e-10	1.92341e-10	1.92341e-10	1.92341e-10	1.92341e-10	5626.19	1.92341e-10	1.92341e-10	2183.35	1.92341e-10	15930	307.6	1.92341e-10	22860	1.92341e-10	1.92341e-10	156.118
LC	0.79_134.0216n	133.014	0.79155			neg	D-Malic acid	HMDB0031518	63096		C00497	92824	636-61-3	Organic acids and derivatives	Hydroxy acids and derivatives	Beta hydroxy acids and derivatives	***	74.3	92.7	M-H2O-H, M-H	C4H6O5	0.529169	1.32254	2.47237e-08	1.17512e-07	-0.621931	0.6498	107417	165308	80219.5	102372	141661	76002	110121	94939.6	135390	138480	89439	136502	47958.4	100812	110683	192324	103912	109357	197702	92590.3	165943	115604
LC	12.79_719.5647m/z	719.565	12.7894			neg	CE(6 keto-PGF1alpha)	HMDB0290215						Unclassified	Unclassified	Unclassified	*	41	19.5	M-H2O-H	C47H78O6	3.66633	1.3224	3.94213e-17	1.27449e-15	-2.57685	0.167606	6181.49	36881	24974.4	92.8296	14237.1	4011.7	1.92341e-10	1.92341e-10	1.92341e-10	1900.73	10971.3	1.92341e-10	1.92341e-10	11292.1	1.92341e-10	20680.2	2925.97	423.022	26506	1.92341e-10	1.92341e-10	1054.67
LC	10.24_439.2707n	440.278	10.2364			pos	LysoPE(15:0/0:0)	HMDB0011502	62289	LMGP02050031		52925150		Lipids and lipid-like molecules	Glycerophospholipids	Glycerophosphoethanolamines	***	68.3	77	M+H, M+Na	C20H42NO7P	1.8347	1.31776	5.10573e-11	3.88321e-10	-1.54797	0.341991	20756.3	60692.6	37536.3	11595.5	52195.5	2158.88	2653.81	18972.7	43867.4	16401.4	10942.3	15988.7	4955.22	29277	10729.5	105733	14244.1	8311.65	80945.6	1078.84	11153.9	37343
LC	11.83_447.2754m/z	447.275	11.8311			neg	7b-Hydroxy-3-oxo-5b-cholanoic acid	HMDB0000541	5526			22833531	77060-26-5	Lipids and lipid-like molecules	Steroids and steroid derivatives	Bile acids, alcohols and derivatives	**	56.7	0	M+FA-H	C25H38O4	0.412706	1.30747	1.662e-10	1.15331e-09	-4.19551	0.054579	2083.67	38177.1	15910.5	415.711	3874.46	296.033	1.92341e-10	1.92341e-10	1.92341e-10	1.92341e-10	6865.49	1.92341e-10	51.0329	3325.19	1.92341e-10	12470.8	2029.63	147.065	6229.18	1.92341e-10	320.409	999.31
LC	15.08_354.3008m/z	354.301	15.0823			pos	5-Hexyl-3,4-dimethyl-2-furannonanoic acid	HMDB0112101				85564628	116627-47-5	Lipids and lipid-like molecules	Fatty Acyls	Fatty acids and conjugates	*	52.3	66.2	M+NH4	C21H36O3	1.53091	1.29125	9.55214e-13	9.84286e-12	-1.1008	0.466257	33131.1	71057.6	49500.2	23738.8	51025.5	13651	9857.71	42562.2	20275.6	56650	60757.2	7569.64	10384.5	53259.4	38499.9	56656.9	29701.6	61562.9	44855.2	11598	16155.7	29084.5
LC	0.71_666.2227n	689.212	0.711283			pos	Stachyose	HMDB0003553	6951		C01613	439531	470-55-3	Organic oxygen compounds	Organooxygen compounds	Carbohydrates and carbohydrate conjugates	***	69.1	64.8	M+Na, M+K, M+H-H2O	C24H42O21	1.32122	1.28941	5.60823e-06	1.7901e-05	1.63149	3.09832	77010.9	24855.7	21829.6	15397.6	68309.4	4182.36	16272.1	142448	15990.6	13238.8	257509	88834.7	33105.3	24947.1	4259.47	9243.63	309953	75061.5	1417.44	1949.62	20305.6	77244
LC	12.23_276.2094n	277.217	12.2303			pos	9,13-octadecadiynoic acid		74198	LMFA01030541		5312670		Lipids and lipid-like molecules	Fatty Acyls	Fatty Acids and Conjugates	*	55.1	80.2	M+H-H2O, M+H	C18H28O2	1.52579	1.2839	0.00547173	0.00991206	-3.06425	0.119555	10862	90853.5	38356.9	24862.7	7083.26	7136.32	7219.92	8190.17	5441.09	17202.4	12130.3	4319.27	11448.1	11348.8	16186.4	15426.7	9394.5	7664.9	67116.3	7132.11	5003.95	7357.49
LC	10.90_1025.6186m/z	1025.62	10.9042			neg	PIM1(18:0/18:1(9Z))			LMGP15010019		126457387		Lipids and lipid-like molecules	Glycerophospholipids	Glycerophosphoinositolglycans	*	37.7	0	M-H	C51H95O18P	0.222762	1.28354	1.14699e-20	1.43437e-18	-2.13924	0.226999	8482.04	37366	34386.2	341.469	36020.7	1.92341e-10	1.92341e-10	10823.7	37233.3	5526.14	1657.95	4452.83	1.92341e-10	14540.2	3619.01	45385.4	1973.67	876.04	35845.4	1.92341e-10	5528.72	3189.16
LC	12.20_278.2245n	277.217	12.1951			neg	gamma-Linolenic acid	HMDB0003073	386	LMFA01030141	C06426	5280933	506-26-3	Lipids and lipid-like molecules	Fatty Acyls	Lineolic acids and derivatives	**	60	8.02	M-H, M+FA-H	C18H30O2	-0.156839	1.28174	5.23613e-15	8.88962e-14	-2.75553	0.148082	4827.47	32599.9	14302.6	2715.35	8693.94	4819.31	1435.04	2431.67	2313.79	2529.22	3088.32	1686.23	691.737	7480.93	1458.43	12684.7	2625.04	3218.25	20856.6	1643.43	1889.57	4182.84
LC	11.08_670.2049m/z	670.205	11.0821			neg	Dansylglutamyl-glycyl-arginine chloromethyl ketone	HMDB0250847				21947226		Organic acids and derivatives	Carboxylic acids and derivatives	Amino acids, peptides, and analogues	*	36.6	25.8	M+FA-H	C26H36ClN7O7S	-2.9766	1.28135	3.84181e-23	1.68546e-20	-1.65152	0.318305	13324.5	41860.7	29361.1	2703.17	39904.7	3589.92	2607.92	21682.7	33822.8	14456.2	4950.82	9769.93	5431.61	25969.5	10300.8	38356.9	6130.19	4374.07	29584.9	1387.08	9647.91	9191.06
LC	0.69_333.0594m/z	333.059	0.688			neg	Glycerophosphoinositol	HMDB0011649			C01225		129830-95-1	Lipids and lipid-like molecules	Glycerophospholipids	Glycerophosphoinositols	***	63	39.7	M-H	C9H19O11P	0.570518	1.27737	6.74257e-15	1.10513e-13	-1.45127	0.3657	21909.6	59911.4	17837.3	24127.6	18647.5	9380.74	30410.7	69528.8	25944.5	26040.9	24089.4	30233.8	32494.9	15980.7	17343.9	35598.4	51651.4	28357.9	44329.2	12833.2	50108.7	27451.7
LC	6.66_386.2076n	387.215	6.66063			pos	14beta,15beta-epoxy-3beta,5beta-dihydroxy-19-norbufa-20,22-dienolide			LMST01130071				Lipids and lipid-like molecules	Steroids and steroid derivatives	Sterols	*	42.4	26.6	M+H, M+Na	C23H30O5	-4.5408	1.27606	3.25145e-07	1.2778e-06	0.439795	1.35641	306508	225970	167577	270665	171408	270512	220704	303772	178164	373133	245229	235380	366994	254481	261138	175744	261766	232801	152496	295259	216079	235455
LC	10.92_1031.7044m/z	1031.7	10.9219			pos	Undecaprenyl phosphate mannose		3912	LMPR03020002	C15542	5283549		Lipids and lipid-like molecules	Prenol lipids	Polyprenols	*	36	3.01	M+Na	C61H101O9P	-3.06646	1.27446	1.18754e-08	5.97389e-08	-3.73833	0.0749289	3010	40171.4	1.92341e-10	1.92341e-10	18440.4	1.92341e-10	1.92341e-10	1.92341e-10	7159.49	1.92341e-10	1.92341e-10	1.92341e-10	1.92341e-10	1.92341e-10	1.92341e-10	58656.8	1.92341e-10	1.92341e-10	119613	1.92341e-10	1.92341e-10	1.92341e-10
LC	10.01_923.5063m/z	923.506	10.0056			neg	PGP(16:0/22:4(7Z,10Z,13Z,16Z))	HMDB0013483				53481803		Lipids and lipid-like molecules	Glycerophospholipids	Glycerophosphoglycerophosphates	*	38.9	0	M+FA-H	C44H80O13P2	0.831029	1.27018	0.00147281	0.00301394	0.290999	1.22349	501128	409590	332545	535200	421921	707486	315822	595094	612255	619544	412178	229138	686312	486503	536385	204859	443328	324210	166356	495661	499062	312660
LC	10.41_1153.6436m/z	1153.64	10.4135			pos	CDP-DG(PGD1/i-22:0)	HMDB0294392						Unclassified	Unclassified	Unclassified	*	40.7	21.1	M+NH4	C54H95N3O18P2	1.03319	1.26616	5.64109e-14	7.40752e-13	-3.68565	0.0777155	2795.89	35976	1.92341e-10	18.2575	1365.11	1.92341e-10	1.92341e-10	1.92341e-10	2121.38	1.92341e-10	1.92341e-10	1.92341e-10	1.92341e-10	1.92341e-10	1.92341e-10	46506.1	1.92341e-10	1.92341e-10	59795.2	1.92341e-10	4262.82	1.92341e-10
LC	0.79_132.0248n	150.059	0.788383			pos	3-Methyl sulfolene	HMDB0059667	343032			70941		Organoheterocyclic compounds	Dihydrothiophenes	Unclassified	*	38.7	3.66	M+H, M+NH4	C5H8O2S	2.61403	1.26444	1.68679e-06	5.85811e-06	0.302021	1.23287	251802	204241	282636	302615	265777	250879	256873	336262	192654	223966	258514	314457	160518	283002	222259	270559	322043	333665	234688	307332	358883	286741
LC	13.32_835.6041m/z	835.604	13.3183			pos	ubiquinol-9	HMDB0259381				75110389		Lipids and lipid-like molecules	Prenol lipids	Quinone and hydroquinone lipids	*	36.5	12.4	M+K	C54H84O4	4.98267	1.25687	4.62359e-05	0.000125222	0.33975	1.26554	374359	295811	282438	414390	253264	319421	346941	368096	166195	413071	437833	327860	311785	407420	406481	171592	291549	159301	183084	354060	332065	421017
LC	14.15_319.2636m/z	319.264	14.1497			pos	3-Methyl-5-pentyl-2-furanundecanoic acid	HMDB0031005	87343	LMFA01150013		11056824	57818-37-8	Lipids and lipid-like molecules	Fatty Acyls	Fatty acids and conjugates	***	69.3	62.8	M+H-H2O	C21H36O3	1.34956	1.25587	2.87453e-16	6.92432e-15	-2.53102	0.173016	7371.16	42604	16186.7	7506.11	19333.4	284.049	1498.32	2663.62	5174.57	2107.15	11483.3	2418.52	4605.85	1338.67	8190.62	44990.5	4424.09	3460.25	31685.2	2159.82	3121.91	9662.2
LC	0.77_262.1291m/z	262.129	0.770583			pos	N-[(2R,3R,4S,6R)-4,6-Dihydroxy-6-methyl-2-[(1R,2R)-1,2,3-trihydroxypropyl]oxan-3-yl]acetamide	HMDB0257998				18628323		Organoheterocyclic compounds	Oxanes	Unclassified	**	42.3	2.14	M+H-H2O	C11H21NO7	2.21217	1.25306	7.30297e-13	7.69246e-12	-3.44866	0.0915906	3829.18	41807.6	5060.94	33.9487	8559.2	1166.75	3346.14	9985.41	5649.2	491.418	2827.52	1227.96	942.983	3311.89	3531.65	32613.7	7594.02	26.4793	29842.9	4252.48	182.271	1105.7
LC	14.63_378.3009m/z	378.301	14.6315			pos	5-(12S-hydroxy-8Z,14Z-heptadecadienyl) resorcinol			LMPK15030054		23626635		Lipids and lipid-like molecules	Polyketides	Phenolic lipids	*	53.1	71.8	M+NH4	C23H36O3	1.68715	1.25243	3.20112e-18	1.53466e-16	-2.29249	0.204123	7186.44	35206.3	22379.4	2594.7	18140.2	321.999	1580	3323.49	5243.8	2639.81	14732.1	1278.89	2167.38	3117.01	5034.22	36873.4	5481.08	6686.21	56843.9	1121.58	2272.47	3348.43
LC	0.88_157.0119m/z	157.012	0.881817			neg	Sodium lactate	HMDB0304825	329181			23666456		Organic acids and derivatives	Carboxylic acids and derivatives	Carboxylic acid derivatives	*	39.7	0	M+FA-H	C3H5NaO3	0.538333	1.24065	1.18245e-15	2.3916e-14	0.509135	1.4232	123481	86763	78479.1	115085	86474.9	111050	128563	151562	94430.6	160661	173860	138896	162124	114251	130868	66568.4	159647	120179	55163.3	97901.1	115849	121270
LC	11.17_297.2673n	320.257	11.1674			pos	3-Ketosphingosine	HMDB0245914				440922		Organic oxygen compounds	Organooxygen compounds	Carbonyl compounds	**	51.3	8.89	M+Na, M+K	C18H35NO2	1.68583	1.23927	2.68849e-09	1.51465e-08	0.948236	1.92951	90232.1	46764.2	22627.6	66717.7	21381.4	100757	55736.6	57828.5	49948.5	98513.7	74915.6	32300.9	112140	126082	75693.7	15285.5	68576.1	183102	7072.48	257685	43037	61337.9
LC	11.23_516.3436m/z	516.344	11.2345			pos	1-linoleoyl-sn-glycero-3-phosphocholine			LMGP01050137		56955896		Lipids and lipid-like molecules	Glycerophospholipids	Glycerophosphocholines	*	52.4	74.2	M+H-H2O	C27H52NO7P	-2.35402	1.2365	1.4834e-12	1.47427e-11	-2.66897	0.157239	5313.27	33791	15580	4577.95	24029.8	487.303	958.398	8483.74	3992.03	3439.4	10082	15203	3517.09	6482.22	565.029	23157.7	1598.35	769.365	34877.4	392.772	3617.57	10186.6
LC	10.72_476.3746m/z	476.375	10.7226			pos	(3beta,5alpha,9alpha,22E,24R)-3,5,9-Trihydroxy-23-methylergosta-7,22-dien-6-one	HMDB0032669	88610			131751277	211486-12-3	Lipids and lipid-like molecules	Steroids and steroid derivatives	Ergostane steroids	**	46.4	10.4	M+NH4	C29H46O4	2.5499	1.22759	9.46516e-09	4.84856e-08	1.98288	3.95281	42436.5	10735.8	8723.03	68771.1	12948	15653.5	26688.6	21551.3	23292.6	28882.6	85962.1	81367.1	72518.8	24079.4	9490.89	4565.54	45587.3	35415.8	8569.89	19441.1	95051	20892.6
LC	12.21_497.2891m/z	497.289	12.2133			neg	Desethyl-N-acetylprocainamide	HMDB0251036	2103			155689	72040-49-4	Benzenoids	Benzene and substituted derivatives	Benzoic acids and derivatives	*	38.8	0	2M-H	C13H19N3O2	1.86754	1.22625	1.5458e-22	4.68329e-20	-2.44743	0.183337	5838.32	31844.7	33017.1	273.769	37621.5	1.92341e-10	1.92341e-10	3245.42	15289.8	1480.37	1809.53	916.894	197.527	9330.29	1363.77	39050.3	2392.05	462.223	32266.8	1.92341e-10	4993.81	809.657
LC	10.88_895.5546m/z	895.555	10.8837			neg	Dihydroxylycopene diglucoside			LMPR01070458		101719745		Lipids and lipid-like molecules	Prenol lipids	Isoprenoids	*	52.6	71.5	M-H	C52H80O12	-3.46312	1.22538	1.95744e-06	6.72415e-06	-0.530901	0.692122	107079	154712	161155	29734.9	156833	31821.5	57571.9	93638.1	128269	69864.5	183032	284083	64659.7	140841	73277.2	97187.5	51840.7	32316.2	84333.7	74854.7	88133.5	55027.4
LC	11.79_549.2928m/z	549.293	11.7921			neg	Neuromedin N (1-4)	HMDB0013021				53481582		Lipids and lipid-like molecules	Fatty Acyls	Fatty acyl thioesters	*	38.8	3.17	M+FA-H	C26H40N4O6	-0.453669	1.22232	3.93913e-18	1.84043e-16	-1.42824	0.371584	16236.4	43695	44221.5	4327.79	45744.2	1442.61	3425.32	29054.2	49456	28514.4	13775.9	11547	2863.19	23713.8	14418.6	39204.6	9033.09	3445.74	35939.5	1142.63	21018.5	9143.34
LC	10.41_626.2924n	627.3	10.4135			pos	2-[4,7,10-Tris(carboxymethyl)-6-[4-[3-(2,5-dioxopyrrol-1-yl)propanoylamino]butyl]-1,4,7,10-tetrazacyclododec-1-yl]acetic acid	HMDB0250558				14741041		Organic acids and derivatives	Carboxylic acids and derivatives	Tetracarboxylic acids and derivatives	*	40.3	9.32	M+H, M+K	C27H42N6O11	1.91781	1.22206	3.19817e-10	2.10029e-09	-0.618721	0.651248	79814.5	122556	73677.1	64363.8	79057.2	43017.2	75463.5	91871.3	62041.5	104370	55143.3	70473.5	58684.3	75333.4	69655.1	101900	95418.6	61448.2	83848	55124.9	72606.2	90298.3
LC	12.03_453.1952m/z	453.195	12.0331			neg	2-Naphthalenol, 1-[2-[4-[2-(dimethylphenyl)diazenyl]dimethylphenyl]diazenyl]-	HMDB0259580				3033868		Organoheterocyclic compounds	Azobenzenes	Unclassified	*	43.1	22.3	M+FA-H	C26H24N4O	4.92446	1.22016	1.82777e-18	9.50701e-17	-3.33421	0.0991523	2675.54	26984.2	15167.8	3.78304	7626.03	1055.82	1.92341e-10	1.92341e-10	53.3269	455.186	1740.93	2.53968	1.92341e-10	3522.84	1.92341e-10	21183.8	1406.48	150.644	25225.8	1.92341e-10	41.5551	154.964
LC	10.11_601.2847m/z	601.285	10.1146			pos	Apomine	HMDB0248525				176405		Organic acids and derivatives	Organic phosphonic acids and derivatives	Bisphosphonates	*	37.7	0	M+K	C28H52O7P2	4.74554	1.21526	3.42132e-17	1.12846e-15	-1.7497	0.297363	12175.9	40946.2	23724.1	8384.02	38635.4	2288.96	4114.97	15083.3	28285	8491.32	7840.56	11181.7	11444.7	15083.4	4694.15	43494.8	10728.8	8949.44	32623.8	2041.36	10488.6	9117.11
LC	13.17_510.4527m/z	510.453	13.1655			pos	Nervonyl carnitine	HMDB0006509	58435				1242471-01-7	Unclassified	Unclassified	Unclassified	*	38	0.0705	M+H	C31H59NO4	1.96514	1.21469	0.00130526	0.00269925	0.628979	1.54647	107903	69773.7	30719.9	115858	30089.6	104833	144070	99979.6	79625.2	69553.9	401110	128385	30740.5	60024.3	53823.8	62398.1	125745	145591	102598	115508	65785.9	34511.4
LC	6.92_310.2149n	293.212	6.91927			pos	Sterebin A	HMDB0035337						Lipids and lipid-like molecules	Prenol lipids	Sesquiterpenoids	***	64.8	49.3	M+H-H2O, M+H	C18H30O4	1.68587	1.21107	0.00212998	0.00421777	-1.33771	0.395648	46643.6	117892	206929	149854	32464	27372.7	32686.2	46870.3	35077.3	125652	41274.8	34657.6	38102.1	40047.9	58278.5	36267	45653.5	17749.3	113532	24225.9	23640.7	31802.7
LC	10.01_511.3284n	512.336	10.0106			pos	PS(O-18:0/0:0)		78862	LMGP03060002		52926302		Lipids and lipid-like molecules	Glycerophospholipids	Glycerophosphoserines	*	52.2	66.6	M+H, M+Na	C24H50NO8P	1.89064	1.20608	2.22206e-09	1.27245e-08	-1.46939	0.361135	19739.2	54658.8	23017.4	9421.71	32344.1	6008.14	5225.16	9796.82	18214.9	26890	20614.6	12474.9	21520.3	17524.1	7070.19	59293.6	4057.09	10446.9	52141.8	3699.22	6209.18	30724.9
LC	4.89_333.0486n	356.038	4.8937			pos	7,8-dihydroneopterin 3'-phosphate	HMDB0304239						Organoheterocyclic compounds	Pteridines and derivatives	Pterins and derivatives	*	44.3	31.8	M+Na, M+K	C9H12N5O7P-2	3.356	1.20586	6.22857e-05	0.00016495	1.04723	2.06656	89871.4	43488.5	125449	125683	16532.8	69173.2	26567.3	11354.7	15222.2	95953	146670	39498	177106	41339.4	1.92341e-10	20683.4	81296.3	75571.9	20979.7	219521	73752.5	1.92341e-10
LC	1.22_283.0918n	282.085	1.22005			neg	Guanosine	HMDB0000133	87		C00387	6802	118-00-3	Nucleosides, nucleotides, and analogues	Purine nucleosides	Unclassified	***	74	83.9	M-H, 2M-H	C10H13N5O5	0.523792	1.19426	1.21542e-14	1.86133e-13	-1.60553	0.328614	13882.1	42244.4	9477.4	7865.39	11373.6	12908.9	7361.87	2818.12	17374.8	11728.3	7822.86	11222	83072.8	26147	4441.89	52189.8	13438.2	7932.21	35076.8	13582	27012.8	10230.2
LC	4.23_616.3568n	617.364	4.23105			pos	20-F4t-NeuroP		985581	LMFA04010138		131840458		Lipids and lipid-like molecules	Fatty Acyls	Docosanoids	*	38.8	10.4	M+H, M+Na	C35H52O9	-6.99746	1.17962	3.52671e-12	3.28608e-11	-2.05629	0.240433	11411.5	47462.4	917.617	6307.57	8817.68	3564.43	11142.3	18683.5	3432.21	3830.82	2696.68	8893.14	743.401	7651.39	7814.16	5889.74	2372.22	9294.88	19731.2	2588.13	2926.85	4711.5
LC	10.64_326.2466n	349.236	10.636			pos	Avocadyne 2-acetate	HMDB0031047	87372			71694412	37139-04-1	Lipids and lipid-like molecules	Fatty Acyls	Fatty alcohols	***	69.6	54.8	M+Na, M+K, M+NH4	C19H34O4	2.66733	1.17924	0.0240793	0.0371252	-3.68695	0.0776455	6735	86740.4	29605.9	36222.7	2005.11	4328.4	2676.31	5092.99	1073.13	7616.69	5823.73	2630.19	8136.18	5456.91	8332.03	4265.17	4800.09	6668.02	15506.3	4367.09	1674.44	3963.57
LC	6.06_353.2329m/z	353.233	6.06465			pos	6-Keto-prostaglandin F1a	HMDB0002886	6782	LMFA03010001	C05961	5280888	58962-34-8	Lipids and lipid-like molecules	Fatty Acyls	Eicosanoids	***	62.8	64.3	M+H-H2O	C20H34O6	1.72729	1.17894	1.66296e-13	1.98663e-12	1.62712	3.08895	52046.9	16849.4	45030	41595	78537.1	47848.6	95306.2	39711.5	70216.7	55540.3	18621.7	59529.4	126606	113177	65121.1	23117.4	14116	5639.24	7629.88	115684	65590.2	63983.2
LC	12.76_635.5261m/z	635.526	12.7556			neg	DG(18:0/0:0/18:1(9Z)-O(12,13))	HMDB0295933						Unclassified	Unclassified	Unclassified	*	46.1	36.1	M-H	C39H72O6	0.74648	1.17885	2.74954e-16	6.66696e-15	-3.32445	0.099825	2735.97	27407.6	12716.7	1.92341e-10	6051.26	1983.06	1.92341e-10	1.92341e-10	1.92341e-10	438.149	2513.88	1.92341e-10	1.92341e-10	2940.07	1.92341e-10	9848.5	570.843	1.92341e-10	11622.6	1.92341e-10	1.92341e-10	179.981
LC	13.13_101.0715m/z	101.071	13.1334			pos	4-Diaminobutyric acid	HMDB0246410				53823588		Lipids and lipid-like molecules	Fatty Acyls	Fatty acids and conjugates	*	45	32	M+H-H2O	C4H10N2O2	4.74659	1.17428	2.37294e-15	4.43331e-14	0.712766	1.63894	83149.4	50733.5	45865.5	89859.5	28968.8	63776.2	79680.5	84294.9	34762.9	81494.2	58756.1	80447.6	89796.5	55500.5	89929.2	37884.4	89141.6	49185.7	30227.9	67332.5	44882.8	76367.4
LC	9.94_476.2781m/z	476.278	9.93732			pos	LysoPE(0:0/18:3(9Z,12Z,15Z))	HMDB0011479	62267	LMGP02050043		53480928		Lipids and lipid-like molecules	Glycerophospholipids	Glycerophosphoethanolamines	***	71.3	78.4	M+H	C23H42NO7P	2.01719	1.17289	3.51859e-12	3.28059e-11	-1.70881	0.305912	12798.3	41836.6	17328	7743.57	15952.1	5314.05	5909.52	8065.06	10762.4	12844.4	10070	7950.88	11659.2	19058.3	10859.5	42427.9	11210.9	13094	84686.8	6019.66	7903.74	9029.37
LC	10.85_487.3064n	486.299	10.8525			neg	2-(8-[3]-ladderane-octanyl)-sn-glycero-3-phosphoethanolamine		77699	LMGP02060001		24779537		Lipids and lipid-like molecules	Glycerophospholipids	Glycerophosphoethanolamines	*	56.5	85.3	M-H, 2M-H	C25H46NO6P	0.264855	1.17168	1.80688e-14	2.64577e-13	-1.8196	0.2833	10850.4	38300.1	36342.9	2706.16	24600.9	882.162	1727.82	7562.24	32914.5	9448.34	2883.6	6110.38	3262.49	16671.4	8469.35	54963.2	6630.52	6578.3	91844.3	425.317	9721.25	6975
LC	9.85_580.2875m/z	580.287	9.84665			neg	POB-PS			LMGP20040017		134812398		Lipids and lipid-like molecules	Glycerophospholipids	Oxidized glycerophospholipids	*	38.2	0	M-H	C26H48NO11P	-2.99632	1.16872	5.98108e-19	3.87163e-17	-2.27715	0.206304	6375.03	30901.1	15460	3206.12	30666.5	137.89	2163.13	10361.6	11720.4	3681.5	4190.43	8639.42	3527.87	3847.81	2021.4	45368.2	6154.19	3260.61	39277.7	732.374	8017.88	7273.84
LC	0.63_132.0902n	133.098	0.63365			pos	D-Ornithine	HMDB0003374	6910		C00515	71082	348-66-3	Organic acids and derivatives	Carboxylic acids and derivatives	Amino acids, peptides, and analogues	***	75.4	90.8	M+H-H2O, M+H	C5H12N2O2	2.73931	1.16461	3.96902e-21	6.37386e-19	-1.72016	0.303516	10970.4	36144.3	9199.13	5398.04	23674.3	7363.73	5266.93	10134.9	8116.39	5324.32	20615.7	6584.47	5844.98	8979.4	7277.22	41673.2	9360.58	8360.75	44840.8	14570.4	5422.41	5525.53
LC	12.97_455.2109m/z	455.211	12.9725			neg	Darexaban	HMDB0250868						Benzenoids	Benzene and substituted derivatives	Anilides	*	45.8	34.9	M-H2O-H	C27H30N4O4	4.26984	1.15407	3.98262e-20	3.95409e-18	-2.72285	0.151475	3890.75	25685.7	11137.2	2424.2	12506.5	6188.15	10.4752	297.995	573.83	1285.48	772.039	5.44502	12.0243	7335.3	212.806	16457.1	472.66	922.272	14319	174.086	413.256	1057.22
LC	0.69_132.0302m/z	132.03	0.688			neg	L-Aspartic acid	HMDB0000191	5206		C00049	5960	56-84-8	Organic acids and derivatives	Carboxylic acids and derivatives	Amino acids, peptides, and analogues	***	74.7	98.8	M-H	C4H7NO4	-0.0941621	1.15379	2.29982e-09	1.31313e-08	-0.72748	0.603958	54499.6	90237.5	57501.4	50838.6	60623.8	77321.5	66959.7	38739.4	52932.6	50976.3	33099.3	53552.7	29259.4	58570.1	42944.2	104497	36725.3	40376.5	73131.4	71448.4	104000	27215.2
LC	12.73_819.6037m/z	819.604	12.7323			pos	SM(d20:1/22:5(4Z,7Z,10Z,13Z,19Z)-O(16,17))	HMDB0290755						Unclassified	Unclassified	Unclassified	*	37.2	0	M+H	C47H83N2O7P	3.19631	1.15226	3.55573e-08	1.64483e-07	0.58324	1.49821	117395	78357.1	80637.1	82578.6	131840	107372	106582	134668	51685.5	125556	144712	117119	97290	112913	151842	47455.8	65863.1	26441.9	44360.2	127907	107992	148116
LC	14.15_376.2851m/z	376.285	14.1497			pos	PGH2-EA		74984	LMFA03010219		53477457		Lipids and lipid-like molecules	Fatty Acyls	Eicosanoids	*	51.7	64.6	M+H-H2O	C23H39NO4	1.34417	1.14455	1.34137e-14	2.03092e-13	-2.6671	0.157443	5583.6	35464.3	8484.53	3989.47	11959.5	146.898	1044.8	1366.13	3699.26	1143.48	8558.5	1171.37	3664.02	763.499	7024.03	43941.5	2164.56	2362.45	35982.8	1510.65	2093.17	7522.81
LC	14.40_365.2571n	366.264	14.4006			pos	Tetradeca-6,8,10-trienoylcarnitine	HMDB0241403						Lipids and lipid-like molecules	Fatty Acyls	Fatty acid esters	*	40.2	6.73	M+H, M+Na, M+NH4	C21H35NO4	1.45818	1.14363	1.62203e-17	6.1349e-16	-1.74257	0.298837	11026.5	36897.9	23529.3	6769.74	20170.7	2536.57	2841.89	7783.26	7160.03	15497.8	12381.8	1700.29	2183.46	20798.4	11418.7	31059.9	14367.9	14950.7	30881.9	1403.65	4856.08	7337.44
LC	13.32_761.5920n	744.589	13.3183			pos	PE(17:0/20:0)		40466	LMGP02010067		9546772		Lipids and lipid-like molecules	Glycerophospholipids	Glycerophosphoethanolamines	*	41.9	23.1	M+H-H2O, M+K	C42H84NO8P	-1.85771	1.13963	0.000907913	0.00194318	0.440496	1.35707	374993	276325	286028	190389	371951	272189	296677	172338	195694	449124	300633	448960	263439	560419	481433	78178.2	142751	147872	200946	422475	222000	302650
LC	10.99_351.2515m/z	351.251	10.9892			pos	MG(0:0/16:1(9Z)/0:0)	HMDB0011534	62318			53480960		Lipids and lipid-like molecules	Glycerolipids	Monoradylglycerols	***	53	37.9	M+Na	C19H36O4	2.77402	1.13945	1.638e-10	1.13827e-09	-2.48759	0.178304	5793.95	32494.9	17695.2	8585.64	7059.86	2774.5	8357.14	7603.13	2888.69	4586.87	3634.93	4584.21	5517.03	3777.27	4337.13	18001.3	6537.18	5131.46	18399.3	5637.14	2446.17	3276.35
LC	13.23_165.1137m/z	165.114	13.2329			pos	Carcinine	HMDB0249666				2574		Organoheterocyclic compounds	Azoles	Imidazoles	*	38.4	0	M+H-H2O	C8H14N4O	1.42051	1.13837	9.37849e-17	2.66038e-15	0.7007	1.62529	75132.4	46227	32953.2	67950.6	31601.2	72299.6	61647.6	69489.3	37350.6	94913.9	63344.8	62466.9	97880.7	59439.2	75547.1	28402.3	69365.5	56322.2	22648.7	77322.7	51157.9	58289.9
LC	12.31_754.1871m/z	754.187	12.3104			neg	Malvidin 6-(6-p-coumaroylglucoside)-4-vinylphenol	HMDB0031974						Phenylpropanoids and polyketides	Isoflavonoids	O-methylated isoflavonoids	*	36.5	0	M-H	C40H35O15+	-4.23031	1.13489	1.12023e-15	2.28779e-14	-2.62189	0.162455	5324.09	32772.7	35802.9	1.92341e-10	52487.8	1.92341e-10	1.92341e-10	128.984	24591.8	275.606	90.171	1.92341e-10	1.92341e-10	2628.34	197.461	52108.1	215.996	1.92341e-10	36741.4	1.92341e-10	1760.37	95.18
LC	14.40_422.2788n	445.268	14.4006			pos	3-((((-Oxoheptyl)amino)acetyl)amino)methyl-7-oxobicyclo(2.2.1)hept-2-yl-5-heptenoic acid	HMDB0258446				54163409		Lipids and lipid-like molecules	Fatty Acyls	Fatty acids and conjugates	*	45.4	32.9	M+NH4, M+Na	C23H38N2O5	1.72807	1.12863	4.77396e-13	5.22133e-12	-2.50388	0.176302	5746.03	32591.9	15442.2	1635.11	10963.6	856.17	870.007	2509.41	3076.89	6303.16	4503.88	354.346	339.132	10348.6	4614.07	25596.6	5361.58	8771.39	26786.9	119.158	1712.23	2630.38
LC	11.12_600.3261m/z	600.326	11.1237			pos	PS(22:2(13Z,16Z)/0:0)		78851	LMGP03050024		52926292		Lipids and lipid-like molecules	Glycerophospholipids	Glycerophosphoserines	*	51.8	72.8	M+Na	C28H52NO9P	-1.93562	1.12775	1.38187e-13	1.67535e-12	-1.11189	0.462686	21485.8	46437.1	28676	14093.9	38512.6	5985.37	9825.73	22339.3	26152.9	45483.6	7434.7	20640.6	12921.8	15591.8	13680.5	43811.7	12929.3	17622.2	33880.5	5133.25	13445.5	24077
LC	0.63_170.1424n	188.176	0.63365			pos	2-Amino-3-methyl-1-pyrrolidin-1-YL-butan-1-one	HMDB0246938				4470972		Organic acids and derivatives	Carboxylic acids and derivatives	Amino acids, peptides, and analogues	*	43.5	29.5	M+H, M+NH4	C9H18N2O	2.62661	1.12705	1.84301e-07	7.53512e-07	1.35396	2.55613	55345.2	21652	13917.3	67493.1	52831.5	38126.3	59052.9	41205.2	18362.1	38011.3	402321	64198.9	34359.6	46929.2	52962.3	16534.2	157512	46504.1	15725.1	28134.7	39920.8	79358.7
LC	13.50_767.5811n	768.588	13.5005			pos	PC(P-18:1(11Z)/18:2(9Z,12Z))	HMDB0011277	62097			53480745		Lipids and lipid-like molecules	Glycerophospholipids	Glycerophosphocholines	*	43.8	33.2	M+H, M+Na	C44H82NO7P	-2.29856	1.12303	0.0195142	0.0307894	0.225124	1.16888	1.03779e+06	887849	512604	702665	896586	1.29786e+06	1.31336e+06	977333	823372	951510	813922	976707	1.09594e+06	685762	706266	612771	526800	395828	580650	1.90742e+06	595274	646420
LC	4.12_245.1636n	246.171	4.1179			pos	Isovalerylcarnitine	HMDB0000688		LMFA07070076		6426851	31023-24-2	Lipids and lipid-like molecules	Fatty Acyls	Fatty acid esters	***	63.6	80.3	M+H, M+Na	C12H23NO4	3.71126	1.11668	2.59073e-08	1.22623e-07	0.947276	1.92823	64004.3	33193.3	10432.5	110317	15456.5	20501.7	32826.1	62223	59150.6	101840	156098	73814.7	74920.8	46885.1	30208.9	11393.1	162008	56071.9	13569.3	42754.2	141327	62719.9
LC	11.70_574.3130m/z	574.313	11.6991			neg	PC(2:0/18:3(9,11,15)-OH(13))	HMDB0288892						Unclassified	Unclassified	Unclassified	*	38.3	2.54	M-H	C28H50NO9P	-3.58722	1.11289	1.0167e-14	1.59184e-13	-1.12384	0.458871	21919.1	47767.3	30162.9	10661.8	39542	6351.78	2539.18	34928.8	22984.5	30145.8	18327.7	18819.4	4603.01	44026.1	22764	58288.4	24571.8	4737.75	46867.2	1544.86	21955.7	8559.04
LC	11.27_898.5793m/z	898.579	11.2716			neg	PC(TXB2/20:2(11Z,14Z))	HMDB0287181						Unclassified	Unclassified	Unclassified	*	37.8	0	M-H	C48H86NO12P	-2.46582	1.11223	1.69567e-09	9.87366e-09	0.568924	1.48342	113265	76354.2	44182.2	102558	56336.1	126433	104626	149821	57473.2	93193.2	95151.5	100906	136048	122451	86699.2	38623.4	116455	68561.5	40802.7	106215	131473	117066
LC	0.73_256.0588n	274.093	0.729817			pos	(2R,3S)-Piscidic acid	HMDB0030809	43637			120693	35388-57-9	Phenylpropanoids and polyketides	Phenylpropanoic acids	Unclassified	*	41.1	11.2	M+NH4, M+Na	C11H12O7	1.75966	1.11116	2.3007e-08	1.10012e-07	0.963628	1.95021	60874.9	31214.6	18955.5	42060.1	32744.8	21519.2	82017.2	162612	31311.3	94461.8	111353	92715.7	45168.3	30075.9	108329	52631.6	70697.6	55038.3	21801.8	30954	41476	102918
LC	10.71_296.2351n	295.228	10.7122			neg	alpha-Dimorphecolic acid	HMDB0004670	45662	LMFA02000188	C14767	5312830	73543-67-6	Lipids and lipid-like molecules	Fatty Acyls	Lineolic acids and derivatives	***	69.1	53.9	M-H, 2M-H, M-H2O-H	C18H32O3	-0.186276	1.1087	0.0396218	0.0578012	-1.56598	0.337749	38171.9	113019	60487.3	176665	25640.7	43430.1	25070.1	39105.9	21872.7	91455.8	46130	18737.1	30085.7	98799.9	66164.7	18116.5	38678.3	43159.1	31272.2	26933.2	16918.6	40600.5
LC	12.52_253.2173m/z	253.217	12.519			neg	Palmitoleic acid	HMDB0003229	188	LMFA01030056	C08362	445638	373-49-9	Lipids and lipid-like molecules	Fatty Acyls	Fatty acids and conjugates	***	62.8	32.2	M-H	C16H30O2	0.178078	1.10619	5.25783e-11	3.99166e-10	-2.35266	0.195784	5888.52	30076.6	20275.5	3511.13	8060.48	9789.37	1575.54	5775.9	1445.5	5604.65	4285.42	1508.02	839.727	9599.54	1295.35	9512.06	2370.52	4830.44	10345.1	1374.65	1473.46	4747.84
LC	12.20_608.2296m/z	608.23	12.2045			pos	(2S)-3-(1H-Indol-3-yl)-N-[[1-(4-methoxyphenyl)cyclohexyl]methyl]-2-[(4-nitrophenyl)carbamoylamino]propanamide	HMDB0254799				129318011		Organic acids and derivatives	Carboxylic acids and derivatives	Amino acids, peptides, and analogues	*	38.5	2.38	M+K	C32H35N5O5	4.63923	1.10324	8.66364e-17	2.47913e-15	-3.04787	0.120921	3073.59	25418.2	28353.1	1.92341e-10	35258.9	1.92341e-10	1.92341e-10	1.92341e-10	7032.64	1.92341e-10	1.92341e-10	1.92341e-10	1.92341e-10	1.92341e-10	1.92341e-10	29545.6	1.92341e-10	1.92341e-10	10969.2	1.92341e-10	1.92341e-10	1.92341e-10
LC	7.22_294.2201n	295.227	7.21537			pos	Sterebin D	HMDB0036832	91845			14396288		Lipids and lipid-like molecules	Prenol lipids	Sesquiterpenoids	***	55.4	32.3	M+H-H2O, M+H	C18H30O3	2.12317	1.10229	0.00793051	0.0138357	-1.33568	0.396205	39082.8	98643	84148	154884	29673.8	21195	24526.7	39859.1	29994.7	113494	40004.4	25678.9	36551.4	44690.2	52781.1	32382.3	36858.7	16878	99482.5	20687.8	17087.2	24986.4
LC	1.13_321.0698n	320.062	1.13117			neg	Beta-Citryl-L-glutamic acid	HMDB0013220				21125622	69281-09-0	Organic acids and derivatives	Carboxylic acids and derivatives	Amino acids, peptides, and analogues	*	53.3	68.4	M-H2O-H, M-H	C11H15NO10	0.525465	1.10212	7.78576e-06	2.42664e-05	0.642464	1.56099	85295.7	54642	60539.9	107718	62136.2	68546.4	99756.4	130910	85795.7	35925.1	21287.7	139837	48479.2	70084.7	75854.2	68881.6	100636	108115	62028.8	101379	297971	115315
LC	13.76_293.2479m/z	293.248	13.757			pos	Methyl linolenate	HMDB0254600				9316		Lipids and lipid-like molecules	Fatty Acyls	Lineolic acids and derivatives	***	63.6	74.4	M+H	C19H32O2	1.18109	1.09984	2.36168e-15	4.41943e-14	-3.43529	0.0924429	2139.89	23148.3	7616.88	400.474	4531.84	2.11864	27.7447	229.157	289.29	1064.14	479.035	268.112	40.1284	1363.84	788.429	19306	1289.44	1020.2	38363.6	1.92341e-10	55.7795	424.298
LC	10.06_562.3157m/z	562.316	10.0635			neg	LysoPC(18:3(6Z,9Z,12Z)/0:0)	HMDB0010387	61697	LMGP01050128	C04230	52924045		Lipids and lipid-like molecules	Glycerophospholipids	Glycerophosphocholines	***	75	82.7	M+FA-H	C26H48NO7P	1.31035	1.09313	2.92684e-09	1.63836e-08	-2.80792	0.142802	4990.41	34946.5	12019.8	4230.62	8216.5	400.834	1788.54	1100.8	6929.51	1270.37	781.314	3810.46	3304.45	3410.25	2478.09	43633.7	1489.89	2321.2	80864	881.103	3416.27	2552
LC	13.32_773.5360n	796.525	13.3183			pos	PE(P-18:1(11Z)/22:6(4Z,7Z,10Z,13Z,16Z,19Z))	HMDB0011427	62226			53480887		Lipids and lipid-like molecules	Glycerophospholipids	Glycerophosphoethanolamines	*	39.8	17.2	M+H, M+Na	C45H76NO7P	0.0220157	1.0931	1.11581e-07	4.74755e-07	0.523605	1.43754	141515	98442.5	84167.9	103566	97191.8	145582	109615	170884	80321.6	127624	164641	164988	207780	134673	89571.5	73155.8	191565	205208	78468	66087.7	122906	134605
LC	11.21_482.2888m/z	482.289	11.212			pos	1-(2-methoxy-pentadecanyl)-sn-glycero-3-phosphoserine			LMGP03060008		137323944		Lipids and lipid-like molecules	Glycerophospholipids	Glycerophosphoserines	*	41.3	15.8	M+H-H2O	C22H46NO9P	2.07391	1.0919	1.8607e-18	9.62716e-17	-3.27039	0.103637	2491.03	24036.1	12778.5	1.92341e-10	14682	1.92341e-10	112.472	336.94	6795.81	1.92341e-10	566.582	1.92341e-10	1.92341e-10	1589.15	660.706	38175.4	579.596	85.8407	35862.4	129.663	138.459	1.92341e-10
LC	10.48_521.2763n	522.284	10.4807			pos	LysoPS(18:2(9Z,12Z)/0:0)	HMDB0240604	78838	LMGP03050011		52926279	1218913-82-6	Lipids and lipid-like molecules	Glycerophospholipids	Glycerophosphoserines	***	61.5	42.7	M+H, M+Na	C24H44NO9P	1.71588	1.09068	8.68112e-08	3.75896e-07	-1.19917	0.435527	29544.9	67837.2	16942.3	24479.8	13094.3	23160.2	31518.5	16411.5	10732.3	35933.1	17038.3	5226.68	20091.4	14942.3	17260.8	103165	12643.3	33681.6	84147.9	21915.6	29416.6	9664.79
LC	5.39_162.1260n	185.115	5.39237			pos	1-O-Pentylglycerol	HMDB0243976				90819		Lipids and lipid-like molecules	Glycerolipids	Monoradylglycerols	*	40.4	7.98	M+H, M+Na, M+K	C8H18O3	2.35949	1.0889	4.86041e-05	0.00013114	0.381743	1.30292	247544	189993	130496	264278	109341	199090	231409	331150	99091.7	264212	188639	239464	285162	111925	216512	143509	261447	83216.5	103217	137506	158692	248962
LC	4.89_516.0180m/z	516.018	4.8937			pos	CDP-glycerol	HMDB0059599	63349		C00513	439249		Lipids and lipid-like molecules	Glycerophospholipids	CDP-glycerols	*	37.8	0.0248	M+K	C12H21N3O13P2	-0.346111	1.08739	4.78396e-05	0.00012922	1.00707	2.00983	73886.6	36762.6	88204.5	113578	16337	59115.4	26174.7	13462.6	15108.9	83137.1	125951	36908.7	151893	36651.1	1.92341e-10	20428.3	68944.5	75154.4	18505.1	184068	67329.8	0.653663
LC	0.69_471.1516m/z	471.152	0.688			neg	Phloroacetophenone 6'-[xylosyl-(1->6)-glucoside]	HMDB0032743	88670			131751293	87432-28-8	Organic oxygen compounds	Organooxygen compounds	Carbohydrates and carbohydrate conjugates	*	41.2	20.1	M-H2O-H	C21H30O13	1.64285	1.08528	3.08317e-15	5.60347e-14	-3.98928	0.0629663	1651.83	26233.5	1738.32	36.1135	7316.08	1.92341e-10	70.7773	279.451	2720.34	1903.68	2092.1	65.855	375.456	171.668	400.379	22908.3	7410.24	1861.41	24887.1	1.92341e-10	1872.52	355.837
LC	0.79_129.0426n	174.041	0.79155			neg	3-Hydroxy-1-methylpyrrolidine-2,5-dione	HMDB0245148				260809		Organic acids and derivatives	Carboxylic acids and derivatives	Carboxylic acid derivatives	***	68.1	56.7	M+FA-H, 2M-H, M-H2O-H	C5H7NO3	0.106378	1.08472	1.76752e-13	2.10044e-12	-1.38261	0.383524	18880.7	49229.5	22403.9	13771.4	32694.1	8088.49	13870.8	13888	18382.3	8309.4	25428	11184.2	29291.9	23145.1	12101.3	58382.1	13530.1	21215.8	90113.8	5365.64	26838	15740
LC	12.97_401.2910m/z	401.291	12.9725			neg	Monoelaidin	HMDB0254854				33022		Lipids and lipid-like molecules	Glycerolipids	Monoradylglycerols	**	59.2	0	M+FA-H	C21H40O4	0.41403	1.08081	4.31234e-16	9.83937e-15	-3.08517	0.117834	2665.33	22619.4	7209.66	1550.22	7898.6	3108.25	43.4056	331.709	477.77	1116.02	1347.12	181.581	281.021	4584.65	600.849	7107.89	931.932	1255.42	12127.4	387.094	524.367	792.586
LC	10.47_422.2680m/z	422.268	10.4702			neg	1-(2-methoxy-tetradecanyl)-sn-glycero-3-phosphoethanolamine			LMGP02060009		137323912		Lipids and lipid-like molecules	Glycerophospholipids	Glycerophosphoethanolamines	*	55.9	83.7	M-H2O-H	C20H44NO7P	0.760459	1.07565	1.11804e-16	3.09388e-15	-1.92818	0.26276	7989.55	30406.3	25220.3	3405.43	22384.9	435.596	1335.98	6830.15	21632.6	3266.85	7756.56	7127.97	1274.94	9562.69	2972.5	34505.8	6541.3	2484.36	31831.4	313.092	6890	17858.4
LC	0.79_307.0446m/z	307.045	0.788383			pos	Formycin b	HMDB0252449				3411		Organic oxygen compounds	Organooxygen compounds	Carbohydrates and carbohydrate conjugates	**	49	23.8	M+K	C10H12N4O5	2.55886	1.07562	1.34693e-06	4.7582e-06	-0.952376	0.516781	44959.7	86999.6	8902.93	29208.5	24159.7	14197.2	19623.8	11909	30596.1	59963.2	62679.1	20810	167147	43680.5	32214.1	57822.8	108882	31599.2	70785.4	28370.3	44459.9	74329.7
LC	10.70_1107.5937m/z	1107.59	10.6974			neg	Ginsenoside Rb1			LMPR0106080013		9898279		Lipids and lipid-like molecules	Prenol lipids	Isoprenoids	*	38.1	0	M-H	C54H92O23	-1.77693	1.07486	7.62699e-21	1.04252e-18	-2.15906	0.223902	5800.35	25905.7	16284.1	1.92341e-10	25702.7	1.92341e-10	1.92341e-10	3384.07	22316.2	2229.68	817.024	2038.73	411.215	4680.73	1114.09	26791.8	335.394	1.92341e-10	20640.5	1.92341e-10	508.541	2386.89
LC	11.08_576.2658m/z	576.266	11.0787			pos	Vignatic acid A	HMDB0033599	89402			85210698	181485-19-8	Organic acids and derivatives	Carboxylic acids and derivatives	Amino acids, peptides, and analogues	*	48.9	62.1	M+Na	C30H39N3O7	-4.09432	1.07323	8.55836e-10	5.23114e-09	-0.752669	0.593505	42834.4	72172	54073.7	18623	57172.1	24889.1	14669.2	53701.8	70301.3	76736.4	23562.6	37712.9	30675	71786.2	57362.7	46534.9	36769.3	26129.4	38123.1	11162	30690.8	36861
LC	6.08_288.2174m/z	288.217	6.07583			pos	6-Methylheptanoylcarnitine	HMDB0241043						Lipids and lipid-like molecules	Fatty Acyls	Fatty acid esters	***	57.7	44.1	M+H	C15H29NO4	1.76405	1.07147	4.42597e-14	5.92036e-13	2.30088	4.92757	33816.4	6862.69	12296	15554.6	10312.8	14238.9	23571.5	23798.9	25687	42908.1	117514	55407.3	41929	18908.9	19006.2	1817.2	19061.8	55948.7	989.077	31086.3	13965.2	29454.5
LC	7.18_213.1101m/z	213.11	7.18348			pos	6-hydroxymethyl-7,8-dihydropterin	HMDB0304227	3335		C01300	135398568	3672-03-5	Organoheterocyclic compounds	Pteridines and derivatives	Pterins and derivatives	*	39.1	0.331	M+NH4	C7H9N5O2	3.26063	1.0653	7.30503e-05	0.000190946	0.352483	1.27676	258183	202218	115478	175870	178700	273275	146713	173443	190318	361108	240717	152542	360128	343291	215147	114604	176117	300581	102849	415829	204969	158083
LC	10.53_777.4946n	800.484	10.5251			pos	PE(20:4(6E,8Z,11Z,14Z)+=O(5)/18:2(9Z,12Z))	HMDB0261449						Unclassified	Unclassified	Unclassified	*	37.7	22.5	M+Na, M+K, M+H	C43H72NO9P	0.229592	1.05301	3.50195e-15	6.25625e-14	-3.1334	0.11396	3154.23	27678.4	2694.57	225.55	28268.9	1.92341e-10	1.52429	1.92341e-10	11033.6	1.92341e-10	0.872465	1.92341e-10	1.92341e-10	1.92341e-10	1.92341e-10	25912.9	1.92341e-10	1.92341e-10	28837.5	1.92341e-10	1.92341e-10	0.0194542
LC	10.88_394.2483n	395.256	10.8785			pos	LysoPA(P-16:0/0:0)	HMDB0011154	62005	LMGP10070003	C15646	52929772		Lipids and lipid-like molecules	Glycerophospholipids	Glycerophosphates	*	43.4	27.3	M+H, M+Na	C19H39O6P	-0.349882	1.04542	9.19132e-21	1.18353e-18	-1.81327	0.284545	7676.95	26979.7	13845.4	3610.64	19020.6	2262.81	2045.35	10022	14032.6	7784.71	5619.94	2982.75	2097.04	11820.7	7331.62	25771.5	7429.83	1562.71	29882.7	1457.86	8163.69	5531.45
LC	14.19_326.2694m/z	326.269	14.189			pos	5-Butyl-3,4-dimethyl-2-furannonanoic acid	HMDB0112100		LMFA01150022		131819629	116627-46-4	Lipids and lipid-like molecules	Fatty Acyls	Fatty acids and conjugates	*	52.2	65.4	M+NH4	C19H32O3	1.48086	1.04471	4.91013e-17	1.52536e-15	-3.57234	0.0840658	1723.85	20505.9	5833.59	329.353	3242.68	62.6657	1.92341e-10	958.365	183.394	691.829	630.884	35.7343	33.9886	588.185	306.047	17647.8	204.098	768.542	14123.6	47.5034	26.0074	652.475
LC	13.29_305.2487m/z	305.249	13.2928			neg	11-Eicosatrienoic acid	HMDB0244353						Lipids and lipid-like molecules	Fatty Acyls	Fatty acids and conjugates	***	66.2	39.6	M-H	C20H34O2	0.221326	1.04411	2.89424e-13	3.29802e-12	-1.24987	0.420487	14123.3	33587.9	24518.7	27519.6	12959.3	12146.2	8319.13	19159.9	11509.8	10144.5	13359.2	8007.54	7656.53	13914.9	7120.11	28568.1	8017.84	5789.59	28819.8	6219.06	17285.3	28908.2
LC	12.05_330.2466m/z	330.247	12.0457			pos	EPA (d5)		96379	LMFA01030761	C06428	24778482	1197205-73-4	Lipids and lipid-like molecules	Fatty Acyls	Fatty Acids and Conjugates	*	39	7.55	M+Na	C20H25D5O2	4.66291	1.04083	7.94699e-07	2.91896e-06	-0.93092	0.524524	34269.1	65333.8	28517.2	72848.4	34721.5	6811.71	27657.6	40053	53305.2	18319.5	45180.8	23346.6	1284.38	19007.6	53728.4	113344	42021.9	19028.4	100878	25182.1	60459.2	46106.6
LC	11.03_537.2834m/z	537.283	11.0343			pos	Ganosporelactone B	HMDB0036403	91545			78384958	138008-05-6	Benzenoids	Benzene and substituted derivatives	Benzoic acids and derivatives	*	39.2	10.2	M+Na	C30H42O7	2.2341	1.03843	5.05194e-16	1.12645e-14	-3.12375	0.114725	2683.76	23392.9	5073.2	756.693	14045.4	320.064	868.395	1747.26	271.624	234.756	173.402	273.323	757.502	1.92341e-10	108.487	40353.1	1090.86	1312.44	43239.1	135.338	1359.44	452.744
LC	13.51_761.5924n	744.589	13.5091			pos	PC(11:0/23:0)		39162	LMGP01010420		24778558		Lipids and lipid-like molecules	Glycerophospholipids	Glycerophosphocholines	*	39.1	9.07	M+H-H2O, M+NH4	C42H84NO8P	-1.43979	1.03813	0.023019	0.035655	0.254917	1.19327	655304	549168	343455	346845	404199	571629	952410	423671	489466	1.13839e+06	331497	645050	514727	863886	574290	358094	383240	377285	303679	815832	303822	622629
LC	13.55_284.2951m/z	284.295	13.545			pos	Octadecanamide	HMDB0034146	34494	LMFA08010003	C13846	31292	124-26-5	Organic acids and derivatives	Carboximidic acids and derivatives	Carboximidic acids	**	59	10.3	M+H	C18H37NO	1.0244	1.03744	1.31907e-06	4.66652e-06	0.453729	1.36958	130178	95049.9	60769.7	93301.6	60539.2	124494	83847.8	99876.8	89002.7	121999	95979.2	80424.8	141516	135856	118265	69279.2	143994	93375.8	63906.8	139060	77095.9	83567.3
LC	0.63_487.2144m/z	487.214	0.63365			pos	Glucosylgalactosyl hydroxylysine	HMDB0000585	5567			122304	32448-35-4	Lipids and lipid-like molecules	Fatty Acyls	Fatty acyl glycosides	*	54.5	79.5	M+H	C18H34N2O13	2.08474	1.03539	2.16537e-18	1.09152e-16	1.72557	3.3071	27718.5	8381.53	19413.9	51160.2	15145.2	20867.9	26684.5	18648.4	10238	16627.6	20233.3	18826.6	35581.9	38066	7640.36	15215.3	31536.8	33276.5	5153.37	37692.4	38345	43799.4
LC	10.24_439.3647m/z	439.365	10.2364			pos	N-Oleoyl Arginine	HMDB0241954				76413909		Unclassified	Unclassified	Unclassified	***	70	73	M+H	C24H46N4O3	1.08709	1.03507	4.8678e-14	6.45264e-13	-3.02098	0.123195	2982.35	24208.3	12470.5	803.66	8170.76	947.181	805.141	209.713	1910.72	463.956	158.313	1.92341e-10	511.952	5592.02	128.543	16431.5	102.97	614.437	27406	1024.73	562.81	420.657
LC	12.21_399.2753m/z	399.275	12.2069			neg	MG(18:2(9Z,12Z)/0:0/0:0)	HMDB0011568	62350			6436630	67968-46-1	Lipids and lipid-like molecules	Fatty Acyls	Lineolic acids and derivatives	**	52.5	6.45	M+FA-H	C21H38O4	0.277323	1.0326	2.58614e-15	4.78599e-14	-3.58506	0.0833275	1670.88	20052	6272.25	286.15	6669.08	882.08	1.92341e-10	1.92341e-10	182.276	65.5037	523.765	1.92341e-10	1.92341e-10	3098.91	151.118	4467.04	311.8	282.09	8873.97	41.8262	234.709	39.9119
LC	10.86_937.5670m/z	937.567	10.861			neg	PI(PGF1alpha/18:0)	HMDB0276437						Unclassified	Unclassified	Unclassified	*	40.3	8.61	M-H	C47H87O16P	1.18429	1.03215	1.08712e-11	9.29271e-11	-0.85704	0.552084	27903.3	50541.8	53479.6	10871	43819.5	9904.44	9709.74	37216.7	48238.6	32286.5	22332.6	23423.6	20076.3	53020.6	40796.3	59710.5	18052.8	14725.3	38340.3	9922.32	21822.4	19822.5
LC	0.79_146.0217n	191.02	0.79155			neg	Oxoglutaric acid	HMDB0000208	5218		C00026	51	328-50-7	Organic acids and derivatives	Keto acids and derivatives	Gamma-keto acids and derivatives	***	69	82	M-H, M+FA-H	C5H6O5	0.930644	1.02922	1.34637e-10	9.47038e-10	1.31046	2.48021	56772.8	22890.3	43718.5	69215.2	31248.1	90997.2	141481	17196.9	83545.8	70374.3	7884.84	18868.8	108284	31403.2	73194.7	26373.9	62924	14899	11164.2	71660.3	75553	23466.4
LC	12.11_279.2323m/z	279.232	12.1137			pos	Octadec-11-en-9-ynoic acid	HMDB0255892				92809		Lipids and lipid-like molecules	Fatty Acyls	Fatty acids and conjugates	***	67.1	45.8	M+H	C18H30O2	1.49235	1.02095	1.05572e-06	3.80214e-06	-1.09235	0.468998	25821	55055.7	51617.6	27160.8	15360.9	29764.2	10135.3	16881.5	6964.85	37929.7	13858.3	12284	10468.1	49250.9	15643.6	24803	20495.1	31215.9	44668.2	12561.5	10582.8	28885.7
LC	11.44_440.2888n	458.323	11.4375			pos	26,26,26-trifluoro-25-hydroxy-27-norvitamin D3		41965	LMST03020024		9547284		Lipids and lipid-like molecules	Steroids and steroid derivatives	Secosteroids	*	38	8.34	M+NH4, M+Na, M+H	C26H39F3O2	-3.11987	1.0209	0.0114737	0.0192239	-1.5531	0.340778	17721	52001.6	1223.49	50048.6	1300.92	8152.06	2310.41	5749.52	186.955	29468.5	693.706	185.075	81179.5	8128.15	5945.07	127.015	2868.53	474.464	17630.9	22042.4	852.397	907.948
LC	11.23_493.3179n	494.325	11.2345			pos	PE(19:1(9Z)/0:0)		77685	LMGP02050019		52925138		Lipids and lipid-like molecules	Glycerophospholipids	Glycerophosphoethanolamines	*	52.9	73.2	M+H, M+Na	C24H48NO7P	2.20001	1.01836	5.45064e-11	4.1295e-10	-1.152	0.45	17955	39900	30030.7	4798.54	25273.5	5213.01	4173.64	32857.3	32041.1	52792.2	9582.99	11777.1	7101.39	37149.5	14349.1	51146.3	10067.7	13183.7	60744.7	1936.78	10361.2	23663.9
LC	1.10_248.1498m/z	248.15	1.09768			pos	3-Hydroxybutyrylcarnitine	HMDB0013127					1469900-92-2	Lipids and lipid-like molecules	Fatty Acyls	Fatty acid esters	***	67.4	71.4	M+H	C11H21NO5	2.0591	1.01815	0.000183016	0.000445571	0.531019	1.44495	123215	85272.6	57337.2	101774	81239.7	67573.8	122927	184566	156096	128746	222364	106562	136064	178933	122401	120815	173222	208012	108770	59650.5	156307	219603
LC	3.60_365.2118m/z	365.212	3.60128			pos	Foetidin	HMDB0033271				73202223		Phenylpropanoids and polyketides	Coumarins and derivatives	Unclassified	*	37.9	7.28	M+H-H2O	C24H30O4	1.74984	1.01671	8.32677e-05	0.000215392	-1.07297	0.475338	40300.6	84783	22555.7	14581.7	41640.6	110710	33882.6	5492.8	69236.7	6826.21	42561.8	11333.9	3889.86	128993	21061.5	50927	12240.3	10780	70451.5	15117.1	10028.9	46598.6
LC	1.42_571.1314m/z	571.131	1.4166			neg	Uralenneoside	HMDB0041272	95686			53462251	143986-30-5	Benzenoids	Benzene and substituted derivatives	Benzoic acids and derivatives	*	38.3	0.418	2M-H	C12H14O8	1.60728	1.0164	1.62773e-15	3.18904e-14	-2.09596	0.233912	6203.8	26522	1180.12	5398.67	10194.3	6155.99	4045.67	12776	10785.6	5588.93	10276.1	8980.58	2325.35	11239.5	4754.14	37181.1	3561.9	3849.42	30042.3	12173.4	3366.22	2361.26
LC	13.77_384.3248n	385.332	13.7665			pos	Tricosanedioic acid		35990	LMFA01170038		9543669		Lipids and lipid-like molecules	Fatty Acyls	Fatty Acids and Conjugates	*	51	62.7	M+H-H2O, M+H	C23H44O4	2.12502	1.01476	2.11984e-10	1.44342e-09	-3.05568	0.120268	2977.22	24754.9	2514.73	4681.2	3837.43	1284.07	1562.98	1330.16	1174.44	5009.6	746.391	1498.77	3766.52	778.185	362.115	5073.03	1430.37	147.868	17639.9	1.92341e-10	1123.05	2182.1
LC	9.47_294.2201n	277.217	9.46505			pos	17-hydroxy-linolenic acid		45842	LMFA02000239		44256502		Lipids and lipid-like molecules	Fatty Acyls	Octadecanoids	*	49.8	55.4	M+NH4, M+H-H2O	C18H30O3	2.20495	1.01212	0.0146997	0.0239213	-1.11656	0.461193	44120.4	95665.8	76511.2	109041	29629.8	25962.4	30698.6	47926.5	27589.5	101683	42680.3	34510.1	42614.5	34092.5	62104.6	35680.5	43594.7	15494.4	51809.8	19803.3	21813.1	28489.2
LC	11.36_507.2730m/z	507.273	11.3591			neg	1-(11Z,14Z-eicosadienoyl)-glycero-3-phosphate	HMDB0062303						Lipids and lipid-like molecules	Glycerophospholipids	Glycerophosphates	***	64.8	51.3	M+FA-H	C23H43O7P	0.361331	1.01132	3.28558e-09	1.82217e-08	-0.78961	0.578501	39379.7	68071.9	51702.1	22003.6	81987.5	16130.3	39382.6	51549.1	33460.4	24907	22324.9	27321.1	88285.7	36897.5	40631.6	124233	16100.6	27619.1	69136.6	35438.1	44137.4	20899.5
LC	9.95_342.2415n	365.231	9.94958			pos	2,3-Dinor-TXB1		45969	LMFA03030012		52921884		Lipids and lipid-like molecules	Fatty Acyls	Eicosanoids	*	53.9	76.1	M+H-H2O, M+Na	C19H34O5	2.46354	1.00514	0.0216191	0.03375	-3.83088	0.0702735	4389.09	62457.3	32241.5	24073.1	2037.97	1895.45	1456.08	1567.99	964.694	6594.54	3767.29	1838.13	7328.73	1206.81	5453.11	3719.09	2378.63	657.589	29574.3	672.599	933.571	1141.29
LC	0.73_146.1178m/z	146.118	0.729817			pos	4-Trimethylammoniobutanoic acid	HMDB0001161			C01181	725		Lipids and lipid-like molecules	Fatty Acyls	Fatty acids and conjugates	***	66.8	58.1	M+H	C7H15NO2	1.84586	1.00125	1.59191e-05	4.67129e-05	-0.533617	0.690821	71651.2	103719	51777	39646.1	81655.7	42234.7	36781	75674.6	54846.1	122812	115667	104957	117932	50801.4	126864	100126	76330	95725	96703.6	71814.1	97875.4	83608.3
LC	12.40_297.2904m/z	297.29	12.3962			pos	Linoleamide	HMDB0062656	43435	LMFA08010008		6435901	3072-13-7	Lipids and lipid-like molecules	Fatty Acyls	Fatty amides	*	39.4	3.23	M+NH4	C18H33NO	1.3409	1.00106	4.54886e-16	1.0315e-14	0.890798	1.8542	49126	26494.4	15499.1	33776.7	20882.1	52307.1	30976.1	33578.2	31835.4	55937	49411.8	30308.2	91121.8	60727.2	39787.9	13558.6	35339.7	53738	7773.27	75052.1	34070.2	36557
LC	14.15_692.5229m/z	692.523	14.1497			pos	Cer(d20:1/22:6(5Z,8E,10Z,13Z,15E,19Z)-2OH(7S, 17S))	HMDB0290131						Unclassified	Unclassified	Unclassified	*	50.9	62.6	M+Na	C42H71NO5	0.631171	1.00016	1.03627e-05	3.1555e-05	-2.87255	0.136545	5555.65	40687.2	12653.7	8576.9	7340.24	655.904	180.939	127.892	2045.06	44.8502	10513.2	227.856	507.72	588.088	1443.79	42671.8	4468.39	1050.6	30859.8	2727.48	236.76	4388.42
[truncated: 168 more columns]

## Sheet: Microbial_species_detected
Table of all microbial species detected
Species	N001	N002	N003	N004	N005	N006	N007	N008	N009	N010	N011	N012	N013	N014	N015	N016	N017	N018	N019	N020	N021	N022	N023	N024	N025	N026	N027	N028	N029	N030	N031	N032	N033	N034	N035	N036	N037	N038	N039	N040	N041	N042	N043	N044	N045	N046	N047	N048	N049
12-FULL-67-14b_sp002737365	0	0	0	0	0	0	0	0	0	0	0	0	0	0	0	0	0	0	0	0	0	0	0	0	0	0	0	0	0	0	0	0	0	0	0	0	0	0	0	0	0	0	0	0	0	0	0	0	0
BACL27_sp002737635	0	0	0	0	0	0	0	0	0	0	0	0	0	0	0	0	0	0	0	0	0	0	0	0	0	0	0	0	0	0	0	0	0	0	0	0	0	0	0	0	0	0	0	0	0	0	0	0	0
BACL27_sp003569125	0	0	0	0	0	0	0	0	0	0	0	0	0	0	0	0	0	0	0	0	0	0	0	0	0	0	0	0	0	0	0	0	0	0	0	0	0	0.00675029	0	0	0	0	0	0	0	0	0	0	0
BACL27_sp014190055	0.0260937	0	0.0127647	0	0	0.00197817	0	0	0	0	0	0.00330592	0	0	0.00454582	0.0157769	0	0.0154483	0	0.0100224	0	0.00492764	0.0115738	0.00547661	0.00598196	0.00820273	0	0.0045042	0.00862793	0.0171265	0.00475904	0.0150465	0.0123101	0.0379335	0	0	0	0.0300027	0.029128	0	0.0102294	0.017107	0.0106788	0.00449891	0.011551	0	0	0	0
UBA2093_sp005788815	0	0	0	0	0	0	0	0	0	0	0	0.00333868	0	0	0	0	0	0	0	0	0	0	0	0	0	0	0	0	0	0	0	0	0	0	0	0	0	0	0	0	0	0	0	0	0	0	0	0	0
UBA2093_sp903934195	0	0	0	0	0	0	0	0	0	0	0	0	0	0	0	0	0	0	0	0	0	0	0	0	0	0	0	0	0	0	0	0	0	0	0	0	0	0	0	0	0	0	0	0	0	0	0	0	0
UBA3006_sp014190095	0	0	0	0	0	0	0	0	0	0	0	0.00165846	0	0	0.00171036	0	0	0	0	0	0	0	0	0.0110002	0	0	0	0.00451919	0	0	0	0	0	0	0	0	0	0	0.00649445	0	0.00307905	0	0	0	0	0	0	0	0.0124489
UBA3006_sp903850275	0	0	0	0	0	0	0	0	0	0	0	0	0	0	0	0	0	0	0	0	0	0	0	0.00338431	0	0	0	0	0	0	0	0	0	0	0	0	0	0	0	0	0	0	0	0	0	0	0	0	0
Actinomyces_sp000220835	0	0	0	0	0	0	0	0	0	0	0	0	0	0	0	0	0	0	0	0	0	0	0	0	0	0	0	0	0	0	0	0	0	0	0	0	0	0	0	0	0	0	0	0	0	0	0	0	0
Pauljensenia_sp000185285	0	0	0	0	0	0	0	0	0	0	0	0	0	0	0	0	0	0	0	0	0	0	0	0	0	0	0	0	0	0	0	0	0	0	0	0	0	0	0	0	0	0	0	0	0	0	0	0	0
Pseudactinotalea_terrae	0	0	0	0	0	0	0	0	0	0	0	0	0	0	0	0	0	0	0	0	0	0	0	0	0	0	0	0	0	0	0	0	0	0	0	0	0	0	0	0	0	0	0	0	0	0	0	0	0
Bifidobacterium_asteroides	0	0	0	0	0	0	0	0	0	0	0	0	0	0	0	0	0	0	0	0	0	0	0	0	0	0	0	0	0	0	0	0	0	0	0	0	0	0	0	0	0	0	0	0	0	0	0	0	0
Bifidobacterium_asteroides_A	0	0	0	0	0	0	0	0	0	0	0	0	0	0	0	0	0	0	0	0	0	0	0	0	0	0	0	0	0	0	0	0	0	0	0	0	0	0	0	0	0	0	0	0	0	0	0	0	0
Bifidobacterium_asteroides_B	0	0	0	0	0	0	0	0	0	0	0	0	0	0	0	0	0	0	0	0	0	0	0	0	0	0	0	0	0	0	0	0	0	0	0	0	0	0	0	0	0	0	0	0	0	0	0	0	0
Bifidobacterium_asteroides_E	0	0	0	0	0	0	0	0	0	0	0	0	0	0	0	0	0	0	0	0	0	0	0	0	0	0	0	0	0	0	0	0	0	0	0	0	0	0	0	0	0	0	0	0	0	0	0	0	0
Bifidobacterium_indicum	0	0	0	0	0	0	0	0	0	0	0	0	0	0	0	0	0	0	0	0	0	0	0	0	0	0	0	0	0	0	0	0	0	0	0	0	0	0	0	0	0	0	0	0	0	0	0	0	0
Bifidobacterium_pseudocatenulatum	0	0	0	0	0	0	0	0	0	0	0	0	0	0	0	0	0	0	0	0	0	0	0	0	0	0	0	0	0	0	0	0	0	0	0	0	0	0	0	0	0	0	0	0	0	0	0	0	0
Bifidobacterium_sp000499185	0	0	0	0	0	0	0	0	0	0	0	0	0	0	0	0	0	0	0	0	0	0	0	0	0	0	0	0	0	0	0	0	0	0	0	0	0	0	0	0	0	0	0	0	0	0	0	0	0
Bifidobacterium_sp000499285	0	0	0	0	0	0	0	0	0	0	0	0	0	0	0	0	0	0	0	0	0	0	0	0	0	0	0	0	0	0	0	0	0	0	0	0	0	0	0	0	0	0	0	0	0	0	0	0	0
Bifidobacterium_thermophilum	0	0	0	0	0	0	0	0	0	0	0	0	0	0	0	0	0	0	0	0	0	0	0	0	0	0	0	0	0	0	0	0	0	0	0	0	0	0	0	0	0	0	0	0	0	0	0	0	0
Brevibacterium_casei	0	0	0	0	0	0	0	0	0	0	0	0	0	0	0	0	0	0	0	0	0	0	0	0	0	0	0	0	0	0	0	0	0	0	0	0	0	0	0	0	0	0	0	0	0	0	0	0	0
Brevibacterium_ihuae	0	0	0	0	0	0	0.00394437	0	0	0	0	0	0	0	0	0	0	0	0	0	0	0	0	0	0	0	0	0	0	0	0	0	0	0	0	0	0	0	0	0	0	0	0	0	0	0	0	0	0
Brevibacterium_marinum	0	0	0	0	0	0	0.00168457	0	0	0	0	0	0	0	0	0	0	0	0	0	0	0	0	0	0	0	0	0	0	0	0	0	0	0	0	0	0	0	0	0	0	0	0	0	0	0	0	0	0
Brevibacterium_sp006489205	0	0	0	0	0	0	0	0	0	0	0	0	0	0	0	0	0	0	0	0	0	0	0	0	0	0	0	0	0	0	0	0	0.00401076	0	0	0.0444056	0	0	0	0	0	0	0	0	0	0	0	0	0
Sediminivirga_luteola	0	0	0	0.00914732	0	0	0	0	0	0	0	0	0	0	0	0	0	0	0	0	0	0	0	0	0	0	0	0	0	0	0	0	0	0	0	0	0	0	0	0	0	0	0	0	0	0	0	0	0
Cellulomonas_cellulans_A	0	0	0	0	0	0	0	0	0	0	0	0	0	0	0	0	0	0	0	0	0	0	0	0	0	0	0	0	0	0	0	0	0	0	0	0	0	0	0	0	0	0	0	0	0	0	0	0	0
Cellulomonas_septica	0	0	0	0	0	0	0.00292654	0	0	0	0	0	0	0	0	0	0	0	0	0	0	0	0	0	0	0	0	0	0	0	0	0	0	0	0	0	0	0	0	0	0	0	0	0	0	0	0	0	0
Cellulomonas_sp008033115	0	0	0	0	0	0	0	0	0	0	0	0	0	0	0	0	0	0	0	0	0	0	0	0	0	0	0	0	0	0	0	0	0	0	0	0	0	0	0	0	0	0	0	0	0	0	0	0	0
Cellulomonas_sp011603975	0	0	0	0	0	0	0	0	0	0	0	0	0	0	0	0	0	0	0	0	0	0	0	0	0	0	0	0	0	0	0	0	0	0	0	0	0	0	0	0	0	0	0	0	0	0	0	0	0
Cellulomonas_sp012931845	0	0	0	0	0	0	0	0	0	0	0	0	0	0	0	0	0	0	0	0	0	0	0	0	0	0	0	0	0	0	0	0	0	0	0	0	0	0	0	0	0	0	0	0	0	0	0	0	0
Cellulosimicrobium_funkei	0	0	0	0	0	0	0	0	0	0	0	0	0	0	0	0	0	0	0	0	0	0	0	0	0	0	0	0	0	0	0	0	0	0	0	0	0	0	0	0	0	0	0	0	0	0	0.00548527	0.00575154	0
Flavimobilis_marinus	0	0	0	0	0	0	0	0	0	0	0	0	0	0	0	0	0	0	0	0	0	0	0	0	0	0	0	0	0	0	0	0	0	0	0	0	0	0	0	0	0	0	0	0	0	0	0	0	0
Jonesia_denitrificans	0	0	0	0.208967	0	0	0	0	0	0	0	0	0	0	0	0	0	0	0	0	0	0	0	0	0	0	0	0	0	0	0	0	0	0	0	0	0	0	0	0	0	0	0	0	0	0	0	0	0
Promicromonospora_sukumoe	0	0	0	0	0	0	0	0	0	0	0	0.00493078	0	0	0	0	0	0	0	0	0	0	0	0	0	0	0	0	0	0	0	0	0	0	0	0	0	0	0	0	0	0	0	0	0	0	0	0	0
Brachybacterium_aquaticum	0	0	0	0	0	0	0	0	0	0	0	0	0	0	0	0	0	0	0	0	0	0	0	0	0	0	0	0	0	0	0	0	0	0	0	0	0	0	0	0	0	0	0	0	0	0	0	0	0
Brachybacterium_muris	0	0	0	0	0	0	0	0	0	0	0	0	0	0	0	0	0	0	0	0	0	0	0	0	0	0	0	0	0	0	0	0	0	0	0	0	0	0	0	0	0	0	0	0	0	0	0	0	0
Brachybacterium_paraconglomeratum	0	0	0	0	0	0	0	0	0	0	0	0	0	0.00727619	0	0	0	0	0	0	0	0	0	0	0	0	0	0	0	0	0	0	0	0	0	0	0	0	0	0	0	0	0	0	0	0	0	0	0
Brachybacterium_sp001969445	0	0	0	0	0	0	0	0	0	0	0	0	0	0.00658097	0	0	0	0	0	0	0	0	0	0	0	0	0	0	0	0	0	0	0	0	0	0	0	0	0	0	0	0	0	0	0	0	0	0	0
Dermabacter_vaginalis	0	0	0	0	0	0	0	0	0	0	0	0	0	0	0	0	0	0	0	0	0	0	0	0	0	0	0	0	0	0	0	0	0	0	0	0	0	0	0.00617866	0	0	0	0	0	0	0	0	0	0
Arsenicicoccus_bolidensis	0	0	0	0	0	0	0	0	0	0	0	0	0	0	0	0	0	0	0	0	0	0	0	0	0	0	0	0	0	0	0	0	0	0	0	0	0	0	0	0	0	0	0	0	0	0.00741266	0	0	0
Intrasporangium_A_chromatireducens	0	0	0	0	0	0	0.00146301	0	0	0	0	0	0	0	0	0	0	0	0	0	0	0	0	0	0	0	0	0	0	0	0	0	0	0	0	0	0	0	0	0	0	0	0	0	0	0	0	0	0
Janibacter_anophelis	0	0	0	0	0	0	0	0	0.00628415	0	0	0	0	0	0	0	0	0	0	0	0	0	0	0	0	0	0	0	0	0	0	0	0	0	0	0	0	0	0	0	0	0	0	0	0	0.00512964	0	0	0
Janibacter_indicus	0	0	0	0	0	0	0	0	0.00366677	0	0	0	0	0	0	0	0	0.0023775	0	0	0	0	0	0	0	0	0	0	0	0	0	0	0	0	0	0	0	0	0	0	0	0	0	0	0	0.00270591	0	0.000121674	0
Janibacter_melonis	0	0	0	0	0	0	0.00431832	0	0	0	0	0.00299447	0	0	0	0	0.00347687	0	0	0	0	0	0	0	0	0	0	0	0	0	0	0	0	0	0	0	0	0	0	0	0	0	0	0	0	0	0	0	0
Knoellia_flava	0	0	0	0	0	0	0	0	0	0	0	0	0	0	0	0	0	0	0	0	0	0	0	0	0	0	0	0	0	0	0	0	0	0	0	0	0	0	0	0	0	0	0	0	0	0	0	0	0
Kytococcus_sedentarius	0	0	0	0	0	0	0	0	0	0	0	0.00224735	0	0	0	0	0	0	0	0	0	0	0	0	0	0	0	0	0	0	0	0	0	0	0	0	0	0	0	0	0	0	0	0	0	0	0	0	0
Ornithinibacter_aureus	0	0	0	0	0	0	0.00178609	0	0	0	0	0	0	0	0	0	0	0	0	0	0	0	0	0	0	0	0	0	0	0	0	0	0	0	0	0	0	0	0	0	0	0	0	0	0	0	0	0	0
Ornithinimicrobium_pekingense	0	0	0	0	0	0	0	0	0	0	0	0	0	0	0	0	0	0	0	0	0	0	0	0	0	0	0	0	0	0	0	0	0	0	0	0	0	0	0	0	0	0	0	0	0	0	0	0	0
Ornithinimicrobium_sp001942405	0	0	0	0	0	0	0	0	0	0	0	0	0	0	0	0	0	0	0	0	0	0	0	0	0	0	0	0	0	0	0	0	0	0	0	0	0	0	0	0	0	0	0	0.00607738	0	0	0	0	0
Phycicoccus_endophyticus	0	0	0	0	0	0	0.000747301	0	0	0	0	0	0	0	0	0	0	0	0	0	0	0	0	0	0	0	0	0	0	0	0	0	0	0	0	0	0	0	0	0	0	0	0	0	0	0	0	0	0
Serinicoccus_profundi	0	0	0	0	0	0	0	0	0	0	0	0	0	0	0	0	0	0	0	0	0	0	0	0	0	0	0	0	0	0	0	0	0	0	0	0	0	0	0	0	0	0	0	0	0	0	0	0	0
Agromyces_mediolanus	0	0	0	0	0	0	0	0	0	0	0	0	0	0	0	0	0	0	0	0	0	0	0	0	0	0	0	0	0	0	0	0	0	0	0	0	0	0	0	0	0	0	0	0	0	0	0.00119551	0.000267017	0
Amnibacterium_setariae	0	0	0	0	0	0	0	0	0	0	0	0	0	0	0	0	0	0	0	0	0	0	0	0	0	0	0	0	0	0	0	0	0	0	0	0	0	0	0	0	0	0	0	0	0	0	0	0	0
Curtobacterium_luteum_A	0	0	0	0	0	0	0	0	0	0	0	0	0	0	0	0	0	0	0	0	0	0	0	0	0	0	0	0	0	0	0	0	0	0	0	0	0	0	0	0	0	0	0	0	0	0	0	0	0
Curtobacterium_sp000333375	0	0	0	0	0	0	0	0	0	0	0	0	0	0	0	0	0	0	0	0	0	0	0	0	0	0	0	0	0	0	0	0	0	0	0	0	0	0	0	0	0	0	0	0	0	0	0	0	0
Curtobacterium_sp000772085	0	0	0	0	0	0	0	0	0	0	0	0	0	0	0	0	0	0	0	0	0	0	0	0	0	0	0	0	0	0	0	0	0	0	0	0	0	0	0	0	0	0	0	0	0	0	0	0	0
Curtobacterium_sp001742745	0	0	0	0	0	0	0	0	0	0	0	0	0	0	0	0	0	0	0	0	0	0	0	0	0	0	0	0	0	0	0	0	0	0	0	0	0	0	0	0	0	0	0	0	0	0	0	0	0
Frigoribacterium_faeni	0	0	0	0	0	0	0	0	0	0	0	0	0	0	0	0	0	0	0	0	0	0	0	0	0	0	0	0	0	0	0	0	0	0	0	0	0	0	0	0	0	0	0	0	0	0	0	0	0
Frigoribacterium_faeni_A	0	0	0	0	0	0	0	0	0	0	0	0	0	0	0	0	0	0	0	0	0	0	0	0	0	0	0	0	0	0	0	0	0	0	0	0	0	0	0	0	0	0	0	0	0	0	0	0	0
Frigoribacterium_sp000878135	0	0	0	0	0	0	0	0	0	0	0	0	0	0	0	0	0	0	0	0	0	0	0	0	0	0	0	0	0	0	0	0	0	0	0	0	0	0	0	0	0	0	0	0	0	0	0	0	0
Frigoribacterium_sp001421165	0	0	0	0	0	0	0	0	0	0	0	0	0	0	0	0	0	0	0	0	0	0	0	0	0	0	0	0	0	0	0	0	0	0	0	0	0	0	0	0	0	0	0	0	0	0	0	0	0
Frigoribacterium_sp001423905	0	0	0	0	0	0	0	0	0	0	0	0	0	0	0	0	0	0	0	0	0	0	0	0	0	0	0	0	0	0	0	0	0	0	0	0	0	0	0	0	0	0	0	0	0	0	0	0	0
Frigoribacterium_sp001424645	0	0	0	0	0	0	0	0	0	0	0	0	0	0	0	0	0	0	0	0	0	0	0	0	0	0	0	0	0	0	0	0	0	0	0	0	0	0	0	0	0	0	0	0	0	0	0	0	0
Frigoribacterium_sp003751785	0	0	0	0	0	0	0	0	0	0	0	0	0	0	0	0	0	0	0	0	0	0	0	0	0	0	0	0	0	0	0	0	0	0	0	0	0	0	0	0	0	0	0	0	0	0	0	0	0
Frigoribacterium_sp003755185	0	0	0	0	0	0	0	0	0	0	0	0	0	0	0	0	0	0	0	0	0	0	0	0	0	0	0	0	0	0	0	0	0	0	0	0	0	0	0	0	0	0	0	0	0	0	0	0	0
Frigoribacterium_sp013248995	0	0	0	0	0	0	0	0	0	0	0	0	0	0	0	0	0	0	0	0	0	0	0	0	0	0	0	0	0	0	0	0	0	0	0	0	0	0	0	0	0	0	0	0	0	0	0	0	0
Leifsonia_sp900100265	0	0	0	0	0	0	0	0	0	0	0	0	0	0	0	0	0	0	0	0	0	0	0	0	0	0	0	0	0	0	0	0	0	0	0	0	0	0	0	0	0	0	0	0	0	0	0	0	0
Leucobacter_sp001373475	0	0	0	0	0	0	0	0	0	0	0	0	0	0	0	0	0	0	0	0	0	0	0	0	0	0	0	0	0	0	0	0	0	0	0	0	0	0	0	0	0	0	0	0	0	0	0	0.000763094	0
Microbacterium_aerolatum	0	0	0	0	0	0	0	0	0	0	0	0	0	0	0	0	0	0	0	0	0	0	0	0	0	0	0	0	0	0	0	0	0	0	0	0	0	0	0	0	0	0	0	0	0	0	0	0	0
Microbacterium_barkeri	0	0	0	0	0	0	0	0	0	0	0	0	0	0	0	0	0	0	0	0	0	0	0	0	0	0	0	0	0	0	0	0	0	0	0	0	0	0.00299768	0	0	0	0	0	0	0	0	0	0	0
Microbacterium_chocolatum	0	0	0	0	0	0	0	0	0	0	0	0.00396283	0	0	0	0	0	0	0	0	0	0	0	0	0	0	0	0	0	0	0	0	0	0	0	0	0	0	0	0	0	0	0	0	0	0	0	0	0
Microbacterium_foliorum_A	0	0	0	0	0	0	0	0	0	0	0	0	0	0	0	0	0	0	0	0	0	0	0	0	0	0	0	0	0	0	0	0	0	0	0	0	0	0	0	0	0	0	0	0	0	0	0	0	0
Microbacterium_halimionae	0	0	0	0	0	0	0	0	0	0	0	0.000768721	0	0	0	0	0	0	0	0	0	0	0	0	0	0	0	0	0	0	0	0	0	0	0	0	0	0	0	0	0	0	0	0	0	0	0	0	0
Microbacterium_hydrocarbonoxydans	0	0	0	0	0	0	0	0	0	0	0	0	0	0	0	0	0	0	0	0	0	0	0	0	0	0	0	0	0	0	0	0	0	0	0	0	0	0	0	0	0	0	0	0	0	0	0	0	0
Microbacterium_lacticum	0	0	0	0	0	0	0	0	0	0	0	0	0	0	0	0	0	0	0	0	0	0	0	0	0	0	0	0	0	0	0	0	0	0	0	0	0.010631	0	0	0	0	0	0	0	0	0	0	0	0
Microbacterium_marinum	0	0	0	0	0	0	0	0	0	0	0	0	0	0	0	0	0	0	0	0	0	0	0	0	0	0	0	0	0	0	0	0	0	0	0	0	0	0	0	0	0	0	0	0	0	0	0	0	0
Microbacterium_maritypicum	0	0	0	0	0	0	0	0	0	0	0	0	0	0	0	0	0	0	0	0	0	0	0	0	0	0	0	0	0	0	0	0	0	0	0	0	0	0	0	0	0	0	0	0	0	0	0	0	0
Microbacterium_oxydans	0	0	0	0	0	0	0	0	0	0	0	0	0	0	0	0	0	0	0	0	0	0	0	0	0	0	0	0	0	0	0	0	0	0	0	0	0	0	0	0	0	0	0	0	0	0	0	9.6282e-05	0
Microbacterium_paraoxydans	0	0	0	0	0	0	0	0	0	0	0	0	0	0	0	0	0	0	0	0	0	0	0	0	0	0	0	0	0	0	0	0	0	0	0	0	0	0	0	0	0	0	0	0	0	0	0	0	0
Microbacterium_sorbitolivorans	0	0	0	0	0	0	0	0	0	0	0	0.00177031	0	0	0	0	0	0	0	0	0	0	0	0	0	0	0	0	0	0	0	0	0	0	0	0	0	0	0	0	0	0	0	0	0	0	0	0	0
Microbacterium_sp000800925	0	0	0	0	0	0	0	0	0	0	0	0	0	0	0	0	0	0	0	0.00360507	0	0	0	0	0	0	0	0	0	0	0	0	0	0	0	0	0	0	0	0	0	0	0	0	0	0	0	0	0
Microbacterium_sp001595495	0	0	0	0	0	0	0	0	0	0	0	0	0	0	0	0	0	0	0	0	0	0	0	0	0	0	0	0	0	0	0.00359473	0	0.0100609	0	0	0.09498	0	0.0142066	0	0	0	0	0	0	0	0	0	0	0
Microbacterium_sp002456035	0	0	0	0	0	0	0	0	0	0	0	0	0	0	0	0	0	0	0	0	0	0	0	0	0	0	0	0	0	0	0	0	0	0	0	0	0	0	0	0	0	0	0	0	0	0	0	0	0
Microbacterium_sp004794315	0	0	0	0	0	0	0	0	0	0	0	0	0	0	0	0	0	0	0	0	0	0	0	0	0	0	0	0	0	0	0	0	0	0	0	0	0	0.0082015	0	0	0	0	0	0	0	0	0	0.000831042	0
Microbacterium_sp011620715	0	0	0	0	0	0	0	0	0	0	0	0	0	0	0	0	0	0	0	0	0	0	0	0	0	0	0	0	0	0	0	0	0	0	0	0	0	0	0	0	0	0	0	0	0	0	0	0	0
Microbacterium_testaceum	0	0	0	0	0	0	0	0	0	0	0	0	0	0	0	0	0	0	0	0	0	0	0	0	0	0	0	0	0	0	0	0	0	0	0	0	0	0	0	0	0	0	0	0	0	0	0	0	0
UBA3913_sp002391425	0	0	0	0	0	0	0	0	0	0	0	0	0	0	0	0	0	0	0	0	0	0	0	0	0	0	0	0	0	0	0	0	0	0	0	0	0	0	0	0	0	0	0	0	0	0	0	0	0
Arthrobacter_D_sp013116745	0	0	0	0.00631874	0	0	0	0	0	0	0	0	0	0	0	0	0	0	0	0	0	0	0	0	0	0	0	0	0	0	0	0	0	0	0	0	0	0	0	0	0	0	0	0	0	0	0	0	0
Citricoccus_zhacaiensis	0	0	0	0	0	0	0	0	0	0	0	0	0	0	0	0	0	0	0	0	0	0	0	0	0	0	0	0	0	0	0	0	0	0	0	0	0	0	0	0	0	0	0	0	0	0	0	0	0
Glutamicibacter_arilaitensis	0	0	0	0	0	0	0	0	0	0	0	0	0	0	0	0	0	0	0	0	0	0	0	0	0	0	0	0	0	0	0	0	0	0	0	0	0	0	0	0	0	0	0	0	0	0	0	0	0
Kocuria_palustris	0	0	0	0	0	0	0.044034	0	0	0	0	0.0017461	0	0	0	0	0	0	0	0	0	0	0	0	0	0	0	0	0	0	0	0	0	0	0	0	0	0	0.0253489	0	0	0	0	0	0	0	0	0.000639291	0
Kocuria_rosea	0	0	0	0	0	0	0	0	0	0	0	0.00862863	0	0	0	0	0	0	0	0	0	0	0	0	0	0	0	0	0	0	0	0	0	0	0	0	0	0	0	0	0	0	0	0	0	0	0	0	0
Micrococcus_endophyticus	0	0	0	0	0	0	0	0	0	0	0	0	0	0	0	0	0	0	0	0	0	0	0	0	0	0	0	0	0	0	0	0	0	0.0215586	0	0	0	0	0	0	0	0	0	0	0	0	0	0	0
Micrococcus_flavus	0	0	0	0	0	0	0	0	0	0	0	0	0	0	0	0	0	0	0	0	0	0	0	0	0	0	0	0	0	0	0	0	0	0	0	0	0	0	0	0	0	0	0	0	0	0	0	0	0
Micrococcus_luteus	0	0	0	0.00601048	0	0	0	0	0	0	0	0.00509596	0	0	0	0	0	0	0	0	0	0	0	0	0	0	0	0	0	0	0	0	0	0	0	0	0	0	0	0	0	0	0	0	0	0	0	0	0
Nesterenkonia_xinjiangensis	0	0	0	0	0	0	0	0	0	0	0	0	0	0	0	0	0	0	0	0	0	0	0	0	0	0	0	0	0	0	0	0	0	0	0	0	0	0	0	0	0	0	0	0	0	0	0	0	0
Rothia_aeria	0	0	0	0	0	0	0	0	0	0	0	0	0	0	0	0	0	0	0	0	0	0	0	0	0	0	0	0	0	0	0	0	0	0	0	0	0	0	0	0	0	0	0	0	0	0	0	0	0
Rothia_kristinae	0	0	0	0	0	0	0	0	0	0	0	0	0	0	0	0	0	0	0	0	0	0	0	0	0	0	0	0	0	0	0	0	0	0	0	0	0	0	0	0	0	0	0	0	0	0	0	0	0
Pseudokineococcus_lusitanus	0	0	0	0	0	0	0	0	0	0	0	0	0	0	0	0	0	0	0	0	0	0	0	0	0	0	0	0	0	0	0	0	0	0	0	0	0	0	0	0	0	0	0	0	0	0	0	0	0
Blastococcus_aggregatus	0	0	0	0	0	0	0.00489032	0	0	0	0	0	0	0	0	0	0	0	0	0	0	0	0	0	0	0	0	0	0	0	0	0	0	0	0	0	0	0	0	0	0	0	0	0	0	0	0	0	0
Blastococcus_massiliensis	0	0	0	0	0	0	0.00587248	0	0	0	0	0	0	0	0	0	0	0	0	0	0	0	0	0	0	0	0	0	0	0	0	0	0	0	0	0	0	0	0	0	0	0	0	0	0	0	0	0	0
Blastococcus_saxobsidens	0	0	0	0	0	0	0	0	0	0	0	0	0	0	0	0	0	0	0	0	0	0	0	0	0	0	0	0	0	0	0	0	0	0	0	0	0	0	0	0	0	0	0	0	0	0	0	0	0
Blastococcus_sp003319105	0	0	0	0	0	0	0.0207379	0	0	0	0	0	0	0	0	0	0	0	0	0	0	0	0	0	0	0	0	0	0	0	0	0	0	0	0	0	0	0	0	0	0	0	0	0	0	0	0	0	0
Blastococcus_sp005222955	0	0	0	0	0	0	0.00870538	0	0	0	0	0	0	0	0	0	0	0	0	0	0	0	0	0	0	0	0	0	0	0	0	0	0	0	0	0	0	0	0	0	0	0	0	0	0	0	0	0	0
Blastococcus_sp013410015	0	0	0	0	0	0	0.00353587	0	0	0	0	0	0	0	0	0	0	0	0	0	0	0	0	0	0	0	0	0	0	0	0	0	0	0	0	0	0	0	0	0.00384061	0	0	0	0	0	0	0	0	0
Blastococcus_sp900102425	0	0	0	0	0	0	0.0210479	0	0	0	0	0	0	0	0	0	0	0	0	0	0	0	0	0	0	0	0	0	0	0	0	0	0	0	0	0	0	0	0	0	0	0	0	0	0	0	0	0	0
Blastococcus_sp900112815	0	0	0	0	0	0	0.00390827	0	0	0	0	0	0	0	0	0	0	0	0	0	0	0	0	0	0	0	0	0	0	0	0	0	0.00199402	0	0	0	0	0	0	0	0	0	0	0	0	0	0	0	0
Blastococcus_sp900188025	0	0	0	0	0	0	0.00334635	0	0	0	0	0	0	0	0	0	0	0	0	0	0	0	0	0	0	0	0	0	0	0	0	0	0	0	0	0	0	0	0	0	0	0	0	0	0	0	0	0	0
Geodermatophilus_sabuli_A	0	0	0	0	0	0	0.00170052	0	0	0	0	0	0	0	0	0	0	0	0	0	0	0	0	0	0	0	0	0	0	0	0	0	0	0	0	0	0	0	0	0	0	0	0	0	0	0	0	0	0
Geodermatophilus_sp900104025	0	0	0	0	0	0	0.0279468	0	0	0	0	0	0	0	0	0	0	0	0	0	0	0	0	0	0	0	0.00662829	0	0	0	0	0	0	0	0	0	0	0	0	0	0	0	0	0	0	0	0	0	0
JACCSC01_sp013813215	0	0	0	0	0	0	0.00108986	0	0	0	0	0	0	0	0	0	0	0	0	0	0	0	0	0	0	0	0	0	0	0	0	0	0	0	0	0	0	0	0	0	0	0	0	0	0	0	0	0	0
Modestobacter_marinus	0	0	0	0	0	0	0.00144417	0	0	0	0	0	0	0	0	0	0	0	0	0	0	0	0	0	0	0	0	0	0	0	0	0	0	0	0	0	0	0	0	0	0	0	0	0	0	0	0	0	0
Corynebacterium_accolens	0	0	0	0	0	0	0	0	0	0	0	0	0	0	0	0	0	0	0	0	0	0	0	0	0	0	0	0	0	0	0	0	0	0	0	0	0	0	0	0	0	0	0	0	0	0	0	0.00124794	0
Corynebacterium_afermentans	0	0	0	0	0	0	0	0	0	0	0	0.00263556	0	0	0	0	0	0	0	0	0	0	0	0	0	0	0	0	0	0	0	0	0	0	0	0	0	0	0	0	0	0	0	0	0	0	0	0	0
Corynebacterium_aurimucosum_E	0	0	0	0	0	0	0	0	0	0	0	0	0	0	0	0	0	0	0	0	0	0	0	0	0	0	0	0	0	0	0	0	0	0	0	0	0	0	0	0	0	0	0	0	0	0	0	0	0
Corynebacterium_coyleae	0	0	0	0	0	0	0	0	0	0	0	0	0	0	0	0	0	0	0	0	0	0	0	0	0	0	0	0	0	0	0	0	0	0	0	0	0	0	0	0	0	0	0	0	0	0	0	0	0
Corynebacterium_durum	0	0	0	0	0.00246951	0	0	0	0	0	0	0	0	0	0	0	0	0	0	0	0	0	0	0	0	0	0	0	0	0	0	0	0	0	0	0	0	0	0	0	0	0	0	0	0	0	0	0	0
Corynebacterium_glucuronolyticum	0	0	0	0	0	0	0	0	0	0	0	0	0	0	0	0	0	0	0	0	0	0	0	0	0	0	0	0	0	0	0	0	0	0	0	0	0	0	0	0	0	0	0	0	0	0	0	0	0
Corynebacterium_gottingense	0	0	0	0	0	0	0	0	0	0	0	0	0	0	0	0	0	0	0	0	0	0	0	0	0	0	0	0	0	0.0113906	0	0	0	0	0	0	0	0	0.00861522	0	0	0	0	0	0	0	0	0	0
Corynebacterium_kefirresidentii	0	0	0	0	0	0	0	0	0	0	0	0	0	0	0	0	0	0	0	0	0	0	0	0	0	0	0	0	0	0	0	0	0	0	0	0	0	0	0	0	0	0	0	0	0	0	0	0	0
Corynebacterium_matruchotii	0	0	0	0	0	0	0	0	0	0	0	0	0	0	0	0	0	0	0	0	0	0	0	0	0	0	0	0	0	0	0	0	0	0	0	0	0	0	0	0	0	0	0	0	0	0	0	0.00069877	0
Corynebacterium_mucifaciens	0	0	0	0	0	0	0	0	0	0	0	0	0	0	0	0	0	0	0	0	0	0	0	0	0	0	0	0	0	0	0	0	0	0	0	0	0	0	0	0	0	0	0	0	0	0	0	0	0
Corynebacterium_pyruviciproducens	0	0	0	0	0	0	0	0	0	0	0	0	0	0	0	0	0	0	0	0	0	0	0	0	0	0	0	0	0	0	0	0	0	0	0	0	0	0	0	0	0	0	0	0	0	0	0	0	0
Corynebacterium_singulare	0	0	0	0	0	0	0	0	0	0	0	0	0	0	0	0	0	0	0	0	0	0	0	0	0	0	0	0	0	0	0	0	0	0	0	0	0	0	0	0	0	0	0	0	0	0	0	0	0
Corynebacterium_tuberculostearicum	0	0	0	0	0	0	0	0	0	0	0	0	0	0	0	0	0	0	0	0	0	0	0	0	0	0	0	0	0	0	0	0	0	0	0	0	0	0	0	0	0	0	0	0	0	0	0	0	0
Corynebacterium_tuberculostearicum_C	0	0	0	0	0	0	0	0	0	0	0	0	0	0	0	0	0	0	0	0	0	0	0	0	0	0	0	0	0	0	0	0	0	0	0	0	0	0	0	0	0	0	0	0	0	0	0	0	0
Dietzia_cercidiphylli	0	0	0	0	0	0	0	0	0	0	0	0	0	0	0	0	0	0	0	0	0	0	0	0	0	0	0	0	0	0	0	0	0	0	0	0	0	0	0	0	0	0	0	0	0	0	0	0	0
Dietzia_cinnamea	0	0	0	0	0	0	0	0	0	0	0	0	0	0	0	0	0	0	0	0	0	0	0	0	0	0	0	0	0	0	0	0	0	0	0	0	0	0	0	0	0	0	0	0	0	0	0.00386393	0	0
Dietzia_cinnamea_A	0	0	0	0	0	0	0	0	0	0	0	0	0	0	0	0	0	0	0	0	0	0	0	0	0	0	0	0	0	0	0	0	0	0	0	0	0	0	0	0	0	0	0	0	0	0	0	0	0
Dietzia_maris	0	0	0	0	0	0	0	0	0.0346301	0	0	0	0	0	0	0	0	0	0	0	0	0	0	0	0	0	0	0	0	0	0	0	0	0	0	0	0	0	0	0	0	0	0	0	0	0	0.0600744	0.044306	0
Gordonia_sp002009645	0	0	0	0	0	0	0	0	0.00829972	0	0	0	0	0	0	0	0	0	0	0	0	0	0	0	0	0	0	0	0	0	0	0	0	0	0	0	0	0	0	0	0	0	0	0	0	0	0	0	0
Lawsonella_clevelandensis_A	0	0	0	0.0130704	0	0	0	0	0	0.0049403	0	0.0129962	0.0630591	0	0.00510284	0	0	0	0	0	0	0	0	0	0	0	0	0	0	0	0	0	0	0	0	0	0	0	0.0363302	0	0.00459315	0	0	0	0	0.00868035	0	0.00131472	0
Mycobacterium_abscessus	0	0	0	0	0	0	0	0	0	0	0	0	0	0	0	0	0	0	0	0	0	0	0	0	0	0	0	0	0	0	0	0	0	0	0	0	0	0	0	0	0	0	0	0	0	0	0	0	0.0088246
Mycobacterium_aubagnense	0	0	0	0	0	0	0	0	0	0	0	0	0	0	0	0	0	0	0	0	0	0	0	0	0	0	0	0	0	0	0	0	0	0	0	0	0	0	0	0	0	0	0	0	0	0	0	0	0
Mycobacterium_aurum	0	0	0	0	0	0	0	0	0	0	0	0	0	0.00443359	0	0	0	0	0	0	0	0	0	0	0	0	0	0	0	0	0	0	0	0	0	0	0	0	0.00337979	0	0	0	0	0	0	0	0	0	0
Mycobacterium_intermedium	0	0	0	0.00299843	0	0	0	0	0	0	0	0.000855418	0	0	0	0	0.00510597	0	0	0	0	0	0.00747853	0	0	0	0.00540197	0	0	0.00737852	0	0	0	0	0	0.00173824	0	0	0	0	0	0	0	0	0.00497835	0	0	0	0
Mycobacterium_koreense	0	0	0	0	0	0	0	0	0	0	0	0.00363629	0	0	0	0	0	0	0	0	0	0	0.0056436	0	0	0	0	0	0	0.00417653	0	0	0	0	0.0101995	0.00410529	0	0	0	0	0	0	0	0	0.00845464	0	0	0	0
Mycobacterium_neoaurum	0	0	0	0	0	0	0	0	0	0	0	0	0	0	0	0	0	0	0	0	0	0	0	0	0	0	0	0	0	0	0	0	0	0	0	0	0	0	0	0	0	0	0	0	0	0	0	0	0
Mycobacterium_neoaurum_A	0	0	0	0	0	0	0	0	0	0	0	0	0	0	0	0	0	0	0	0	0	0	0	0	0	0	0	0	0	0	0	0	0	0	0	0	0	0	0	0	0	0	0	0	0	0	0	0	0
Mycobacterium_tuberculosis	0	0	0	0	0	0	0	0	0	0	0	0	0	0	0	0	0	0.00312736	0	0	0	0	0	0	0	0.00307346	0	0	0	0	0	0	0	0	0	0	0	0	0	0	0	0	0.00172945	0	0	0	0	0	0
Rhodococcus_erythropolis	0	0	0	0	0	0	0	0	0	0	0	0	0	0	0	0	0	0	0	0	0	0	0	0	0	0	0	0	0	0	0	0	0	0	0	0	0	0	0	0	0	0	0	0	0	0	0	0	0
Rhodococcus_hoagii	0	0	0	0	0	0	0	0	0	0	0	0	0	0	0	0	0	0	0	0	0	0	0	0	0	0	0	0	0	0	0	0	0	0	0	0	0	0.0117947	0	0	0	0	0	0	0	0	0	0	0
Rhodococcus_qingshengii	0	0	0	0	0	0	0	0	0	0	0	0	0	0	0	0	0	0	0	0	0	0	0	0	0	0	0	0	0	0	0	0	0	0	0	0	0	0	0	0	0	0	0	0	0	0	0	0	0
Rhodococcus_B_fascians	0	0	0	0	0	0	0	0	0	0	0	0	0	0	0	0	0	0	0	0	0	0	0	0	0	0	0	0	0	0	0	0	0	0	0	0.00106017	0	0	0	0	0	0	0	0	0	0	0	0	0
Rhodococcus_B_sp000813105	0	0	0	0	0	0	0	0	0	0	0	0	0	0	0	0	0	0	0	0	0	0	0	0	0	0	0	0	0	0	0	0	0	0	0	0	0	0	0	0	0	0	0	0	0	0	0	0	0
Rhodococcus_C_kroppenstedtii	0	0	0.00109063	0	0	0	0.00244034	0	0	0	0	0.00148785	0	0	0	0	0	0	0	0	0	0	0	0.00187024	0	0	0	0	0.00205998	0	0	0	0	0	0	0	0	0	0	0	0	0	0	0	0	0	0	0	0.00451851
Pseudonocardia_alni	0	0	0	0	0	0	0	0	0	0	0	0.00177247	0	0	0	0	0	0	0	0	0	0	0	0	0	0	0	0	0	0	0	0	0	0	0	0	0	0	0	0	0	0	0	0	0	0	0	0	0
Pseudonocardia_ammonioxydans	0	0	0	0	0	0	0	0	0	0	0	0	0	0	0	0	0	0	0	0	0	0	0	0	0	0	0	0	0	0	0	0	0	0	0	0	0	0.00118922	0	0	0	0	0	0	0	0	0	0.000209379	0
Pseudonocardia_sp014235185	0	0	0	0	0	0	0	0	0	0	0	0	0	0	0	0	0	0	0	0	0	0	0	0	0	0	0	0	0	0	0	0	0	0	0	0	0	0	0	0	0	0	0	0	0	0	0	0	0
SCTD01_sp004299215	0	0	0	0	0	0	0.00874562	0	0	0	0	0	0	0	0	0	0	0	0	0	0	0	0	0	0	0	0	0	0	0	0	0	0	0	0	0	0	0	0	0	0	0	0	0	0	0	0	0	0
SCTD01_sp902805775	0	0	0	0	0	0	0.0238593	0	0	0	0	0	0	0	0	0	0	0	0	0	0	0	0	0	0	0	0	0	0	0	0	0	0	0	0	0	0	0	0	0	0	0	0	0	0.00677348	0	0	0	0
SCTD01_sp902805805	0	0	0	0	0	0	0.0180633	0	0	0	0	0	0	0	0	0	0	0	0	0	0	0	0	0	0	0	0	0	0	0	0	0	0	0	0	0	0	0	0	0	0	0	0	0	0.00941388	0	0	0	0
AcAMD-5_sp002293025	0	0	0	0	0	0	0	0	0	0	0	0	0	0	0	0	0	0	0	0	0	0	0	0	0	0	0	0	0	0	0	0	0	0	0	0	0	0	0.0277579	0	0	0	0	0	0	0	0	0	0
MAG-120802_sp003569145	0	0	0	0	0	0	0	0	0	0	0	0	0	0	0	0	0	0	0	0	0	0	0	0	0.0918654	0	0	0	0	0	0	0	0.0756195	0	0	0	0	0	0	0	0	0	0	0	0	0	0	0	0
Nanopelagicus_abundans	0	0	0	0	0	0	0	0	0	0	0	0	0	0	0	0	0	0	0	0	0	0	0	0	0	0	0	0	0	0	0	0	0	0	0	0	0	0	0	0	0	0	0	0	0	0	0	0	0
Nanopelagicus_limnes	0	0	0	0	0	0	0	0	0	0	0	0.0110864	0	0	0	0	0	0	0	0	0	0	0	0	0	0	0	0	0	0	0	0	0	0	0	0	0	0	0	0	0	0	0	0	0	0	0	0	0
Planktophila_sp010024385	0	0	0	0	0	0	0	0	0	0	0	0	0	0	0	0	0.020311	0	0	0	0	0	0	0	0	0	0	0	0	0	0	0	0	0	0	0	0	0	0	0	0	0	0	0	0	0	0	0	0
Planktophila_vernalis	0	0	0	0	0	0	0	0	0	0	0	0	0	0	0	0	0	0	0	0	0	0	0	0	0	0	0	0	0	0	0	0	0	0	0	0	0	0	0	0	0	0	0	0	0	0	0	0	0
Aeromicrobium_tamlense	0	0	0	0	0	0	0	0	0	0	0	0	0	0	0	0	0	0	0	0	0	0	0	0	0	0	0	0	0	0	0	0	0	0	0	0	0	0.00346856	0	0	0	0	0	0	0	0	0	0	0
Marmoricola_aurantiacus	0	0	0	0	0	0	0.00214306	0	0	0	0	0	0	0	0	0	0	0	0	0	0	0	0	0	0	0	0	0	0	0	0	0	0	0	0	0	0	0	0	0	0	0	0	0	0	0	0	0	0
Marmoricola_A_sp011299595	0	0	0	0	0	0	0.00324095	0	0	0	0	0	0	0	0	0	0	0	0	0	0	0	0	0	0	0	0	0	0	0	0	0	0	0	0	0	0	0	0	0	0	0	0	0	0	0	0	0	0
Nocardioides_eburneiflavus	0	0	0	0	0	0	0.000939385	0	0	0	0	0	0	0	0	0	0	0	0	0	0	0	0	0	0	0	0	0	0	0	0	0	0	0	0	0	0	0	0	0	0	0	0	0	0	0	0	0	0
Nocardioides_glacieisoli	0	0	0	0	0	0	0.000701596	0	0	0	0	0	0	0	0	0.00633428	0	0	0	0	0	0	0	0	0	0	0	0	0	0	0	0	0	0	0	0	0	0	0	0	0	0	0	0	0	0	0	0	0
Nocardioides_litoris	0	0	0	0	0	0	0.00077735	0	0	0	0	0	0	0	0	0	0	0	0	0	0	0	0	0	0	0	0	0	0	0	0	0	0	0	0	0	0	0	0	0	0	0	0	0	0	0	0	0	0
Nocardioides_sp001428125	0	0	0	0	0	0	0.00121928	0	0	0	0	0	0	0	0	0	0	0	0	0	0	0	0	0	0	0	0	0	0	0	0	0	0	0	0	0	0	0	0	0	0	0	0	0	0	0	0	0	0
Nocardioides_sp009699265	0	0	0	0	0	0	0.014497	0	0	0	0	0	0	0	0	0	0	0	0	0	0	0	0	0	0	0	0	0	0	0	0	0	0	0	0	0	0	0	0	0	0	0	0	0	0	0	0	0	0
Nocardioides_sp009701885	0	0	0	0	0	0	0.00347469	0	0	0	0	0	0	0	0	0	0	0	0	0	0	0	0	0	0	0	0	0	0	0	0	0	0	0	0	0	0	0	0	0	0	0	0	0	0	0	0	0	0
Nocardioides_sp013155335	0	0	0	0	0	0	0.000959484	0	0	0	0	0	0	0	0	0	0	0	0	0	0	0	0	0	0	0	0	0	0	0	0	0	0	0	0	0	0	0	0	0	0	0	0	0	0	0	0	0	0
Nocardioides_terrigena	0	0	0	0	0	0	0.00283509	0	0	0	0	0	0	0	0	0	0	0	0	0	0	0	0	0	0	0	0	0	0	0	0	0	0	0	0	0	0	0	0	0	0	0	0	0	0	0	0	0	0
Arachnia_aquimaris	0	0	0	0	0	0	0	0	0	0	0	0	0	0	0	0	0	0	0	0	0	0	0	0	0	0	0	0	0	0	0	0	0	0	0	0	0	0	0	0	0	0	0	0	0	0	0	0	0
Arachnia_flavescens	0	0	0	0	0	0	0	0	0	0	0	0	0	0	0	0	0	0	0	0	0	0	0	0	0	0	0	0	0	0	0	0	0	0	0	0	0	0	0	0	0	0	0	0	0	0	0	0	0
Brevilactibacter_sinopodophylli	0	0	0	0	0	0	0	0	0	0	0	0	0	0	0	0	0	0	0	0	0	0	0	0	0	0	0	0	0	0	0	0	0	0	0	0	0	0	0	0	0	0	0	0	0	0	0	0	0
Cutibacterium_granulosum	0	0	0	0.00441559	0	0	0	0	0	0	0	0.0031421	0	0	0	0	0	0	0	0	0	0	0	0	0	0	0	0	0	0	0	0	0	0	0	0	0	0	0	0	0	0	0	0	0	0	0	0.000555505	0
Cutibacterium_humerusii	0	0	0	0	0	0	0	0	0	0	0	0	0	0	0	0	0	0	0	0	0	0	0	0	0	0	0	0	0	0	0	0	0	0	0	0	0	0	0	0	0	0	0	0	0	0	0	0	0
Cutibacterium_namnetense	0	0	0	0	0	0	0	0	0	0	0	0	0	0	0	0	0.00514629	0	0	0	0	0	0	0	0	0	0	0	0	0	0	0	0	0	0	0	0	0	0	0.00462804	0	0	0	0	0	0	0	0	0
Friedmanniella_sagamiharensis	0	0	0	0	0	0	0	0	0	0	0	0	0	0	0	0	0	0	0	0	0	0	0	0	0	0	0	0	0	0	0	0	0	0	0	0	0	0	0	0	0	0	0	0	0	0	0	0	0
Luteococcus_sp002387005	0	0	0	0	0	0	0	0	0	0	0	0	0	0	0	0	0	0	0	0	0	0	0	0	0	0	0	0	0	0	0.00250761	0	0	0	0	0	0	0	0	0	0	0	0	0	0	0	0	0	0
Sporichthya_polymorpha	0	0	0	0	0	0	0.00126305	0	0	0	0	0	0	0	0	0	0	0	0	0	0	0	0	0	0	0	0	0	0	0	0	0	0	0	0	0	0	0	0	0	0	0	0	0	0	0	0	0	0
Streptomyces_sp000177195	0	0	0	0	0	0	0	0	0	0	0	0	0	0	0	0	0	0	0	0	0	0	0	0	0	0	0	0	0	0	0	0	0	0	0	0	0	0	0	0	0	0	0	0	0	0	0	0	0
Rubrobacter_indicoceani	0	0	0	0	0	0	0	0	0	0	0	0	0	0	0	0	0	0	0	0	0	0	0	0	0	0	0.0307256	0	0	0	0	0	0	0	0	0	0	0	0	0	0	0	0	0	0	0	0	0	0
Rubrobacter_B_xylanophilus	0	0	0	0	0	0	0	0	0	0	0	0	0	0	0	0	0	0	0	0	0	0	0	0	0	0	0	0	0	0	0	0	0	0	0	0	0	0	0	0	0	0	0	0	0	0	0	0	0
Rubrobacter_B_xylanophilus_A	0	0	0	0	0	0	0	0	0	0	0	0	0	0	0	0	0	0	0	0	0	0	0	0	0	0	0	0	0	0	0	0	0	0	0	0	0	0	0	0	0	0	0	0	0	0	0	0	0
SYFI01_sp005800465	0	0	0	0	0	0	0	0	0	0	0	0	0	0	0	0	0	0	0	0	0	0	0	0	0	0	0	0	0	0	0	0	0	0	0	0	0	0	0	0	0	0	0	0	0	0	0	0	0
SYFI01_sp903943955	0	0	0.00832097	0	0	0	0	0	0	0	0	0	0	0	0	0	0	0	0	0	0	0	0	0	0	0	0	0	0	0	0	0	0	0	0	0	0	0	0	0	0	0	0	0	0	0	0	0	0
Bacteroides_acidifaciens	0	0	0	0	0	0	0	0	0	0	0	0	0	0	0	0	0	0	0	0	0	0	0	0	0	0	0	0	0	0	0	0	0	0	0.17688	0	0	0.0206543	0	0	0	0	0	0	0	0.0189445	0	0.0109831	0
Bacteroides_caccae	0	0	0	0	0.0116297	0	0	0	0	0	0	0	0	0	0	0	0	0	0	0	0	0	0	0	0	0	0	0	0	0	0	0	0	0	0	0	0	0	0	0	0	0	0	0	0	0	0	0	0
Bacteroides_fragilis	0	0	0	0	0	0	0	0	0	0	0	0	0	0	0	0	0	0	0	0	0	0	0	0	0	0	0	0	0	0	0	0	0	0	0	0	0	0	0	0	0.00817469	0	0	0	0	0	0	0	0
Bacteroides_thetaiotaomicron	0	0	0	0	0.0074374	0	0	0	0	0	0	0	0	0	0	0	0	0	0	0	0	0	0	0	0	0	0	0	0	0	0	0	0	0	0	0	0	0	0	0	0	0	0	0	0	0	0	0	0
F0040_sp000318095	0	0	0	0	0	0	0	0	0	0	0	0	0	0	0	0	0	0	0	0	0	0	0	0	0	0	0	0	0	0	0	0	0	0	0	0	0	0	0	0	0	0	0	0	0	0	0	0	0
F0040_sp003639005	0	0	0	0	0	0	0	0	0	0	0	0	0	0	0	0	0	0	0	0	0	0	0	0	0	0	0	0	0	0	0	0	0	0	0	0	0	0	0	0	0	0	0	0	0	0	0	0	0
Phocaeicola_plebeius_A	0	0	0	0	0	0	0	0	0	0	0	0	0	0	0	0	0	0	0	0	0	0	0	0	0	0	0	0	0	0	0	0	0	0	0	0	0	0	0	0	0	0	0	0	0	0	0	0	0
Phocaeicola_sp900541515	0	0	0	0	0	0	0	0	0	0	0	0	0	0	0	0	0	0	0	0	0	0	0	0	0	0	0	0	0	0	0	0	0	0	0	0	0	0	0	0	0	0	0	0	0	0	0	0	0
Phocaeicola_vulgatus	0	0	0	0	0	0	0	0	0	0	0	0	0	0	0	0	0	0	0	0	0	0	0	0	0	0	0	0	0	0	0	0	0	0	0	0	0	0	0	0	0	0	0	0	0	0	0	0	0
Prevotella_copri	0	0	0	0	0	0	0	0	0	0	0.0161473	0	0	0	0	0	0	0	0	0	0	0	0	0	0	0	0	0	0	0	0	0	0	0	0	0	0	0	0	0	0	0	0	0	0	0	0	0	0
Prevotella_copri_A	0	0	0	0	0	0	0	0	0	0.00149835	0	0	0	0	0	0	0	0	0	0	0	0	0	0	0	0	0	0	0	0	0	0	0	0	0	0	0	0	0	0	0	0	0	0	0	0	0	0	0
Prevotella_hominis	0	0	0	0	0	0	0	0	0	0	0	0	0	0	0	0	0	0	0	0	0	0	0	0	0	0	0	0	0	0	0	0	0	0	0	0	0	0	0	0	0	0	0	0	0	0	0	0	0
Prevotella_intermedia	0	0	0	0	0	0	0	0	0	0	0	0	0	0	0	0	0	0	0	0	0	0	0	0	0	0	0	0	0	0	0	0	0	0	0	0	0	0	0	0	0.00537508	0	0	0	0	0	0	0	0
Prevotella_jejuni	0	0	0	0	0	0	0	0	0	0	0	0	0	0	0	0	0	0	0	0	0	0	0	0	0	0	0	0	0	0	0	0	0	0	0	0	0	0	0	0	0	0	0	0	0	0	0	0	0
Prevotella_sp000257925	0	0	0	0	0	0	0	0	0	0	0	0	0	0	0	0	0	0	0	0	0	0	0	0	0	0	0	0	0	0	0	0	0	0	0	0	0	0	0	0	0	0	0	0	0	0	0	0	0
Prevotella_sp002265625	0	0	0	0	0	0	0	0	0	0	0	0	0	0	0	0	0	0	0	0	0	0	0	0	0	0	0	0	0	0	0	0	0	0	0	0	0	0	0	0	0	0	0	0	0	0	0	0	0
Prevotella_sp900290275	0	0	0	0	0	0	0	0	0	0	0	0	0	0	0	0	0	0	0	0	0	0	0	0	0	0	0	0	0	0	0	0	0	0	0	0	0	0	0	0	0	0	0	0	0	0	0	0	0
Prevotella_sp900553155	0	0	0	0	0	0	0	0	0	0	0	0	0	0	0	0	0	0	0	0	0	0	0	0	0	0	0	0	0	0	0	0	0	0	0	0	0	0	0	0	0	0	0	0	0	0	0	0	0
UBA4372_sp002297545	0	0	0	0	0	0	0	0	0	0	0.0174552	0	0	0	0	0	0	0	0	0	0	0	0	0	0	0	0	0	0	0.00684992	0	0	0	0	0	0	0	0	0	0	0	0	0	0	0	0	0	0	0
CAG-279_sp000437795	0	0	0	0	0	0	0	0	0	0	0	0	0	0	0	0	0	0	0	0	0	0	0	0	0	0	0	0	0	0	0	0	0	0	0	0	0	0	0	0	0	0	0	0	0	0	0	0	0
CAG-485_sp002491945	0	0	0	0	0	0	0	0	0	0	0	0	0	0	0	0	0	0	0	0	0	0	0	0	0	0	0	0	0	0	0	0	0	0	0	0	0	0	0	0	0	0	0	0	0	0.0017894	0	0.00031125	0
CAG-485_sp009775365	0	0	0	0	0	0	0	0	0	0	0	0	0	0	0	0	0	0	0	0	0	0	0	0	0	0	0	0	0	0	0	0	0	0	0	0	0	0	0	0	0	0	0	0	0	0.00183756	0	0.00360395	0
CAG-485_sp009775375	0	0	0	0	0	0	0	0	0	0	0	0	0	0	0	0	0	0	0	0	0	0	0	0	0	0	0	0	0	0	0	0	0	0	0	0	0	0	0	0	0	0	0	0	0	0.0347664	0	0	0
CAG-873_sp001689415	0	0	0	0	0	0	0	0	0	0	0	0	0	0	0	0	0	0	0	0	0	0	0	0	0	0	0	0	0	0	0	0	0	0	0	0	0	0	0	0	0	0	0	0	0	0.00158597	0	0	0
CAG-873_sp002490635	0	0	0	0	0	0	0	0	0	0	0	0	0	0	0	0	0	0	0	0	0	0	0	0	0	0	0	0	0	0	0	0	0	0	0.00451455	0	0	0	0	0	0	0	0	0	0	0.0181591	0	0.0103192	0
CAG-873_sp009775265	0	0	0	0	0	0	0	0	0	0	0	0	0	0	0	0	0	0	0	0	0	0	0	0	0	0	0	0	0	0	0	0	0	0	0	0	0	0	0	0	0	0	0	0	0	0	0	0.000895378	0
Duncaniella_dubosii	0	0	0	0	0	0	0	0	0	0	0	0	0	0	0	0	0	0	0	0	0	0	0	0	0	0	0	0	0	0	0	0	0	0	0	0	0	0	0	0	0	0	0	0	0	0.00857023	0	0	0
Duncaniella_muris	0	0	0	0	0	0	0	0	0	0.00230032	0	0	0	0	0	0	0	0	0	0	0	0	0	0	0	0	0	0	0	0	0.0016104	0	0	0	0	0	0	0	0	0	0	0	0	0	0	0.0347211	0	0.0148575	0
Duncaniella_sp001689495	0	0	0	0	0	0	0	0	0	0	0.0168874	0	0	0	0	0	0	0	0	0	0	0	0	0	0	0	0	0	0	0	0	0	0	0	0	0	0	0	0	0	0	0	0	0	0	0	0	0	0
Duncaniella_sp001689575	0	0	0	0	0	0	0	0	0	0	0	0	0	0	0	0	0	0	0	0	0	0	0	0	0	0	0	0	0	0	0	0	0	0	0	0	0	0	0	0	0	0	0	0	0	0	0	0.000961985	0
Muribaculum_sp002492595	0	0	0	0	0	0	0	0	0	0	0	0	0	0	0	0	0	0	0	0	0	0	0	0	0	0	0	0	0	0	0	0	0	0	0	0	0	0	0	0	0	0	0	0	0	0.000800546	0	0.000370857	0
Paramuribaculum_intestinale	0	0	0	0	0	0	0	0	0	0	0	0	0	0	0	0	0	0	0	0	0	0	0	0	0	0	0	0	0	0	0	0	0	0	0	0	0	0	0	0	0	0	0	0	0	0.00170685	0	0.00030456	0
Paramuribaculum_sp001689565	0	0	0	0	0	0	0	0	0	0	0	0	0	0	0	0	0	0	0	0	0	0	0	0	0	0	0	0	0	0	0	0	0	0	0.00789421	0	0	0	0	0	0	0	0	0	0	0.00623179	0	0.000837103	0
UBA3263_sp001689615	0	0	0	0	0	0	0	0	0	0	0	0	0	0	0	0	0	0	0	0	0	0	0	0	0	0	0	0	0	0	0	0	0	0	0.0720176	0	0	0.0113917	0	0	0	0	0	0	0	0	0	0	0
UBA7173_sp001689485	0	0	0	0	0	0	0	0	0	0	0	0	0	0	0	0	0	0	0	0	0	0	0	0	0	0	0	0	0	0	0	0	0	0	0	0	0	0	0	0	0	0	0	0	0	0.000863344	0	0.000344288	0
Porphyromonas_endodontalis	0	0	0	0	0	0	0	0	0	0	0	0	0	0	0	0	0	0	0	0	0	0	0	0	0	0	0	0	0	0	0	0	0	0	0	0	0	0	0	0	0	0	0	0	0	0	0	0	0
Porphyromonas_gingivalis	0	0	0	0	0.0056516	0	0	0	0	0	0	0	0	0	0	0	0	0	0	0	0	0	0	0	0	0	0	0	0	0	0	0	0	0	0	0	0	0	0	0	0	0	0	0	0	0	0	0	0
Porphyromonas_pasteri	0	0	0	0	0	0	0.0146635	0	0	0	0	0	0	0	0	0	0	0	0	0	0	0	0	0	0	0	0	0	0	0	0	0	0	0	0.00496987	0	0	0	0	0	0	0	0.0127933	0	0	0.0127402	0	0.0058665	0
Porphyromonas_A_bennonis	0	0	0	0	0	0	0	0	0	0	0	0	0	0	0	0	0	0	0	0	0	0	0	0	0	0	0	0	0	0	0	0	0	0	0	0	0	0	0	0	0	0	0	0	0	0	0	0	0
Porphyromonas_A_sp900541275	0	0	0	0	0	0	0	0	0	0	0	0	0	0	0	0	0	0	0	0	0	0	0	0	0	0	0	0	0	0	0	0	0	0	0	0	0	0	0	0	0	0	0	0	0	0	0	0	0
Alistipes_communis	0	0	0	0	0	0	0	0	0	0	0	0	0	0	0	0	0	0	0	0	0	0	0	0	0	0	0	0	0	0	0	0	0	0	0	0	0	0	0	0	0	0	0	0	0	0	0	0	0
Alistipes_shahii	0	0	0	0	0.00272685	0	0	0	0	0	0	0	0	0	0	0	0	0	0	0	0	0	0	0	0	0	0	0	0	0	0	0	0	0	0	0	0	0	0	0	0	0	0	0	0	0	0	0	0
Alistipes_sp002362235	0	0	0	0	0	0	0	0	0	0	0	0	0	0	0	0	0	0	0	0	0	0	0	0	0	0	0	0	0	0	0	0	0	0	0.0140058	0	0	0	0	0	0	0	0	0	0	0	0	0	0
Alistipes_sp009774895	0	0	0	0	0	0	0	0	0	0	0	0	0	0	0	0	0	0	0	0	0	0	0	0	0	0	0	0	0	0	0	0	0	0	0.0271342	0	0	0	0	0	0	0	0	0	0	0.00351901	0	0.00160698	0
Parabacteroides_distasonis	0	0	0	0	0.0246159	0	0	0	0	0	0.00121146	0	0	0	0	0	0	0	0	0	0	0	0	0	0	0	0	0	0	0	0	0	0	0	0	0	0	0	0	0	0	0	0	0	0	0	0	0	0
Parabacteroides_merdae	0	0	0	0	0	0	0	0	0	0	0.00598296	0	0	0	0	0	0	0	0	0	0	0	0	0	0	0	0	0	0	0	0	0	0	0	0	0	0	0	0	0	0	0	0	0	0	0	0	0	0
Paracnuella_aquatica	0	0	0	0	0	0	0	0	0	0	0	0	0	0	0	0	0	0	0	0	0	0	0	0	0	0	0	0	0	0	0	0	0	0	0	0	0	0	0	0	0	0	0	0	0	0	0	0	0
CADCTQ01_sp902805615	0	0	0	0	0	0	0.00104711	0	0	0	0	0	0	0	0	0	0	0	0	0	0	0	0	0	0	0	0	0	0	0	0	0	0	0	0	0	0	0	0	0	0	0	0	0	0	0	0	0	0
ELB16-189_sp002398365	0	0	0	0	0	0	0	0	0	0	0	0	0	0	0	0	0	0	0	0	0	0	0	0	0	0	0	0	0	0	0	0	0	0	0	0	0	0	0	0	0	0	0	0	0	0	0	0	0
Hymenobacter_elongatus	0	0	0	0	0	0	0.00160961	0	0	0	0	0	0	0	0	0	0	0	0	0	0	0	0	0	0	0	0	0	0	0	0	0	0	0	0	0	0	0	0	0	0	0	0	0	0	0	0	0	0
Hymenobacter_sp001596155	0	0	0	0	0	0	0	0	0	0	0	0	0	0	0	0	0	0	0	0	0	0	0	0	0	0	0	0	0	0	0	0	0	0	0	0	0	0	0	0	0	0	0	0	0	0	0	0	0
Hymenobacter_sp007713685	0	0	0	0	0	0	0	0	0	0	0	0	0	0	0	0	0	0	0	0	0	0	0	0	0	0	0	0	0	0	0	0	0	0	0	0	0	0	0	0	0	0	0	0	0	0	0	0	0
Hymenobacter_sp009755225	0	0	0	0	0	0	0	0	0	0	0	0	0	0	0	0	0	0	0	0	0	0	0	0	0	0	0	0	0	0	0	0	0	0	0	0	0	0	0	0	0	0	0	0	0	0	0	0	0
Hymenobacter_sp013256625	0	0	0	0	0	0	0	0	0	0	0	0	0	0	0	0	0	0	0	0	0	0	0	0	0	0	0	0	0	0	0	0	0	0	0	0	0	0	0	0	0	0	0	0	0	0	0	0	0
Hymenobacter_sp014333525	0	0	0	0	0	0	0.00223037	0	0	0	0	0	0	0	0	0	0	0	0	0	0	0	0	0	0	0	0	0	0	0	0	0	0	0	0	0	0	0	0	0	0	0	0	0	0	0	0	0	0
Solirubrum_sp003258365	0	0	0	0	0	0	0.00401882	0	0	0	0	0	0	0	0	0	0	0	0	0	0	0	0	0	0	0	0	0	0	0	0	0	0	0	0	0	0	0	0	0	0	0	0	0	0	0	0	0	0
Solirubrum_sp009906935	0	0	0	0	0	0	0.00228579	0	0	0	0	0	0	0	0	0	0	0	0	0	0	0	0	0	0	0	0	0	0	0	0	0	0	0	0	0	0	0	0	0	0	0	0	0	0	0	0	0	0
Aquirufa_antheringensis	0	0	0	0	0	0	0	0	0	0	0	0	0	0	0	0	0	0	0	0	0	0	0	0	0	0	0	0	0	0	0	0	0	0	0	0	0	0	0	0	0	0	0	0	0	0	0	0	0
Aquirufa_sp903907915	0	0	0	0	0	0	0	0	0	0	0	0	0	0	0	0	0	0	0	0.010874	0	0	0	0	0	0	0	0	0	0	0	0	0	0	0	0	0	0	0	0	0	0	0	0	0	0	0	0	0
Fibrella_sp002108455	0	0	0	0	0	0	0	0	0	0	0	0	0	0	0	0	0.00784894	0	0	0	0	0	0	0	0	0	0	0	0	0	0	0	0	0	0	0	0	0	0	0	0	0	0	0	0	0	0	0	0
Larkinella_arboricola	0	0	0	0	0	0	0	0	0	0	0	0	0	0	0	0	0	0	0	0	0	0	0	0	0	0	0	0	0	0	0	0	0	0	0	0	0	0.00988818	0	0	0	0	0	0	0	0	0	0	0
Bizionia_paragorgiae	0	0	0.0170008	0	0	0	0	0	0	0	0	0	0	0	0	0	0	0	0	0	0	0	0	0	0	0	0	0	0	0	0	0	0	0	0	0	0	0	0	0	0	0	0	0	0	0	0	0	0
Flavobacterium_sp001800905	0	0	0	0	0	0	0	0	0	0	0	0	0	0	0	0	0	0	0	0	0	0	0	0	0	0	0	0.0160989	0	0	0	0	0	0	0	0	0	0	0	0	0	0.0229291	0	0	0	0	0	0	0
Salegentibacter_agarivorans	0	0	0	0	0	0	0	0	0	0	0	0	0	0	0	0	0	0	0	0	0	0	0	0	0	0	0	0	0	0	0	0	0	0	0	0	0	0	0	0	0	0	0	0	0	0	0	0	0
PHOS-HE28_sp013360395	0	0	0	0	0	0	0	0	0	0	0	0	0	0	0	0	0	0	0	0	0	0	0	0	0	0	0	0	0	0	0	0	0	0	0	0	0	0	0	0	0	0	0	0	0	0	0	0	0
TMED14_sp002292855	0	0	0	0	0	0	0	0.00667387	0	0	0	0	0	0	0	0	0	0	0	0	0	0	0	0	0	0	0	0	0	0	0	0	0	0	0	0	0	0.0215548	0	0	0	0.0184402	0	0	0	0	0	0	0
Chryseobacterium_bernardetii_A	0	0	0	0	0	0	0	0	0	0	0	0	0	0	0	0	0	0	0	0	0	0	0	0	0	0	0	0	0	0	0	0	0	0	0	0	0	0	0	0	0	0	0	0	0	0	0	0	0
UBA955_sp005788145	0	0	0	0	0	0	0	0	0	0	0	0	0	0	0	0	0	0	0	0	0	0	0	0	0	0	0	0	0	0	0	0	0	0	0	0	0	0	0	0	0	0	0	0	0	0	0	0	0
UBA955_sp903959115	0	0	0	0	0	0	0	0	0	0	0	0	0	0	0	0	0	0	0	0.0174783	0	0	0	0	0	0	0	0	0	0	0	0	0	0	0	0	0	0	0	0	0.00350177	0	0	0	0	0	0	0	0
Pedobacter_helvus	0	0	0	0	0	0	0	0	0	0	0	0	0	0	0	0	0	0	0	0	0	0	0	0	0	0	0	0	0	0	0	0	0	0	0	0	0	0	0	0	0	0	0	0	0	0	0	0	0
Pedobacter_namyangjuensis	0	0	0	0	0	0	0	0	0	0	0	0	0	0	0	0	0	0	0	0	0	0	0	0	0	0	0	0	0	0	0	0	0	0	0	0	0	0	0	0	0	0	0	0	0	0	0	0	0
Sphingobacterium_composti_A	0	0	0	0.00526689	0	0	0	0	0	0	0	0	0	0	0	0	0	0	0	0	0	0	0	0	0	0	0	0	0	0	0	0	0	0	0	0	0	0	0	0	0	0	0	0	0	0	0	0	0
Sphingobacterium_hotanense	0	0	0	0	0	0	0	0	0	0	0	0	0	0	0	0	0	0	0	0	0	0	0	0	0	0	0	0	0	0	0	0	0	0	0	0	0	0	0	0	0	0	0	0	0	0	0.00200927	0	0
Sphingobacterium_mizutaii	0	0	0	0	0	0	0	0	0	0	0	0	0	0	0	0	0	0	0	0	0	0	0	0	0	0	0	0	0	0	0	0	0	0	0	0	0	0	0	0	0	0	0	0	0	0	0.028716	0.027647	0
Sphingobacterium_multivorum	0	0	0	0	0	0	0	0	0	0	0	0	0	0	0	0	0	0	0	0	0	0	0	0	0	0	0	0	0	0	0	0	0	0	0	0	0	0	0	0	0	0	0	0	0	0	0	0	0
Sphingobacterium_nematocida	0	0	0	0	0	0	0	0	0	0	0	0	0	0	0	0	0	0	0	0	0	0	0	0	0	0	0	0	0	0	0	0	0	0	0	0	0	0	0	0	0	0	0	0	0	0	0.00301379	0.0019215	0
Sphingobacterium_paucimobilis	0	0	0	0	0	0	0	0	0	0	0	0	0	0	0	0	0	0	0	0	0	0	0	0	0	0	0	0	0	0	0	0	0	0	0	0	0	0	0	0	0	0	0	0	0	0	0	0	0
Sphingobacterium_siyangense	0	0	0	0	0	0	0	0	0	0	0	0	0	0	0	0	0	0	0	0	0	0	0	0	0	0	0	0	0	0	0	0	0	0	0	0	0	0	0	0	0	0	0	0	0	0	0	0	0
Sphingobacterium_sp000938735	0	0	0	0	0	0	0	0	0	0	0	0	0	0	0	0	0	0	0	0	0	0	0	0	0	0	0	0	0	0	0	0	0	0	0	0	0	0	0	0	0	0	0	0	0	0	0	0	0
Sphingobacterium_yanglingense	0	0	0	0	0	0	0	0	0	0	0	0	0	0	0	0	0	0	0	0	0	0	0	0	0	0	0	0	0	0	0	0	0	0	0	0	0	0	0	0	0	0	0	0	0	0	0.0215374	0.0108813	0
Chlamydophila_abortus	0	0	0	0	0	0	0	0	0	0	0	0	0	0	0	0	0	0	0	0	0	0	0	0	0	0	0	0	0	0	0	0	0	0	0	0	0	0	0	0	0	0	0	0	0	0	0	0	0
BD1_sp003569365	0	0	0	0	0	0	0	0	0	0	0	0	0	0	0	0	0	0	0	0	0	0	0	0	0	0	0	0	0	0	0	0	0	0	0	0	0	0	0	0	0	0	0	0	0	0	0	0	0
UBA3940_sp002385675	0	0	0	0	0	0	0	0	0	0	0	0	0	0	0	0	0.00560836	0	0	0	0	0	0	0	0	0	0	0	0	0	0	0	0	0	0	0	0	0	0	0	0	0	0	0	0	0	0	0	0
Herpetosiphon_geysericola	0	0	0	0	0	0	0.00189364	0	0	0	0	0	0	0	0	0	0	0	0	0	0	0	0	0	0	0	0	0	0	0	0	0	0	0	0	0	0	0	0	0	0	0	0	0	0	0	0	0	0
Herpetosiphon_llansteffanensis	0	0	0	0	0	0	0.00133967	0	0	0	0	0	0	0	0	0	0	0	0	0	0	0	0	0	0	0	0	0	0	0	0	0	0	0	0	0	0	0	0	0	0	0	0	0	0	0	0	0	0
Chroococcidiopsis_thermalis	0	0	0	0	0	0	0	0	0	0	0	0	0	0	0	0	0	0	0	0	0	0	0	0	0	0	0	0	0	0	0	0	0.0111613	0	0	0	0	0	0	0	0	0	0	0	0	0	0	0	0
Deinococcus_budaensis	0	0	0	0	0	0	0.00310654	0	0	0	0	0	0	0	0	0	0	0	0	0	0	0	0	0	0	0	0	0	0	0	0	0	0	0	0	0	0	0	0	0	0	0	0	0	0	0	0	0	0
Deinococcus_ficus	0	0	0	0	0	0	0	0	0	0	0	0	0	0	0	0	0	0	0	0	0	0	0	0	0	0	0	0	0	0	0	0	0	0	0	0	0	0	0	0	0	0	0	0	0	0	0	0	0
Deinococcus_geothermalis	0	0	0	0	0	0	0	0	0	0	0	0	0	0	0	0	0	0	0	0	0	0	0	0	0	0	0	0	0	0	0	0	0	0	0	0	0	0	0	0	0	0	0	0	0	0	0	0	0
Deinococcus_reticulitermitis	0	0	0	0	0	0	0	0	0	0	0	0	0	0	0	0	0	0	0	0	0	0	0	0	0	0	0	0	0	0	0	0	0	0	0	0	0	0	0	0	0	0	0	0	0	0	0	0	0
Thermus_thermamylovorans	0	0	0	0	0	0	0	0	0	0	0	0	0	0	0	0	0	0	0	0	0	0.0380312	0	0	0	0	0	0	0	0	0	0	0	0	0	0	0	0	0	0	0	0	0	0	0	0	0	0	0
Humidesulfovibrio_sp001799475	0	0	0	0	0	0	0	0	0	0	0	0	0	0	0	0	0	0	0	0	0	0	0	0	0	0	0	0	0	0	0	0	0	0	0	0	0	0	0	0	0	0	0	0	0	0	0	0	0
Mailhella_sp003512875	0	0	0	0	0	0	0	0	0	0	0	0	0	0	0	0	0	0	0	0	0	0	0	0	0	0	0	0	0	0	0	0	0	0	0.01579	0	0	0	0	0	0	0	0	0	0	0	0	0.00263688	0
Anoxybacillus_flavithermus_G	0	0	0	0	0	0	0	0	0	0	0	0	0	0	0	0	0	0	0	0	0	0	0	0	0	0	0	0	0	0	0	0	0	0	0	0	0	0	0	0	0	0	0	0	0	0	0	0	0
Bacillus_A_bombysepticus	0	0	0	0	0	0	0	0	0	0	0	0	0	0	0	0	0	0.039209	0	0	0.124752	0	0	0	0	0.00387226	0	0	0	0.297383	0.170891	0	0	0.151678	0	0	0.205549	0	0.0403502	0.00819334	0.0543362	0	0.0200298	0	0	0	0.0163239	0	0
Bacillus_A_cereus	0	0	0	0	0	0	0	0	0	0	0	0	0	0	0	0	0	0	0	0	0	0	0	0	0	0	0	0	0	0	0.189641	0	0	0	0	0	0	0	0	0	0.751887	0	0	0	0	0	0	0	0
Planococcus_glaciei	0	0	0	0	0	0	0	0	0	0	0	0	0	0	0	0	0	0	0	0	0	0	0	0	0	0	0	0	0	0	0.00146846	0	0	0	0	0	0	0	0	0	0	0	0	0	0	0	0	0	0
Planococcus_okeanokoites	0	0	0	0	0	0	0	0	0	0	0	0	0	0	0	0	0	0	0	0	0	0	0	0	0	0	0	0	0	0	0	0	0	0	0	0	0	0	0	0	0	0	0	0	0	0	0	0	0
Mesobacillus_jeotgali	0	0	0	0	0	0	0	0	0	0	0	0	0	0	0	0	0	0	0	0	0	0	0	0	0	0	0	0	0	0	0	0	0	0	0	0	0	0	0	0	0	0	0	0	0	0	0	0	0
Erysipelatoclostridium_cocleatum	0	0	0	0	0	0	0	0	0	0	0	0	0	0	0	0	0	0	0	0	0	0	0	0	0	0	0	0	0	0	0	0	0	0	0.100691	0	0	0	0	0	0	0	0	0	0	0	0	0	0
Erysipelatoclostridium_ramosum	0	0	0	0	0	0	0	0	0	0	0	0	0	0	0	0	0	0	0	0	0	0	0	0	0	0	0	0	0	0	0	0	0	0	0	0	0	0	0	0	0	0	0	0	0	0	0	0	0
Exiguobacterium_alkaliphilum	0	0	0	0	0	0	0	0	0	0	0	0	0	0	0	0	0	0	0	0	0	0	0	0	0	0	0	0	0	0	0	0	0	0	0	0	0	0	0	0	0	0	0	0	0	0	0	0	0
Exiguobacterium_chiriqhucha	0	0	0	0	0	0	0	0	0	0	0	0	0	0	0	0	0	0	0	0	0	0	0	0	0	0	0	0	0	0	0	0	0	0	0	0	0	0	0	0	0	0	0	0	0	0	0	0	0
Exiguobacterium_mexicanum	0	0	0	0	0	0	0	0	0	0	0	0	0	0	0	0	0	0	0	0	0	0	0	0	0	0	0	0	0	0	0	0	0	0	0	0	0	0	0	0	0	0	0	0	0	0	0	0	0
Aerococcus_urinaeequi	0	0	0	0	0	0	0	0	0	0	0	0	0	0	0	0	0	0	0	0	0	0	0	0	0	0	0	0	0	0	0.0158326	0	0	0	0	0	0	0	0	0	0	0	0	0	0	0	0	0	0
Aerococcus_viridans_C	0	0	0	0	0	0	0	0	0	0	0	0	0	0	0	0	0	0	0	0	0	0	0	0	0	0	0	0	0	0	0.0589841	0	0	0	0	0	0	0	0	0	0	0	0	0	0	0	0	0	0
Dolosigranulum_pigrum	0	0	0	0	0	0	0	0	0	0	0	0	0	0	0	0	0	0	0	0	0	0	0	0	0	0	0	0	0	0	0	0	0	0	0	0	0	0	0	0	0	0	0	0	0	0	0	0	0
Enterococcus_A_avium	0	0	0	0	0	0	0	0	0	0	0	0	0	0	0	0	0	0	0	0	0	0	0	0	0	0	0	0	0	0	0	0	0	0	0	0	0	0	0	0	0	0	0	0	0	0	0.0255937	0.0411188	0
Enterococcus_A_raffinosus	0	0	0	0	0	0	0	0	0	0	0	0	0	0	0	0	0	0	0	0	0	0	0	0	0	0	0	0	0	0	0	0	0	0	0	0	0	0	0	0	0	0	0	0	0	0	0	0	0
Enterococcus_A_viikkiensis	0	0	0	0	0	0	0	0	0	0	0	0	0	0	0	0	0	0	0	0	0	0	0	0	0	0	0	0	0	0	0	0	0	0	0	0	0	0	0	0	0	0	0	0	0	0	0	0	0
Enterococcus_B_mundtii_B	0	0	0	0	0	0	0	0	0	0	0	0	0	0	0	0	0	0	0	0	0	0	0	0	0	0	0	0	0	0	0	0	0	0	0	0	0	0	0	0	0	0	0	0	0	0	0	0.00616276	0
Enterococcus_D_casseliflavus	0	0	0	0	0	0	0	0	0	0	0	0	0	0	0	0	0	0	0	0	0	0	0	0	0	0	0	0	0	0	0	0	0	0	0	0	0	0	0	0	0	0	0	0	0	0.00186305	0	0.00614334	0
Bombilactobacillus_mellifer	0	0	0	0	0	0	0	0	0	0	0	0	0	0	0	0	0	0	0	0	0	0	0	0	0	0	0	0	0	0	0	0	0	0	0	0	0	0	0	0	0	0	0	0	0	0	0	0	0
Bombilactobacillus_mellis	0	0	0	0	0	0	0	0	0	0	0	0	0	0	0	0	0	0	0	0	0	0	0	0	0	0	0	0	0	0	0	0	0	0	0	0	0	0	0	0	0	0	0	0	0	0	0	0	0
Lactobacillus_apis	0	0	0	0	0	0	0	0	0	0	0	0	0	0	0	0	0	0	0	0	0	0	0	0	0	0	0	0	0	0	0	0	0	0	0	0	0	0	0	0	0	0	0	0	0	0	0	0	0
Lactobacillus_helsingborgensis	0	0	0	0	0	0	0	0	0	0	0	0	0	0	0	0	0	0	0	0	0	0	0	0	0	0	0	0	0	0	0	0	0	0	0	0	0	0	0	0	0	0	0	0	0	0	0	0	0
Lactobacillus_iners	0	0	0	0	0	0	0	0	0	0	0	0	0	0	0	0	0	0	0	0	0	0	0	0	0	0.0527935	0	0	0	0	0	0	0	0	0	0	0	0	0	0	0	0	0	0	0	0	0	0	0
Lactobacillus_kimbladii_A	0	0	0	0	0	0	0	0	0	0	0	0	0	0	0	0	0	0	0	0	0	0	0	0	0	0	0	0	0	0	0	0	0	0	0	0	0	0	0	0	0	0	0	0	0	0	0	0	0
Lactobacillus_kullabergensis	0	0	0	0	0	0	0	0	0	0	0	0	0	0	0	0	0	0	0	0	0	0	0	0	0	0	0	0	0	0	0	0	0	0	0	0	0	0	0	0	0	0	0	0	0	0	0	0	0
Lactobacillus_melliventris	0	0	0	0	0	0	0	0	0	0	0	0	0	0	0	0	0	0	0	0	0	0	0	0	0	0	0	0	0	0	0	0	0	0	0	0	0	0	0	0	0	0	0	0	0	0	0	0	0
Lactobacillus_panisapium	0	0	0	0	0	0	0	0	0	0	0	0	0	0	0	0	0	0	0	0	0	0	0	0	0	0	0	0	0	0	0	0	0	0	0	0	0	0	0	0	0	0	0	0	0	0	0	0	0
Lactobacillus_sp000760615	0	0	0	0	0	0	0	0	0	0	0	0	0	0	0	0	0	0	0	0	0	0	0	0	0	0	0	0	0	0	0	0	0	0	0	0	0	0	0	0	0	0	0	0	0	0	0	0	0
Limosilactobacillus_fermentum	0	0	0	0	0	0	0	0	0	0	0	0	0	0	0	0	0	0	0	0	0	0	0	0	0	0	0	0	0	0	0	0	0	0	0	0	0	0	0	0	0	0	0	0	0	0	0	0	0
Limosilactobacillus_reuteri	0	0	0	0	0	0	0	0	0	0	0	0	0	0	0	0	0	0	0	0	0	0	0	0	0	0	0	0	0	0	0	0	0	0	0	0	0	0	0	0	0	0	0	0	0	0	0	0	0
Streptococcus_agalactiae	0	0	0	0	0	0	0	0	0	0.00326142	5.73905e-07	0	0	0	0	0	0	0	0	0	0	0	0	0	0	0	0	0	0	0	0.0137701	0	0	0	0	0	0	0	0	0	0	0.12772	0	0.0542875	0	0	0	0	0
Streptococcus_mutans	0	0	0	0	0	0	0	0	0	0	0	0	0	0	0	0	0	0	0	0	0	0.074051	0	0	0	0	0	0	0	0	0	0	0	0	0	0	0	0	0	0	0	0.0323165	0	0.0396484	0	0	0	0	0
Streptococcus_oralis_E	0	0	0	0	0	0	0	0	0	0	0	0	0	0	0	0	0	0	0	0	0	0	0	0	0	0	0	0	0	0	0	0	0	0	0	0	0	0	0	0	0	0	0	0	0	0	0	0	0
Paenibacillus_illinoisensis	0	0	0	0	0	0	0	0	0	0	0	0	0	0	0	0	0	0	0	0	0	0	0	0	0	0	0	0	0	0	0	0	0	0	0	0	0	0	0	0	0	0	0	0	0	0	0	0	0
Staphylococcus_aureus	0	0	0	0	0	0.785039	0	0.66638	0	0.799566	3.29683e-24	0.509072	0	0	0.804705	0	0.359634	0	0	0	0	0	0	0.169923	0	0.721698	0	0	0	0.117697	0	0	0	0	0.000102094	0	0.31478	0.0900457	0.217044	0.37304	0	0.228652	0	0	0.137418	0	0	0	0
Staphylococcus_capitis	0	0	0	0	0	0	0	0	0	0	0	0	0	0	0	0	0	0	0	0	0	0	0	0	0	0	0	0	0	0	0	0	0	0	0	0	0	0	0	0	0	0	0	0	0	0	0	0	0
Staphylococcus_epidermidis	0	0	0	0	0	0	0	0	0	0	0	0	0	0	0	0	0	0	0	0	0	0	0	0	0	0	0	0	0	0	0	0	0	0	0	0	0	0	0	0	0	0	0	0	0	0	0	0	0
Agathobacter_faecis	0	0	0	0	0	0	0	0	0	0	0	0	0	0	0	0	0	0	0	0	0	0	0	0	0	0	0	0	0	0	0	0	0	0	0	0	0	0	0	0	0	0	0	0	0	0	0	0	0
Agathobacter_rectalis	0	0	0	0	0	0	0	0	0	0	0	0	0	0	0	0	0	0	0	0	0	0	0	0	0	0	0	0	0	0	0	0	0	0	0	0	0	0	0	0	0	0	0	0	0	0	0	0	0
CAG-95_sp000403495	0	0	0	0	0	0	0	0	0	0	0	0	0	0	0	0	0	0	0	0	0	0	0	0	0	0	0	0	0	0	0	0	0	0	0.0257307	0	0	0	0	0	0	0	0	0	0	0	0	0	0
CAG-95_sp000438155	0	0	0	0	0.00505669	0	0	0	0	0	0	0	0	0	0	0	0	0	0	0	0	0	0	0	0	0	0	0	0	0	0	0	0	0	0	0	0	0	0	0	0	0	0	0	0	0	0	0	0
Clostridium_Q_saccharolyticum_A	0	0	0	0	0	0	0	0	0	0	0	0	0	0	0	0	0	0	0	0	0	0	0	0	0	0	0	0	0	0	0	0	0	0	0	0	0	0	0	0	0	0	0	0	0	0	0	0	0
Clostridium_Q_sp003024715	0	0	0	0	0.00361036	0	0	0	0	0	0	0	0	0	0	0	0	0	0	0	0	0	0	0	0	0	0	0	0	0	0	0	0	0	0	0	0	0	0	0	0	0	0	0	0	0	0	0	0
Clostridium_Q_symbiosum	0	0	0	0	0	0	0	0	0	0	0	0	0	0	0	0	0	0	0	0	0	0	0	0	0	0	0	0	0	0	0	0	0	0	0	0	0	0	0	0	0	0	0	0	0	0	0	0	0
Dorea_A_longicatena_B	0	0	0	0	0	0	0	0	0	0	0	0	0	0	0	0	0	0	0	0	0	0	0	0	0	0	0	0	0	0	0	0	0	0	0	0	0	0	0	0	0	0	0	0	0	0	0	0	0
Enterocloster_bolteae	0	0	0	0	0.0263697	0	0	0	0	0	0	0	0	0	0	0	0	0	0	0	0	0	0	0	0	0	0	0	0	0	0	0	0	0	0	0	0	0	0	0	0	0	0	0	0	0	0	0	0
Enterocloster_sp000431375	0	0	0	0	0.0120156	0	0	0	0	0	0.0171758	0	0	0	0	0	0	0	0	0	0	0	0	0	0	0	0	0	0	0	0	0	0	0	0	0	0	0	0	0	0	0	0	0	0	0	0	0	0
Enterocloster_sp001517625	0	0	0	0	0	0	0	0	0	0	0	0	0	0	0	0	0	0	0	0	0	0	0	0	0	0	0	0	0	0	0	0	0	0	0	0	0	0	0	0	0	0	0	0	0	0	0	0	0
Lachnospira_sp000437735	0	0	0	0	0.0256519	0	0	0	0	0	0	0	0	0	0	0	0	0	0	0	0	0	0	0	0	0	0	0	0	0	0	0	0	0	0	0	0	0	0	0	0	0	0	0	0	0	0	0	0
Mediterraneibacter_faecis	0	0	0	0	0	0	0	0	0	0	0	0	0	0	0	0	0	0	0	0	0	0	0	0	0	0	0	0	0	0	0	0	0	0	0	0	0	0	0	0	0	0	0	0	0	0	0	0	0
Ruminococcus_B_gnavus	0	0	0	0	0.0184115	0	0	0	0	0	0	0	0	0	0	0	0	0	0	0	0	0	0	0	0	0	0	0	0	0	0	0	0	0	0	0	0	0	0	0	0	0	0	0	0	0	0	0	0
CAG-41_sp900066215	0	0	0	0	0	0	0	0	0	0	0	0	0	0	0	0	0	0	0	0	0	0	0	0	0	0	0	0	0	0	0	0	0	0	0	0	0	0	0	0	0	0	0	0	0	0	0	0	0
CAG-177_sp003514385	0	0	0	0	0	0	0	0	0	0	0	0	0	0	0	0	0	0	0	0	0	0	0	0	0	0	0	0	0	0	0	0	0	0	0	0	0	0	0	0	0	0	0	0	0	0	0	0	0
CAG-180_sp000432435	0	0	0	0	0	0	0	0	0	0	0	0	0	0	0	0	0	0	0	0	0	0	0	0	0	0	0	0	0	0	0	0	0	0	0	0	0	0	0	0	0	0	0	0	0	0	0	0	0
CAG-180_sp900540295	0	0	0	0	0	0	0	0	0	0	0	0	0	0	0	0	0	0	0	0	0	0	0	0	0	0	0	0	0	0	0	0	0	0	0.0108368	0	0	0	0	0	0	0	0	0	0	0	0	0	0
Eubacterium_R_sp000434995	0	0	0	0	0.0426039	0	0	0	0	0	0	0	0	0	0	0	0	0	0	0	0	0	0	0	0	0	0	0	0	0	0	0	0	0	0	0	0	0	0	0	0	0	0	0	0	0	0	0	0
Ruminococcus_E_bromii_B	0	0	0	0	0.025702	0	0	0	0	0	0	0	0	0	0	0	0	0	0	0	0	0	0	0	0	0	0	0	0	0	0	0	0	0	0	0	0	0	0	0	0	0	0	0	0	0	0	0	0
Agathobaculum_butyriciproducens	0	0	0	0	0	0	0	0	0	0	0	0	0	0	0	0	0	0	0	0	0	0	0	0	0	0	0	0	0	0	0	0	0	0	0	0	0	0	0	0	0	0	0	0	0	0	0	0	0
Agathobaculum_sp003481705	0	0	0	0	0	0	0	0	0	0	0	0	0	0	0	0	0	0	0	0	0	0	0	0	0	0	0	0	0	0	0	0	0	0	0	0	0	0	0	0	0	0	0	0	0	0	0	0	0
Agathobaculum_sp900291975	0	0	0	0	0	0	0	0	0	0	0	0	0	0	0	0	0	0	0	0	0	0	0	0	0	0	0	0	0	0	0	0	0	0	0	0	0	0	0	0	0	0	0	0	0	0	0	0	0
CAG-103_sp000432375	0	0	0	0	0	0	0	0	0	0	0	0	0	0	0	0	0	0	0	0	0	0	0	0	0	0	0	0	0	0	0	0	0	0	0	0	0	0	0	0	0	0	0	0	0	0	0	0	0
CAG-103_sp900543625	0	0	0	0	0	0	0	0	0	0	0	0	0	0	0	0	0	0	0	0	0	0	0	0	0	0	0	0	0	0	0	0	0	0	0	0	0	0	0	0	0	0	0	0	0	0	0	0	0
CAG-110_sp000434635	0	0	0	0	0	0	0	0	0	0	0	0	0	0	0	0	0	0	0	0	0	0	0	0	0	0	0	0	0	0	0	0	0	0	0	0	0	0	0	0	0	0	0	0	0	0	0	0	0
CAG-110_sp003525905	0	0	0	0	0.00729309	0	0	0	0	0	0	0	0	0	0	0	0	0	0	0	0	0	0	0	0	0	0	0	0	0	0	0	0	0	0	0	0	0	0	0	0	0	0	0	0	0	0	0	0
CAG-170_sp000432135	0	0	0	0	0	0	0	0	0	0	0	0	0	0	0	0	0	0	0	0	0	0	0	0	0	0	0	0	0	0	0	0	0	0	0	0	0	0	0	0	0	0	0	0	0	0	0	0	0
CAG-170_sp002404795	0	0	0	0	0	0	0	0	0	0	0	0	0	0	0	0	0	0	0	0	0	0	0	0	0	0	0	0	0	0	0	0	0	0	0	0	0	0	0	0	0	0	0	0	0	0	0	0	0
CAG-83_sp000431575	0	0	0	0	0.0306293	0	0	0	0	0	0	0	0	0	0	0	0	0	0	0	0	0	0	0	0	0	0	0	0	0	0	0	0	0	0	0	0	0	0	0	0	0	0	0	0	0	0	0	0
CAG-83_sp900552475	0	0	0	0	0	0	0	0	0	0	0	0	0	0	0	0	0	0	0	0	0	0	0	0	0	0	0	0	0	0	0	0	0	0	0	0	0	0	0	0	0	0	0	0	0	0	0	0	0
ER4_sp000765235	0	0	0	0	0	0	0	0	0	0	0	0	0	0	0	0	0	0	0	0	0	0	0	0	0	0	0	0	0	0	0	0	0	0	0	0	0	0	0	0	0	0	0	0	0	0	0	0	0
Anaerotruncus_sp000403395	0	0	0	0	0	0	0	0	0	0	0	0	0	0	0	0	0	0	0	0	0	0	0	0	0	0	0	0	0	0	0.00230822	0	0	0	0	0	0	0	0	0	0	0	0	0	0	0.00184216	0	0.000868345	0
Faecalibacterium_prausnitzii	0	0	0	0	0	0	0	0	0	0	0	0	0	0	0	0	0	0	0	0	0	0	0	0	0	0	0	0	0	0	0	0	0	0	0	0	0	0	0	0	0	0	0	0	0	0	0	0	0
Faecalibacterium_prausnitzii_C	0	0	0	0	0.0503749	0	0	0	0	0	0.0156951	0	0	0	0	0	0	0	0	0	0	0	0	0	0.00985773	0	0	0	0	0	0.00500448	0	0	0	0	0	0	0	0	0	0.00549031	0	0	0	0	0	0	0	0
Faecalibacterium_prausnitzii_D	0	0	0	0	0.027344	0	0	0	0	0	0	0	0	0	0	0	0	0	0	0	0	0	0	0	0	0	0	0	0	0	0	0	0	0	0	0	0	0	0	0	0	0	0	0	0	0	0	0	0
Faecalibacterium_prausnitzii_E	0	0	0	0	0	0	0	0	0	0	0	0	0	0	0	0	0	0	0	0	0	0	0	0	0	0	0	0	0	0	0	0	0	0	0	0	0	0	0	0	0	0	0	0	0	0	0	0	0
Faecalibacterium_prausnitzii_G	0	0	0	0	0.00458358	0	0	0	0	0	0	0	0	0	0	0	0	0	0	0	0	0	0	0	0	0	0	0	0	0	0	0	0	0	0	0	0	0	0	0	0	0	0	0	0	0	0	0	0
Faecalibacterium_prausnitzii_I	0	0	0	0	0	0	0	0	0	0	0	0	0	0	0	0	0	0	0	0	0	0	0	0	0	0	0	0	0	0	0	0	0	0	0	0	0	0	0	0	0	0	0	0	0	0	0	0	0
Faecalibacterium_sp900539885	0	0	0	0	0	0	0	0	0	0	0	0	0	0	0	0	0	0	0	0	0	0	0	0	0	0	0	0	0	0	0	0	0	0	0	0	0	0	0	0	0	0	0	0	0	0	0	0	0
Faecalibacterium_sp900539945	0	0	0	0	0.00918639	0	0	0	0	0	0	0	0	0	0	0	0	0	0	0	0	0	0	0	0	0	0	0	0	0	0	0	0	0	0	0	0	0	0	0	0	0	0	0	0	0	0	0	0
Gemmiger_formicilis	0	0	0	0	0	0	0	0	0	0	0	0	0	0	0	0	0	0	0	0	0	0	0	0	0	0	0	0	0	0	0	0	0	0	0	0	0	0	0	0	0	0	0	0	0	0	0	0	0
Gemmiger_qucibialis	0	0	0	0	0.0198355	0	0	0	0	0	0	0	0	0	0	0	0	0	0	0	0	0	0	0	0	0	0	0	0	0	0	0	0	0	0	0	0	0	0	0	0	0	0	0	0	0	0	0	0
Gemmiger_sp900539695	0	0	0	0	0.00948798	0	0	0	0	0	0	0	0	0	0	0	0	0	0	0	0	0	0	0	0	0	0	0	0	0	0	0	0	0	0	0	0	0	0	0	0	0	0	0	0	0	0	0	0
Ruminococcus_C_sp000433635	0	0	0	0	0	0	0	0	0	0	0	0	0	0	0	0	0	0	0	0	0	0	0	0	0	0	0	0	0	0	0	0	0	0	0	0	0	0	0	0	0	0	0	0	0	0	0	0	0
Ruthenibacterium_lactatiformans	0	0	0	0	0	0	0	0	0	0	0	0	0	0	0	0	0	0	0	0	0	0	0	0	0	0	0	0	0	0	0	0	0	0	0	0	0	0	0	0	0	0	0	0	0	0	0	0	0
Clostridioides_A_sp002390935	0	0	0	0	0	0	0	0	0	0	0	0	0	0	0	0	0	0	0	0	0	0	0	0	0	0	0	0	0	0	0	0	0	0	0	0	0	0	0	0	0	0	0	0	0	0	0	0	0
SFEL01_sp004557245	0	0	0	0	0	0	0	0	0	0	0	0	0	0	0	0	0	0	0	0	0	0	0	0	0	0	0	0	0	0	0	0	0	0	0	0	0	0	0	0	0	0	0	0	0	0	0	0	0
UBA11524_sp000437595	0	0	0	0	0	0	0	0	0	0	0	0	0	0	0	0	0	0	0	0	0	0	0	0	0	0	0	0	0	0	0	0	0	0	0	0	0	0	0	0	0	0	0	0	0	0	0	0	0
Phascolarctobacterium_faecium	0	0	0	0	0.0911106	0	0	0	0	0	0	0	0	0	0	0	0	0	0	0	0	0	0	0	0	0	0	0	0	0.0262946	0	0	0	0	0	0	0	0	0	0	0	0	0	0	0	0	0	0	0
Dialister_hominis	0	0	0	0	0	0.0052535	0	0	0	0	0.0167358	0	0.0204588	0.0391354	0	0	0	0.0125308	0	0	0	0.00547691	0.0158992	0	0	0	0.0518912	0	0	0	0.00709089	0.0141374	0	0	0.00961002	0	0	0	0	0	0.00950117	0	0	0	0	0	0	0	0
Dialister_invisus	0	0	0	0	0.0441526	0	0	0	0	0	0	0	0	0	0	0	0	0	0	0	0	0	0	0	0.0453107	0	0	0	0	0	0	0	0	0	0	0	0	0	0	0	0	0	0	0	0	0	0	0	0
FEN-1251_sp003141205	0	0	0	0	0	0	0.00155643	0	0	0	0	0	0	0	0	0	0	0	0	0	0	0	0	0	0	0	0	0	0	0	0	0	0	0	0	0	0	0	0	0	0	0	0	0	0	0	0	0	0
Gemmatimonas_aurantiaca	0	0	0	0	0	0	0.00042595	0	0	0	0	0	0	0	0	0	0	0	0	0	0	0	0	0	0	0	0	0	0	0	0	0	0	0	0	0	0	0	0	0	0	0	0	0	0	0	0	0	0
Gemmatimonas_sp002737115	0	0	0	0	0	0	0	0	0	0	0	0	0	0	0	0	0	0	0	0	0	0	0.00313446	0	0	0.00126114	0	0	0	0	0	0	0	0	0	0	0	0	0	0	0	0	0	0	0	0	0	0	0
Gemmatirosa_kalamazoonesis	0	0	0	0	0	0	0.00157671	0	0	0	0	0	0	0	0	0	0	0	0	0	0	0	0	0	0	0	0	0	0	0	0	0	0	0	0	0	0	0	0	0	0	0	0	0	0	0	0	0	0
JAABRT01_sp011390885	0	0	0	0	0	0	0.000683796	0	0	0	0	0	0	0	0	0	0	0	0	0	0	0	0	0	0	0	0	0	0	0	0	0	0	0	0	0	0	0	0	0	0	0	0	0	0	0	0	0	0
Longimicrobium_sp902805735	0	0	0	0	0	0	0.00683495	0	0	0	0	0	0	0	0	0	0	0	0	0	0	0	0	0	0	0	0	0	0	0	0	0	0	0	0	0	0	0	0	0	0	0	0	0	0	0	0	0	0
QEVD01_sp003576975	0	0	0	0	0	0	0	0	0	0	0	0	0	0	0	0	0	0	0	0	0	0	0	0	0	0	0	0	0	0	0	0	0	0	0	0	0	0	0	0	0	0	0	0	0	0	0	0	0
UBA6894_sp903912515	0	0	0	0	0	0	0	0	0	0	0	0	0	0	0	0	0	0	0	0	0	0	0	0	0	0	0	0	0	0	0	0	0	0	0	0	0	0	0	0	0	0	0	0	0	0	0	0	0
UBA969_sp003671255	0	0	0	0	0	0	0	0	0	0	0	0	0	0	0	0	0	0	0	0	0	0	0	0	0	0	0	0	0	0	0.00394129	0	0	0	0	0	0	0	0	0	0	0	0	0	0	0	0	0	0
F1-20-MAGs016_sp903949225	0	0	0	0	0	0	0	0	0	0	0	0	0	0	0	0	0	0	0	0	0	0	0	0	0	0	0	0	0	0	0	0	0	0	0	0	0	0	0	0	0	0	0	0	0	0	0	0	0
QWOQ01_sp003669585	0	0.00530378	0.00112293	0	0	0.00359343	0	0.00468982	0	0.0032106	0	0.00118141	0	0	0	0.00654376	0.0282372	0.00225592	0	0.00634581	0.0107486	0	0.00638209	0.00306575	0.0047152	0.00364492	0.00223443	0.00255629	0	0.00196482	0.000699744	0.00798966	0.000262622	0.00535401	0.00213095	0	0	0.00872633	0.0208826	0.0041394	0.00334519	0.00460973	0.00273916	0.00257607	0.00446368	0	0	0	0.00858826
Belnapia_moabensis	0	0	0	0	0	0	0.00232047	0	0	0	0	0	0	0	0	0	0	0	0	0	0	0	0	0	0	0	0	0	0	0	0	0	0	0	0	0	0	0	0	0	0	0	0	0	0	0	0	0	0
Belnapia_rosea	0	0	0	0	0	0	0.00794482	0	0	0	0	0	0	0	0	0	0	0	0	0	0	0	0	0	0	0	0	0	0	0	0	0	0	0	0	0	0	0.00194304	0	0	0	0	0	0	0	0	0	0	0
Belnapia_sp000802185	0	0	0	0	0	0	0.00130056	0	0	0	0	0	0	0	0	0	0	0	0	0	0	0	0	0	0	0	0	0	0	0	0	0	0	0	0	0	0	0	0	0	0	0	0	0	0	0	0	0	0
Belnapia_sp902805545	0	0	0	0	0	0	0.00111125	0	0	0	0	0	0	0	0	0	0	0	0	0	0	0	0	0	0	0	0	0	0	0	0	0	0	0	0	0	0	0	0	0	0	0	0	0	0	0	0	0	0
CADCTG01_sp902805625	0	0	0	0	0	0	0.00460435	0	0	0	0	0	0	0	0	0	0	0	0	0	0	0	0	0	0	0	0	0	0	0	0	0	0	0	0	0	0	0	0	0	0	0	0	0	0	0	0	0	0
CADCTG01_sp902805645	0	0	0	0	0	0	0.00655895	0	0	0	0	0	0	0	0	0	0	0	0	0	0	0	0	0	0	0	0	0	0	0	0	0	0	0	0	0	0	0	0	0	0	0	0	0	0	0	0	0	0
CAIMOR01_sp903835235	0	0	0	0	0	0	0.00220046	0	0	0	0	0	0	0	0	0	0	0	0	0	0	0	0	0	0	0	0	0	0	0	0	0	0	0	0	0	0	0	0	0	0	0	0	0	0	0	0	0	0
Caldovatus_sediminis	0	0	0	0	0	0	0.00639284	0	0	0	0	0	0	0	0	0	0	0	0	0	0	0	0	0	0	0	0	0	0	0	0	0	0	0	0	0	0	0	0	0	0	0	0	0	0	0	0	0	0
Commensalibacter_sp003202795	0	0	0	0	0	0	0	0	0	0	0	0	0	0	0	0	0	0	0	0	0	0	0	0	0	0	0	0	0	0	0	0	0	0	0	0	0	0	0	0	0	0	0	0	0	0	0	0	0
Crenalkalicoccus_roseus	0	0	0	0	0	0	0.00582771	0	0	0	0	0	0	0	0	0	0	0	0	0	0	0	0	0	0	0	0	0	0	0	0	0	0	0	0	0	0	0	0	0	0	0	0	0	0	0	0	0	0
Paracraurococcus_frigidaeris	0	0	0	0	0	0	0.00228977	0	0	0	0	0	0	0	0	0	0	0	0	0	0	0	0	0	0	0	0	0	0	0	0	0	0	0	0	0	0	0	0	0	0	0	0	0	0	0	0	0	0
Paracraurococcus_ruber	0	0	0	0	0	0	0.00329189	0	0	0	0	0	0	0	0	0	0	0	0	0	0	0	0	0	0	0	0	0	0	0	0	0	0	0	0	0	0	0	0	0	0	0	0	0	0	0	0	0	0
Paracraurococcus_ruber_A	0	0	0	0	0	0	0.00124211	0	0	0	0	0	0	0	0	0	0	0	0	0	0	0	0	0	0	0	0	0	0	0	0	0	0	0	0	0	0	0	0	0	0	0	0	0	0	0	0	0	0
Paracraurococcus_sp013112485	0	0	0	0	0	0	0.0018889	0	0	0	0	0	0	0	0	0	0	0	0	0	0	0	0	0	0	0	0	0	0	0	0	0	0	0	0	0	0	0	0	0	0	0	0	0	0	0	0	0	0
Roseococcus_suduntuyensis	0	0	0	0	0	0	0.00227897	0	0	0	0	0	0	0	0	0	0	0	0	0	0	0	0	0	0	0	0	0	0	0	0	0	0	0	0	0	0	0	0	0	0	0	0	0	0	0	0	0	0
Roseomonas_aerilata	0	0	0	0	0	0	0.00181054	0	0	0	0	0	0	0	0	0	0	0	0	0	0	0	0	0	0	0	0	0	0	0	0	0	0	0	0	0	0	0	0	0	0	0	0	0	0	0	0	0	0
Roseomonas_aestuarii	0	0	0	0	0	0	0	0	0	0	0	0	0	0	0	0	0	0	0	0	0	0	0	0	0	0	0	0	0.00735249	0	0	0	0	0	0	0	0	0	0	0	0	0	0	0	0	0	0	0	0
Roseomonas_deserti	0	0	0	0	0	0	0	0	0	0	0	0	0	0	0	0	0	0	0	0	0	0	0	0	0	0	0	0	0	0	0	0	0	0	0	0	0	0.00252096	0	0	0	0	0	0	0	0	0	0	0
Roseomonas_deserti_A	0	0	0	0	0	0	0.00121981	0	0	0	0	0	0	0	0	0	0	0	0	0	0	0	0	0	0	0	0	0	0	0	0	0	0	0	0	0	0	0	0	0	0	0	0	0	0	0	0	0	0
Roseomonas_mucosa	0	0	0	0	0	0	0	0	0	0	0	0	0	0	0	0	0	0	0	0	0	0	0	0	0	0	0	0	0	0	0	0	0	0	0	0	0	0	0	0	0	0	0	0	0	0	0	0	0
Roseomonas_nepalensis	0	0	0	0	0	0	0.0232991	0	0	0	0	0	0	0	0	0	0	0	0	0	0	0	0	0	0	0	0	0	0	0	0	0	0	0	0	0	0	0	0	0	0	0	0	0	0.00363091	0	0	0	0
Roseomonas_pecuniae	0	0	0	0	0	0	0.000585939	0	0	0	0	0	0	0	0	0	0	0	0	0	0	0	0	0	0	0	0	0	0	0	0	0	0	0	0	0	0	0	0	0	0	0	0	0	0	0	0	0	0
Roseomonas_rosea	0	0	0	0	0	0	0	0	0	0	0	0	0	0	0	0	0	0	0	0	0	0	0	0	0	0	0	0	0	0	0	0	0	0	0	0	0	0	0	0	0	0	0	0	0	0	0	0	0
Roseomonas_sp902706185	0	0	0	0	0	0	0	0	0	0	0	0	0	0	0	0	0	0	0	0	0	0	0	0	0	0	0	0	0	0	0	0	0	0	0	0	0	0.00165215	0	0	0	0	0	0	0	0	0	0	0
Roseomonas_A_frigidaquae	0	0	0	0	0	0	0.00123125	0	0	0	0	0	0	0	0	0	0	0	0	0	0	0	0	0	0	0	0	0	0	0	0	0	0	0	0	0	0	0	0	0	0	0	0	0	0	0	0	0	0
Roseomonas_A_stagni	0	0	0	0	0	0	0.0015006	0	0	0	0	0	0	0	0	0	0	0	0	0	0	0	0	0	0	0	0	0	0	0	0	0	0	0	0	0	0	0	0	0	0	0	0	0	0	0	0	0	0
Roseomonas_B_sp001464375	0	0	0	0	0	0	0.00197713	0	0	0	0	0	0	0	0	0	0	0	0	0	0	0	0	0	0	0	0	0	0	0	0	0	0	0	0	0	0	0	0	0	0	0	0	0	0	0	0	0	0
Roseomonas_B_sp005222755	0	0	0	0	0	0	0.00173916	0	0	0	0	0	0	0	0	0	0	0	0	0	0	0	0	0	0	0	0	0	0	0	0	0	0	0	0	0	0	0	0	0	0	0	0	0	0	0	0	0	0
Siccirubricoccus_deserti	0	0	0	0	0	0	0.00348865	0	0	0	0	0	0	0	0	0	0	0	0	0	0	0	0	0	0	0	0	0	0	0	0	0	0	0	0	0	0	0	0	0	0	0	0	0	0	0	0	0	0
Indioceanicola_profundi	0	0	0	0	0	0	0	0	0	0	0	0	0	0	0.00118003	0	0	0	0	0	0	0	0	0	0	0	0	0	0	0	0	0	0	0	0	0	0	0	0	0	0	0	0	0	0	0	0	0	0
Skermanella_aerolata	0	0	0	0	0.00302155	0	0.211871	0	0	0.00048551	0	0	0	0	0	0	0	0	0	0	0	0	0	0	0	0	0	0	0	0	0	0	0	0	0	0	0	0	0	0	0	0.00279836	0	0	0	0	0	0	0
Skermanella_pratensis	0	0	0	0	0	0	0.00218691	0	0	0	0	0	0	0	0	0	0	0	0	0	0	0	0	0	0	0	0	0	0	0	0	0	0	0	0	0	0	0	0	0	0	0	0	0	0	0	0	0	0
Skermanella_stibiiresistens	0	0	0	0	0	0	0.00205087	0	0	0	0	0	0	0	0	0	0	0	0	0	0	0	0	0	0	0	0	0	0	0	0	0	0	0	0	0	0	0	0	0	0	0	0	0	0	0	0	0	0
Asticcacaulis_excentricus	0	0	0	0	0	0	0	0	0	0	0	0	0	0	0	0	0	0	0	0	0	0	0	0	0	0	0	0	0	0	0	0	0	0	0	0	0	0	0	0	0	0	0	0	0	0	0	0	0
Asticcacaulis_excentricus_A	0	0	0	0	0	0	0	0	0	0	0	0	0	0	0	0	0	0	0	0	0	0	0	0	0	0	0	0	0	0	0	0	0	0	0	0	0	0	0	0	0	0	0	0	0	0	0	0	0
Asticcacaulis_sp003053985	0	0	0	0	0	0	0	0	0	0	0	0	0	0	0	0	0	0	0	0	0	0	0	0	0	0	0	0	0	0	0	0	0	0	0	0	0	0	0	0	0	0	0	0	0	0	0	0	0
Brevundimonas_aurantiaca	0	0	0	0	0	0	0	0	0	0	0	0	0	0	0	0	0	0	0	0	0	0	0	0	0	0	0	0	0	0	0	0	0	0	0	0	0	0	0	0	0	0	0	0	0	0	0	0.00147043	0
Brevundimonas_bullata	0	0	0	0	0	0	0	0	0	0	0	0	0	0	0	0	0	0	0	0	0	0	0	0	0	0	0	0	0	0	0	0	0	0	0	0	0	0	0	0	0	0	0	0	0	0	0	0	0
Brevundimonas_bullata_A	0	0	0	0	0	0	0	0	0	0	0	0	0	0	0	0	0	0	0	0	0	0	0	0	0	0	0	0	0	0	0	0	0	0	0	0	0	0	0	0	0	0	0	0	0	0	0.00547316	0.00436044	0
Brevundimonas_diminuta	0	0	0	0	0	0	0	0	0	0.00205239	0	0	0	0	0	0	0	0	0	0	0	0	0	0	0	0	0	0	0	0	0	0	0	0	0	0.0142241	0	0	0	0	0	0	0	0	0	0	0.507999	0.323589	0
Brevundimonas_diminuta_A	0	0	0	0	0	0	0	0	0	0.00682106	0	0	0	0	0.0186894	0	0.00434147	0	0	0	0	0	0	0	0	0	0.0304802	0	0.0405932	0	0	0	0	0	0	0	0	0	0	0	0	0	0	0	0.0119173	0	0.00415501	0.00734582	0
Brevundimonas_diminuta_B	0	0	0	0	0	0	0	0	0	0	0	0	0	0	0	0	0	0	0	0	0	0	0	0	0	0	0	0	0	0	0	0	0	0	0	0	0	0	0	0	0	0	0	0	0	0	0.0118581	0.01608	0
Brevundimonas_mediterranea	0	0	0	0	0	0	0	0	0	0	0	0	0	0	0	0	0	0	0	0	0	0	0	0	0	0	0	0	0	0	0	0	0	0	0	0	0	0	0	0	0	0	0	0	0	0	0	0	0
Brevundimonas_mediterranea_A	0	0	0	0	0	0	0	0	0	0	0	0	0	0	0	0	0	0	0	0	0	0	0	0	0	0	0	0	0	0	0	0	0	0	0	0	0	0	0	0	0	0	0	0	0	0	0	0.00108423	0
Brevundimonas_naejangsanensis	0	0	0	0	0	0	0	0	0	0	0	0	0	0	0	0	0	0	0	0	0	0	0	0	0	0	0	0	0	0	0	0	0	0	0	0	0	0	0	0	0	0	0	0	0	0	0.00397394	0.00141564	0
Brevundimonas_naejangsanensis_A	0	0	0	0	0	0	0	0	0	0	0	0	0	0	0	0	0	0	0	0	0	0	0	0	0	0	0	0	0	0	0	0	0.00711268	0	0	0	0	0	0	0	0	0	0	0	0	0	0	0.0045289	0
Brevundimonas_sp000335735	0	0	0	0	0	0	0	0	0	0	0	0	0	0	0	0	0	0	0	0	0	0	0	0	0	0	0	0	0	0	0	0	0	0	0	0	0	0	0	0	0	0	0	0	0	0	0	0.000536204	0
Brevundimonas_sp001796045	0	0	0	0	0	0	0	0	0	0	0	0	0	0	0	0	0	0	0	0	0	0	0	0	0	0	0	0	0	0	0	0	0	0	0	0	0	0	0	0	0	0	0	0	0	0	0	0	0
Brevundimonas_sp002157625	0	0	0	0	0	0	0	0	0	0	0	0	0	0	0	0	0	0	0	0	0	0	0	0	0	0	0	0	0	0	0	0	0	0	0	0	0	0	0	0	0	0	0	0	0	0	0	0	0
Brevundimonas_sp002386585	0	0	0	0	0	0	0	0	0	0	0	0	0	0	0	0	0	0	0	0	0	0	0	0	0	0	0	0	0	0	0	0	0	0	0	0	0	0	0	0	0	0	0	0	0	0	0.008047	0.00863066	0
Brevundimonas_sp002430835	0	0	0	0	0	0	0	0	0	0	0	0	0	0	0.00653444	0	0	0	0	0	0	0	0	0	0	0	0	0	0	0	0	0	0.0282612	0	0	0.0609022	0	0	0	0	0	0	0	0	0	0	0.0230493	0.0144228	0
Brevundimonas_sp002434505	0	0	0	0	0	0	0	0	0	0	0	0	0	0	0	0	0	0	0	0	0	0	0	0	0	0	0.0171479	0	0.032901	0	0	0	0	0	0	0	0	0	0	0	0	0	0	0	0	0	0	0.00278417	0
Brevundimonas_sp002479325	0	0	0	0	0	0	0	0	0	0	0	0	0	0	0	0	0	0	0	0	0	0	0	0	0	0	0	0	0	0	0	0	0	0	0	0	0	0	0	0	0	0	0	0	0	0	0	0	0
Brevundimonas_sp002484265	0	0	0	0	0	0	0	0	0	0	0	0	0	0	0	0	0	0	0	0	0	0	0	0	0	0	0	0	0	0	0	0	0	0	0	0	0	0	0	0	0	0	0	0	0	0	0	0	0
Brevundimonas_sp003248925	0	0	0	0	0	0	0	0	0	0	0	0	0	0	0	0	0	0	0	0	0	0	0	0	0	0	0	0	0	0	0	0	0	0	0	0	0	0	0	0	0	0	0	0	0	0	0	0	0
Brevundimonas_sp003938605	0	0	0	0	0	0	0	0	0	0	0	0	0	0	0.00728016	0	0	0	0	0	0	0	0	0	0	0	0	0	0	0	0.0243918	0	0.0346025	0	0	0.119269	0	0	0	0	0	0	0	0	0	0	0.0133215	0.0113395	0
Brevundimonas_sp005484585	0	0	0	0	0	0	0	0	0	0	0	0	0	0	0	0	0	0	0	0	0	0	0	0	0	0	0	0	0	0	0	0	0	0	0	0	0	0	0	0	0	0	0	0	0	0	0	0	0
Brevundimonas_vesicularis	0	0	0	0	0	0	0	0	0	0	0	0	0	0	0	0	0	0	0	0	0	0	0	0	0	0	0	0	0	0	0	0	0	0	0	0	0	0	0	0	0	0	0	0	0	0	0.00437041	0.00255929	0
Brevundimonas_vesicularis_A	0	0	0	0	0	0	0	0	0	0	0	0	0	0	0	0	0	0	0	0	0	0	0	0	0	0	0	0	0	0	0	0	0	0	0	0	0	0	0	0	0	0	0	0	0	0	0	0.000341805	0
Caulobacter_sp000799245	0	0	0	0	0	0	0	0	0	0	0	0	0	0	0	0	0	0	0	0	0	0	0	0	0	0	0	0	0	0	0	0	0	0	0	0	0	0	0	0	0	0	0	0	0	0	0	0	0
Caulobacter_sp001556515	0	0	0	0	0	0	0	0	0	0	0	0	0	0	0	0	0	0	0	0	0	0	0	0	0	0	0	0	0	0	0	0	0	0	0	0	0	0	0	0	0	0	0	0	0	0	0	0	0
Caulobacter_sp002742635	0	0	0	0	0	0	0	0	0	0	0	0	0	0	0	0	0	0	0	0	0	0	0	0	0	0	0	0	0	0	0	0	0	0	0	0	0	0	0	0	0	0	0	0	0	0	0	0	0
Caulobacter_sp002742645	0	0	0	0	0	0	0	0	0	0	0	0	0	0	0	0	0	0	0	0	0	0	0	0	0	0	0	0	0	0	0	0	0	0	0	0	0	0	0	0	0	0	0	0	0	0	0	0	0
Caulobacter_sp013181195	0	0	0	0	0	0	0	0	0	0	0	0	0	0	0	0	0	0	0	0	0	0	0	0	0	0	0	0	0	0	0	0	0	0	0	0	0	0	0	0	0	0	0	0	0	0	0	0	0
Caulobacter_sp903900155	0	0	0	0	0	0	0	0	0	0	0	0	0	0	0	0	0	0	0	0	0	0	0	0	0	0	0	0	0	0	0	0	0	0	0	0	0	0	0	0	0	0	0	0	0	0	0	0	0
Caulobacter_vibrioides	0	0	0	0	0	0	0	0	0	0	0	0	0	0	0	0	0	0	0	0	0	0	0	0	0	0	0	0	0	0	0	0	0	0	0	0	0	0	0	0	0	0	0	0	0	0	0	0	0
Caulobacter_vibrioides_A	0	0	0	0	0	0	0	0	0	0	0	0	0	0	0	0	0	0	0	0	0	0	0	0	0	0	0	0	0	0	0	0	0	0	0	0	0	0	0	0	0	0	0	0	0	0	0	0	0
Caulobacter_vibrioides_D	0	0	0	0	0	0	0	0	0	0	0	0	0	0	0	0	0	0	0	0	0	0	0	0	0	0	0	0	0	0	0	0	0	0	0	0	0	0	0	0	0	0	0	0	0	0	0	0	0
Phenylobacterium_sp001724985	0	0	0	0	0	0	0	0	0	0	0	0	0	0	0	0	0	0	0	0	0	0	0	0	0	0	0	0	0	0	0	0	0	0	0	0	0	0	0	0	0	0	0	0	0	0	0	0	0
Phenylobacterium_sp004299445	0	0	0	0	0	0	0	0	0	0	0	0	0	0	0	0	0	0	0	0	0	0	0	0	0	0	0	0	0	0	0	0	0	0	0	0	0	0	0	0	0	0	0	0	0	0	0	0	0
Phenylobacterium_sp013911965	0	0	0	0	0	0	0	0	0	0	0	0	0	0	0	0	0	0	0	0	0	0	0	0	0	0	0	0	0	0	0	0	0	0	0	0	0	0	0	0	0	0	0	0	0	0	0	0	0
Parvibaculum_sp013823365	0	0	0	0	0	0	0	0	0	0	0	0	0	0	0	0	0	0	0	0	0	0	0	0	0	0	0	0	0	0	0	0	0	0	0	0	0	0	0	0	0	0	0	0	0	0	0	0	0
Fonsibacter_sp000510845	0	0	0	0	0	0	0	0	0	0	0	0	0	0	0	0	0	0	0	0	0	0	0	0	0	0	0	0	0	0	0	0	0	0	0	0	0	0	0	0	0	0	0	0	0	0	0	0	0
Nordella_sp005502925	0	0	0	0	0	0	0	0	0	0	0	0	0	0	0	0	0	0	0	0	0	0	0	0	0	0	0	0	0	0	0	0	0	0	0	0	0	0	0	0	0	0	0	0	0	0	0	0	0
BN140002_sp008386575	0	0	0	0	0	0	0.00551987	0	0	0	0	0	0	0	0	0	0	0	0	0	0	0	0	0	0	0	0	0	0	0	0	0	0	0	0	0	0	0	0	0	0	0	0.0022403	0	0	0	0	0	0
Bosea_sp001295925	0	0	0	0	0	0	0	0	0	0	0	0	0	0	0	0	0	0	0	0	0	0	0	0	0	0	0	0	0	0	0	0	0	0	0	0	0	0	0	0	0	0	0	0	0	0	0	0	0
Bosea_sp001556125	0	0	0	0	0	0	0	0	0	0	0	0	0	0	0	0	0	0	0	0	0	0	0	0	0	0	0	0	0	0	0	0	0	0	0	0	0	0	0	0	0	0	0	0	0	0	0	0	0
Bosea_sp001713455	0	0	0	0	0	0	0	0	0	0	0	0	0	0	0	0	0	0	0	0	0	0	0	0	0	0	0	0	0	0	0	0	0	0	0	0	0	0	0	0	0	0	0	0	0	0	0	0	0
Bosea_sp003248805	0	0	0	0	0	0	0	0	0	0	0	0	0	0	0	0	0	0	0	0	0	0	0	0	0	0	0	0	0	0	0	0	0	0	0	0	0	0	0	0	0	0	0	0	0	0	0	0	0
Bosea_sp011764485	0	0	0	0	0	0	0	0	0	0	0	0.00139757	0	0	0	0	0	0	0	0	0	0	0	0	0	0	0	0	0	0	0	0	0	0	0	0	0	0	0	0	0	0	0	0	0	0	0	0	0
Bosea_sp900112185	0	0	0	0	0	0	0	0	0	0	0	0	0	0	0	0	0	0	0	0	0	0	0	0	0	0	0	0	0	0	0	0	0	0	0	0	0	0	0	0	0	0	0	0	0	0	0	0	0
Bosea_vaviloviae_B	0	0	0	0	0	0	0	0	0	0	0	0	0	0	0	0	0	0	0	0	0	0	0	0	0	0	0	0	0	0	0	0	0	0	0	0	0	0	0	0	0	0	0	0	0	0	0	0	0
Chelatococcus_A_sambhunathii	0	0	0	0	0	0	0	0	0	0	0	0	0	0	0	0	0	0	0	0	0	0	0	0	0	0	0	0	0	0	0	0	0	0	0	0	0	0	0	0	0	0	0	0	0	0	0	0	0
Lichenihabitans_minor	0	0	0	0	0	0	0	0	0	0	0	0	0	0	0	0	0	0	0	0	0	0	0	0	0	0	0	0	0	0	0	0	0	0	0	0	0	0	0	0	0	0	0	0	0	0	0	0	0
Methylobacterium_brachiatum	0	0	0	0	0	0	0	0	0	0	0	0	0	0	0	0	0	0	0	0	0	0	0	0	0	0	0	0	0	0	0	0	0	0	0	0	0	0	0	0	0.000903624	0	0	0	0	0	0	0	0
Methylobacterium_extorquens	0	0	0	0	0	0	0	0	0	0	0	0	0	0	0	0	0	0	0	0	0	0	0	0	0	0	0	0	0	0	0	0	0	0	0	0	0	0	0	0	0	0	0	0	0	0	0	0	0
Methylobacterium_fujisawaense	0	0	0	0	0	0	0	0	0	0	0	0.00136814	0	0	0	0	0	0	0	0	0	0	0	0	0	0	0	0	0	0	0	0	0	0	0	0	0	0	0	0	0	0	0	0	0	0	0	0	0
Methylobacterium_rhodesianum	0	0	0	0	0	0	0	0	0	0	0	0	0	0	0	0	0	0	0	0	0	0	0	0	0	0	0	0	0	0	0	0	0	0	0	0	0	0	0	0	0	0	0	0	0	0	0	0	0
Methylobacterium_sp000019365	0	0	0	0	0	0	0.00361949	0	0	0	0	0	0	0	0	0	0	0	0	0	0	0	0	0	0	0	0	0	0	0	0	0	0	0	0	0	0	0	0	0	0	0	0	0	0	0	0	0	0
Methylobacterium_sp001423085	0	0	0	0	0	0	0.0125609	0	0	0	0	0	0	0	0	0	0	0	0	0	0	0	0	0	0	0	0	0	0	0	0	0	0	0	0	0	0	0	0	0	0	0	0	0	0	0	0	0	0
Methylobacterium_sp003111705	0	0	0	0	0	0	0	0	0	0	0	0	0	0	0	0	0	0	0	0	0	0	0	0	0	0	0	0	0	0	0	0	0	0	0	0	0	0	0	0	0	0	0	0	0.00427413	0	0	0	0
Methylobacterium_thiocyanatum	0	0	0	0	0	0	0	0	0	0	0	0	0	0	0	0	0	0	0	0	0	0	0	0	0	0	0	0	0	0	0	0	0	0	0	0	0	0	0	0	0	0	0	0	0	0	0	0	0
Microvirga_aerophila	0	0	0	0	0	0	0.000890905	0	0	0	0	0	0	0	0	0	0	0	0	0	0	0	0	0	0	0	0	0	0	0	0	0	0	0	0	0	0	0	0	0	0	0	0	0	0	0	0	0	0
Microvirga_flocculans	0	0	0	0	0	0	0.0030229	0	0	0	0	0	0	0	0	0	0	0	0	0	0	0	0	0	0	0	0	0	0	0	0	0	0	0	0	0	0	0	0	0	0	0	0	0	0	0	0	0	0
Microvirga_lupini	0	0	0	0	0	0	0.000523948	0	0	0	0	0	0	0	0	0	0	0	0	0	0	0	0	0	0	0	0	0	0	0	0	0	0	0	0	0	0	0	0	0	0	0	0	0	0	0	0	0	0
Microvirga_lupini_A	0	0	0	0	0	0	0.00127393	0	0	0	0	0	0	0	0	0	0	0	0	0	0	0	0	0	0	0	0	0	0	0	0	0	0	0	0	0	0	0	0	0	0	0	0	0	0	0	0	0	0
Microvirga_pakistanensis	0	0	0	0	0	0	0.00169912	0	0	0	0	0	0	0	0	0	0	0	0	0	0	0	0	0	0	0	0	0	0	0	0	0	0	0	0	0	0	0	0	0	0	0	0	0	0	0	0	0	0
Microvirga_sp000739015	0	0	0	0	0	0	0.00260778	0	0	0	0	0	0	0	0	0	0	0	0	0	0	0	0	0	0	0	0	0	0	0	0	0	0	0	0	0	0	0	0	0	0	0	0	0	0	0	0	0	0
Microvirga_sp003151255	0	0	0	0	0	0	0.00143397	0	0	0	0	0	0	0	0	0	0	0	0	0	0	0	0	0	0	0	0	0	0	0	0	0	0	0	0	0	0	0	0	0	0	0	0	0	0	0	0	0	0
Microvirga_sp009910705	0	0	0	0	0	0	0.00246408	0	0	0	0	0	0	0	0	0	0	0	0	0	0	0	0	0	0	0	0	0	0	0	0	0	0	0	0	0	0	0	0	0	0	0	0	0	0	0	0	0	0
Microvirga_subterranea	0	0	0	0	0	0	0.00206891	0	0	0	0	0	0	0	0	0	0	0	0	0	0	0	0	0	0	0	0	0	0	0	0	0	0	0	0	0	0	0	0	0	0	0	0	0	0	0	0	0	0
Devosia_sp011058215	0	0	0	0	0	0	0.00122836	0	0	0	0	0	0	0	0	0	0	0	0	0	0	0	0	0	0	0	0	0	0	0	0	0	0	0	0	0	0	0	0	0	0	0	0	0	0	0	0	0	0
Ga0077555_sp900117415	0	0	0	0	0	0	0	0	0	0	0	0	0	0	0	0	0	0	0	0	0	0	0	0	0	0	0	0	0	0	0	0	0	0	0	0	0	0	0	0	0	0	0	0	0	0	0	0	0
Hyphomicrobium_denitrificans_A	0	0	0	0	0	0	0	0	0	0	0	0	0	0	0	0	0	0	0	0	0	0	0	0	0	0	0	0	0	0	0	0	0	0	0	0	0	0	0	0	0	0	0	0	0	0	0	0	0
Hyphomicrobium_zavarzinii	0	0	0	0	0	0	0	0	0	0	0	0	0	0	0	0	0	0	0	0	0	0	0	0	0	0	0	0	0	0	0	0	0	0	0	0	0	0	0	0	0	0	0	0	0	0	0	0	0
ZC4RG25_sp003242645	0	0	0	0	0	0	0	0	0	0	0	0	0	0	0	0	0.00585514	0	0	0	0	0	0	0	0	0	0	0	0	0	0	0	0	0	0	0	0	0	0	0	0	0	0	0	0	0	0	0	0
Kaistia_adipata	0	0	0	0	0	0	0	0	0	0	0	0	0	0	0	0	0	0	0	0	0	0	0	0	0	0	0	0	0	0	0	0	0	0	0	0	0	0	0	0	0	0	0	0	0	0	0	0	0
Mongoliimonas_sp013839525	0	0	0	0	0	0	0.00406587	0	0	0	0	0	0	0	0	0	0	0	0	0	0	0	0	0	0	0	0	0	0	0	0	0	0	0	0	0	0	0	0	0	0	0	0	0	0	0	0	0	0
Agrobacterium_fabrum_A	0	0	0	0	0	0	0	0	0	0	0	0	0	0	0	0	0	0	0	0	0	0	0	0	0	0	0	0	0	0	0	0	0	0	0	0	0	0	0	0	0	0	0	0	0	0	0	0	0
Agrobacterium_larrymoorei_A	0	0	0	0	0	0	0	0	0	0	0	0	0	0	0	0	0	0	0	0	0	0	0	0	0	0	0	0	0	0	0	0	0	0	0	0	0	0	0	0	0	0	0	0	0	0	0	0	0
Agrobacterium_oryzihabitans	0	0	0	0	0	0	0	0	0	0	0	0	0	0	0	0	0	0	0	0	0	0	0	0	0	0	0	0	0	0	0	0	0	0	0	0	0	0	0	0	0	0	0	0	0	0	0	0	0
Agrobacterium_pusense	0	0	0	0	0	0	0	0	0	0	0	0	0	0	0	0	0	0	0	0	0	0	0	0	0	0	0	0	0	0	0	0	0	0	0	0	0	0.00605726	0	0	0	0	0	0	0	0	0	0	0
Agrobacterium_sp000192635	0	0	0	0	0	0	0	0	0	0	0	0	0	0	0	0	0	0	0	0	0	0	0	0	0	0	0	0	0	0	0	0	0	0	0	0	0	0	0	0	0	0	0	0	0	0	0	0	0
Agrobacterium_sp900013535	0	0	0	0	0	0	0	0	0	0	0	0	0	0	0	0	0	0	0	0	0	0	0	0	0	0	0	0	0	0	0	0	0	0	0	0	0	0	0	0	0	0	0	0	0	0	0	0	0
Agrobacterium_sp900473305	0	0	0	0	0	0	0	0	0	0	0	0	0	0	0	0	0	0	0	0	0	0	0	0	0	0	0	0	0	0	0	0	0	0	0	0	0	0	0	0	0	0	0	0	0	0	0	0	0
Allorhizobium_sp900473245	0	0	0	0	0	0	0	0	0	0	0	0	0	0	0	0	0	0	0	0	0	0	0	0	0	0	0	0	0	0	0	0	0	0	0	0	0	0	0	0	0	0	0	0	0	0	0	0	0
Aureimonas_sp001463745	0	0	0	0	0	0	0	0	0	0	0	0	0	0	0	0	0	0	0	0	0	0	0	0	0	0	0	0	0	0	0	0	0	0	0	0	0	0	0	0	0	0	0	0	0	0	0	0	0
Ensifer_adhaerens	0	0	0	0	0	0	0	0	0	0	0	0	0	0	0	0	0	0	0	0	0	0	0	0	0	0	0	0	0	0	0	0	0	0	0	0	0	0	0	0	0	0	0	0	0	0	0	0	0
Ensifer_sp000799055	0	0	0	0	0	0	0	0	0	0	0	0	0	0	0	0	0	0	0	0	0	0	0	0	0	0	0	0	0	0	0	0	0	0	0	0	0	0	0	0	0	0	0	0	0	0	0	0	0
FKL33_sp014158035	0	0	0	0	0	0	0.00109635	0	0	0	0	0	0	0	0	0	0	0	0	0	0	0	0	0	0	0	0	0	0	0	0	0	0	0	0	0	0	0	0	0	0	0	0	0	0	0	0	0	0
Mesorhizobium_sp003242525	0	0	0	0	0	0	0	0	0	0	0	0	0	0	0	0	0.0104968	0	0	0	0	0	0	0	0	0	0	0	0	0	0	0	0	0	0	0	0	0	0	0	0	0	0	0	0	0	0	0	0
Mesorhizobium_sp003963455	0	0	0	0	0	0	0	0	0	0	0	0	0	0	0	0	0	0	0	0	0	0	0	0	0	0	0	0	0	0	0	0	0	0	0	0	0	0	0	0	0	0	0	0	0	0	0	0	0
Mesorhizobium_terrae	0	0	0	0	0	0	0	0	0	0	0	0	0	0	0	0	0	0	0	0	0	0	0	0	0	0	0	0	0	0	0	0	0	0	0	0	0	0	0	0	0	0	0	0	0	0	0	0	0
Neorhizobium_soli	0	0	0	0	0	0	0	0	0	0	0	0	0	0	0	0	0	0	0	0	0	0	0	0	0	0	0	0	0	0	0	0	0	0	0	0	0	0	0	0	0	0	0	0	0	0	0	0	0
Pseudorhizobium_flavum	0	0	0	0	0	0	0	0	0	0	0	0	0	0	0	0	0	0	0	0	0	0	0	0	0	0	0	0	0	0	0	0	0	0	0	0	0	0	0	0	0	0	0	0	0	0	0	0	0
Rhizobium_sp900468625	0	0	0	0	0	0	0	0	0	0	0	0	0	0	0	0	0	0	0	0	0	0	0	0	0	0	0	0	0	0	0	0	0	0	0	0	0	0	0	0	0	0	0	0	0	0	0	0	0
Shinella_zoogloeoides	0	0	0	0	0	0	0	0	0	0	0	0	0	0	0	0	0	0	0	0	0	0	0	0	0	0	0	0	0	0	0	0	0	0	0	0	0	0	0	0	0	0	0	0	0	0	0	0	0
Shinella_zoogloeoides_A	0	0	0	0	0	0	0	0	0	0	0	0	0	0	0	0	0	0	0	0	0	0	0	0	0	0	0	0	0	0	0	0	0	0	0	0	0	0	0	0	0	0	0	0	0	0	0	0	0
Pannonibacter_carbonis	0	0	0	0	0	0	0	0	0	0	0	0	0	0	0	0	0	0	0	0	0	0	0	0	0	0	0	0	0	0	0	0	0	0	0	0	0	0	0	0	0	0	0	0	0	0	0	0	0
Pannonibacter_indicus	0	0	0	0	0	0	0	0	0	0	0	0	0	0	0	0	0	0	0	0	0	0	0	0	0	0	0	0	0	0	0	0	0	0	0	0	0	0	0	0	0	0	0	0	0	0	0	0	0
Pannonibacter_sp009915765	0	0	0	0	0	0	0	0	0	0	0	0	0	0	0	0	0	0	0	0	0	0	0	0	0	0	0	0	0	0	0	0	0	0	0	0	0	0	0	0	0	0	0	0	0	0	0	0	0
UBA4765_sp002365175	0	0	0	0	0	0	0	0	0	0	0	0	0	0	0	0	0	0	0	0	0	0	0	0	0	0	0	0	0	0	0	0	0	0	0	0	0	0	0	0	0	0	0	0	0	0	0	0	0
Afipia_broomeae	0	0	0	0	0	0	0.000597278	0	0	0	0	0	0	0	0	0	0	0	0	0	0	0	0	0	0	0	0	0.00259231	0	0	0	0	0.00365184	0	0	0	0	0.00350867	0	0	0	0	0	0	0	0	0	0	0
Bradyrhizobium_sp001556045	0	0	0	0	0	0	0	0	0	0	0	0	0	0	0	0	0	0	0	0	0	0	0	0	0	0	0	0	0	0	0	0	0	0	0.000895932	0	0	0	0	0	0	0	0	0	0	0	0	0	0
Rhodoplanes_serenus	0	0	0	0	0	0	0.0012832	0	0	0	0	0	0	0	0	0	0	0	0	0	0	0	0	0	0	0	0	0	0	0	0	0	0	0	0	0	0	0	0	0	0	0	0	0	0	0	0	0	0
Bartonella_apis	0	0	0	0	0	0	0	0	0	0	0	0	0	0	0	0	0	0	0	0	0	0	0	0	0	0	0	0	0	0	0	0	0	0	0	0	0	0	0	0	0	0	0	0	0	0	0	0	0
Bartonella_apis_A	0	0	0	0	0	0	0	0	0	0	0	0	0	0	0	0	0	0	0	0	0	0	0	0	0	0	0	0	0	0	0	0	0	0	0	0	0	0	0	0	0	0	0	0	0	0	0	0	0
Ochrobactrum_anthropi	0	0	0	0	0	0	0	0	0	0	0	0	0	0	0	0	0	0	0	0	0	0	0	0	0	0	0	0	0	0	0	0	0	0	0	0	0	0	0	0	0	0	0	0	0	0	0	0	0
Ochrobactrum_A_pseudogrignonense	0	0	0	0	0	0	0	0	0	0	0	0	0	0	0	0	0	0	0	0.00231977	0	0	0	0	0	0	0	0	0	0	0	0	0	0	0	0	0	0	0	0	0	0	0	0	0	0	0.00703285	0.00570693	0
Ochrobactrum_B_soli	0	0	0	0	0	0	0	0	0	0	0	0	0	0	0	0	0	0	0	0	0	0	0	0	0	0	0	0	0	0	0	0	0	0	0	0	0	0	0	0	0	0	0	0	0	0	0	0	0
Pseudochrobactrum_asaccharolyticum	0	0	0	0	0	0	0	0	0	0	0	0	0	0	0	0	0	0	0	0	0	0	0	0	0	0	0	0	0	0	0	0	0	0	0	0	0	0	0	0	0	0	0	0	0	0	0	0	0
Pseudochrobactrum_saccharolyticum	0	0	0	0	0	0	0	0	0	0	0	0	0	0	0	0	0	0	0	0	0	0	0	0	0	0	0	0	0	0	0	0	0	0	0	0	0	0	0	0	0	0	0	0	0	0	0.0609703	0.0187298	0
Pseudochrobactrum_sp900470285	0	0	0	0	0	0	0	0	0	0	0	0	0	0	0	0	0	0	0	0	0	0	0	0	0	0	0	0	0	0	0	0	0	0	0	0	0	0	0	0	0	0	0	0	0	0	0.00573641	0.00301156	0
Epibacterium_mobile	0	0	0	0	0	0	0	0	0	0	0	0	0	0	0	0	0	0	0	0	0	0	0	0	0	0	0	0	0	0	0	0	0	0	0	0	0	0	0	0	0	0	0	0	0.00350119	0	0	0	0
Paracoccus_acridae	0	0	0	0	0	0	0	0	0	0	0	0	0	0	0	0	0	0	0	0	0	0	0	0	0	0	0	0	0	0	0	0	0	0	0	0	0	0	0	0	0	0	0	0	0	0	0	0	0
Paracoccus_aeridis	0	0	0	0	0	0	0	0	0	0	0	0	0	0	0	0	0	0	0	0	0	0	0	0	0	0	0	0	0	0	0	0	0	0	0	0	0	0	0	0	0	0	0	0	0	0	0	0	0
Paracoccus_aerius	0	0	0	0	0	0	0	0	0	0	0	0	0	0	0	0	0	0	0	0	0	0	0	0	0	0	0	0	0	0	0	0	0	0	0	0	0	0	0	0	0	0	0	0	0	0	0	0	0
Paracoccus_chinensis	0	0	0	0	0	0	0	0	0	0	0	0	0	0	0	0	0	0	0	0	0	0.0127455	0	0	0	0	0	0	0	0	0	0	0	0	0	0	0	0	0	0	0	0	0	0	0	0	0	0	0
Paracoccus_halophilus	0	0	0	0	0	0	0.0086056	0	0	0	0	0	0	0	0	0	0	0	0	0	0	0	0	0	0	0	0	0	0	0	0	0	0	0	0	0	0	0	0	0	0	0	0	0	0	0	0	0	0
Paracoccus_marcusii	0	0	0	0	0	0	0	0	0	0	0	0	0	0	0	0	0	0	0	0	0	0	0	0	0	0	0	0	0	0	0	0	0	0	0	0	0	0	0	0	0	0	0	0	0.00278147	0	0	0	0
Paracoccus_marinus	0	0	0	0	0	0	0	0	0	0	0	0	0	0	0	0	0	0	0.00488647	0	0	0	0	0	0	0	0	0	0	0	0	0	0	0	0	0	0	0	0	0	0	0	0	0	0	0	0	0	0
Paracoccus_salipaludis	0	0	0	0	0	0	0	0	0	0	0	0	0	0	0	0	0	0	0	0	0	0	0	0	0	0	0	0	0	0	0	0	0	0	0	0	0	0	0	0	0	0	0	0	0	0	0	0	0
Paracoccus_sediminis	0	0	0	0	0	0	0	0	0	0	0	0	0	0	0.000587756	0	0	0	0	0	0	0	0	0	0	0	0	0	0	0	0	0	0	0	0	0	0	0	0	0	0	0	0	0	0	0	0	0	0
Paracoccus_subflavus	0	0	0	0	0	0	0.00464479	0	0	0	0	0	0	0	0	0	0	0	0	0	0	0	0	0	0	0	0	0	0	0	0	0	0	0	0	0	0	0	0	0	0	0	0	0	0	0	0	0	0
Rubellimicrobium_mesophilum	0	0	0	0	0	0	0.00976701	0	0	0	0	0	0	0	0	0	0	0	0	0	0	0	0	0	0	0	0	0	0	0	0	0	0	0	0	0	0	0	0	0	0	0	0	0	0	0	0	0	0
Rubellimicrobium_roseum	0	0	0	0	0	0	0.0148364	0	0	0	0	0	0	0	0	0	0	0	0	0	0	0	0	0	0	0	0	0	0	0	0	0	0	0	0	0	0	0	0	0	0	0	0	0	0	0	0	0	0
Rubellimicrobium_rubrum	0	0	0	0	0	0	0.0118551	0	0	0	0	0	0	0	0	0	0	0	0	0	0	0	0	0	0	0	0	0	0	0	0	0	0	0	0	0	0	0	0	0	0	0	0	0	0	0	0	0	0
Rubellimicrobium_sp009904055	0	0	0	0	0	0	0.00165085	0	0	0	0	0	0	0	0	0	0	0	0	0	0	0	0	0	0	0	0	0	0	0	0	0	0	0	0	0	0	0	0	0	0	0	0	0	0	0	0	0	0
Rubellimicrobium_sp902805995	0	0	0	0	0	0	0.0318991	0	0	0	0	0	0	0	0	0	0	0	0	0	0	0	0	0	0	0	0	0	0	0	0	0	0	0	0	0	0	0	0	0	0	0	0	0	0	0	0	0	0
Salipiger_marinus	0	0	0	0	0	0	0	0	0	0	0	0	0	0	0	0	0	0	0	0	0	0	0	0	0	0	0	0	0	0	0	0	0	0	0	0	0	0	0	0	0	0	0	0	0	0	0	0	0
Wagnerdoeblera_nectariphila	0	0	0	0	0	0	0	0	0	0	0	0	0	0	0	0	0	0	0	0	0	0	0	0	0	0	0	0	0	0	0	0	0	0	0	0	0	0	0	0	0	0	0	0	0	0	0	0	0
Wenxinia_marina	0	0	0	0	0	0	0.00284871	0	0	0	0	0	0	0	0	0	0	0	0	0	0	0	0	0	0	0	0	0	0	0	0	0	0	0	0	0	0	0	0	0	0	0	0	0	0	0	0	0	0
Wenxinia_saemankumensis	0	0	0	0	0	0	0.00176342	0	0	0	0	0	0	0	0	0	0	0	0	0	0	0	0	0	0	0	0	0	0	0	0	0	0	0	0	0	0	0	0	0	0	0	0	0	0	0	0	0	0
Blastomonas_ursincola	0	0	0	0	0	0	0	0	0	0	0	0	0	0	0	0	0	0	0	0	0	0	0	0	0	0	0	0	0	0	0	0	0	0	0	0	0	0	0	0	0	0	0	0	0	0	0	0	0
Croceibacterium_mercuriale	0	0	0	0	0	0	0	0	0	0	0	0	0	0	0	0	0	0	0	0	0	0	0	0	0	0	0	0	0	0	0	0	0	0	0	0	0	0	0	0	0	0	0	0	0	0	0	0	0
Novosphingobium_barchaimii	0	0	0	0	0	0	0	0	0	0	0	0	0	0	0	0	0	0	0	0	0	0	0	0	0	0	0	0	0	0	0	0	0	0	0	0	0	0	0	0	0	0	0	0	0	0	0	0	0
Novosphingobium_guangzhouense	0	0	0	0	0	0	0	0	0	0	0	0	0	0	0	0	0	0	0	0	0	0	0	0	0	0	0	0	0	0	0	0	0	0	0	0	0	0	0	0	0	0	0	0	0	0	0	0	0
Novosphingobium_lindaniclasticum	0	0	0	0	0	0	0	0	0	0	0	0	0	0	0	0	0	0	0	0	0	0	0	0	0	0	0	0	0	0	0	0	0	0	0	0	0	0	0	0	0	0	0	0	0	0	0	0	0
Novosphingobium_panipatense	0	0	0	0	0	0	0	0	0	0	0	0	0	0	0	0	0	0	0	0	0	0	0	0	0	0	0	0	0	0	0	0	0	0	0	0	0	0	0	0	0	0	0	0	0	0	0	0	0
Novosphingobium_resinovorum	0	0	0	0	0	0	0	0	0	0	0	0	0	0	0	0	0	0	0	0	0	0	0	0	0	0	0	0	0	0	0	0	0	0	0	0	0	0	0	0	0	0	0	0	0	0	0	0	0
Novosphingobium_sp000813185	0	0	0	0	0	0	0	0	0	0	0	0	0	0	0	0	0	0	0	0	0	0	0	0	0	0	0	0	0	0	0	0	0	0	0	0	0	0	0	0	0	0	0	0	0	0	0	0	0
Novosphingobium_sp004342985	0	0	0	0	0	0	0	0	0	0	0	0	0	0	0	0	0	0	0	0	0	0	0	0	0	0	0	0	0	0	0	0	0	0	0	0	0	0	0	0	0	0	0	0	0	0	0	0	0
Novosphingobium_sp005145025	0	0	0	0	0	0	0	0	0	0	0	0	0	0	0	0	0	0	0	0	0	0	0	0	0	0	0	0	0	0	0	0	0	0	0	0	0	0	0	0	0	0	0	0	0	0	0	0	0
Pacificimonas_flava_A	0	0	0	0	0	0	0.00118176	0	0	0	0	0	0	0	0	0	0	0	0	0	0	0	0	0	0	0	0	0	0	0	0	0	0	0	0	0	0	0	0	0	0	0	0	0	0	0	0	0	0
Rhizorhabdus_wittichii	0	0	0	0	0	0	0	0	0	0	0	0	0	0	0	0	0	0	0	0	0	0	0	0	0	0	0	0	0	0	0	0	0	0	0	0	0	0	0	0	0	0	0	0	0	0	0	0	0
Sandaracinobacter_sp003248865	0	0	0	0	0	0	0	0	0	0	0	0	0	0	0	0	0	0	0	0	0	0	0	0	0	0	0	0	0	0	0	0	0	0	0	0	0	0	0	0	0	0	0	0	0	0	0	0	0
Sandarakinorhabdus_limnophila	0	0	0	0	0	0	0	0	0	0	0	0	0	0	0	0	0	0	0	0	0	0	0	0	0	0	0	0	0	0	0	0	0	0	0	0	0	0	0	0	0	0	0	0	0	0	0	0	0
Sphingobium_herbicidovorans	0	0	0	0	0	0	0	0	0	0	0	0	0	0	0	0	0	0	0	0	0	0	0	0	0	0	0	0	0	0	0	0	0	0	0	0	0	0	0	0	0	0	0	0	0	0	0	0	0
Sphingobium_lactosutens	0	0	0	0	0	0	0	0	0	0	0	0	0	0	0	0	0	0	0	0	0	0	0	0	0	0	0	0	0	0	0	0	0	0	0	0	0	0	0	0	0	0	0	0	0	0	0	0	0
Sphingobium_limneticum	0	0	0	0	0	0	0	0	0	0	0	0	0	0	0	0	0	0	0	0	0	0	0	0	0	0	0	0	0	0	0	0	0	0	0	0	0	0	0	0	0	0	0	0	0	0	0	0.000178255	0
Sphingobium_scionense	0	0	0	0	0	0	0	0	0	0	0	0	0	0	0	0	0	0	0	0	0	0	0	0	0	0	0	0	0	0	0	0	0	0	0	0	0	0	0	0	0	0	0	0	0	0	0	0	0
Sphingobium_sp000281715	0	0	0	0	0	0	0	0	0	0	0	0	0	0	0	0	0	0	0	0	0	0	0	0	0	0	0	0	0	0	0	0	0	0	0	0	0	0	0	0	0	0	0	0	0	0	0	0	0
Sphingobium_sp001713415	0	0	0	0	0	0	0	0	0	0	0	0	0	0	0	0	0	0	0	0	0	0	0	0	0	0	0	0	0	0	0	0	0	0	0	0	0	0	0	0	0	0	0	0	0	0	0	0	0
Sphingobium_sp002312805	0	0	0	0	0	0	0	0	0	0	0	0	0	0	0	0	0	0	0	0	0	0	0	0	0	0	0	0	0	0	0	0	0	0	0	0	0	0	0	0	0	0	0	0	0	0	0	0	0
Sphingobium_sp003248505	0	0	0	0	0	0	0.0012273	0	0	0	0	0	0	0	0	0	0	0	0	0	0	0	0	0	0	0	0	0	0	0	0	0	0	0	0	0	0	0	0	0	0	0	0	0	0	0	0	0	0
Sphingobium_sp006226685	0	0	0	0	0	0	0	0	0	0	0	0	0	0	0	0	0	0	0	0	0	0	0	0	0	0	0	0	0	0	0	0	0	0	0	0	0	0	0	0	0	0	0	0	0	0	0	0	0
Sphingobium_sp012927105	0	0	0	0	0	0	0	0	0	0	0	0	0	0	0	0	0	0	0	0	0	0	0	0	0	0	0	0	0	0	0	0	0	0	0	0	0	0	0	0	0	0	0	0	0	0	0	0	0
Sphingobium_sp014280435	0	0	0	0	0	0	0	0	0	0	0	0	0	0	0	0	0	0	0	0	0	0	0	0	0	0	0	0	0	0	0	0	0	0	0	0	0	0	0	0	0	0	0	0	0	0	0	0	0
Sphingobium_sp900109095	0	0	0	0	0	0	0	0	0	0	0	0	0	0	0	0	0	0	0	0	0	0	0	0	0	0	0	0	0	0	0	0	0	0	0	0	0	0	0	0	0	0	0	0	0	0	0	0	0
Sphingobium_sp900218065	0	0	0	0	0	0	0	0	0	0	0	0	0	0	0	0	0	0	0	0	0	0	0	0	0	0	0	0	0	0	0	0	0	0	0	0	0	0.00580516	0	0	0	0	0	0	0	0	0	0	0
Sphingobium_vermicomposti	0	0	0	0	0	0	0	0	0	0	0	0	0	0	0	0	0	0	0	0	0	0	0	0	0	0	0	0	0	0	0	0	0	0	0	0	0	0	0	0	0	0	0	0	0	0	0	0	0
Sphingobium_xenophagum	0	0	0	0	0	0	0	0	0	0	0	0	0	0	0	0	0	0	0	0	0	0	0	0	0	0	0	0	0	0	0	0	0	0	0	0	0	0	0	0	0	0	0	0	0	0	0	0	0
Sphingobium_yanoikuyae	0	0	0	0	0	0	0	0	0	0	0	0	0	0	0	0	0	0	0	0	0	0	0	0	0	0	0.0015993	0	0	0	0	0	0	0	0	0	0	0	0	0	0	0	0	0	0	0	0	0	0
Sphingobium_A_boeckii	0	0	0	0	0	0	0	0	0	0	0	0	0	0	0	0	0	0	0	0	0	0	0	0	0	0	0	0	0	0	0	0	0	0	0	0	0	0	0	0	0	0	0	0	0	0	0	0	0
Sphingomicrobium_astaxanthinifaciens	0	0	0	0	0	0	0.00814627	0	0	0	0	0	0	0	0	0	0	0	0	0	0	0	0	0	0	0	0	0	0	0	0	0	0	0	0	0	0	0	0	0	0	0	0	0	0	0	0	0	0
Sphingomicrobium_ginsengisoli	0	0	0	0	0	0	0.00375389	0	0	0	0	0	0	0	0	0	0	0	0	0	0	0	0	0	0	0	0	0	0	0	0	0	0	0	0	0	0	0	0	0	0	0	0	0	0	0	0	0	0
Sphingomicrobium_kaistensis	0	0	0	0	0	0	0.00610469	0	0	0	0	0	0	0	0	0	0	0	0	0	0	0	0	0	0	0	0	0	0	0	0	0	0	0	0	0	0	0	0	0	0	0	0	0	0	0	0	0	0
Sphingomicrobium_sp003499275	0	0	0	0	0	0	0.00183752	0	0	0	0	0	0	0	0	0	0	0	0	0	0	0	0	0	0	0	0	0	0	0	0	0	0	0	0	0	0	0	0	0	0	0	0	0	0	0	0	0	0
Sphingomicrobium_sp003970925	0	0	0	0	0	0	0.00497514	0	0	0	0	0	0	0	0	0	0	0	0	0	0	0	0	0	0	0	0	0	0	0	0	0	0	0	0	0	0	0	0	0	0	0	0	0	0	0	0	0	0
Sphingomicrobium_sp902806265	0	0	0	0	0	0	0.0047297	0	0	0	0	0	0	0	0	0	0	0	0	0	0	0	0	0	0	0	0	0	0	0	0	0	0	0	0	0	0	0	0	0	0	0	0	0	0	0	0	0	0
Sphingomicrobium_sp902806285	0	0	0	0	0	0	0.00930243	0	0	0	0	0	0	0	0	0	0	0	0	0	0	0	0	0	0	0	0	0	0	0	0	0	0	0	0	0	0	0	0	0	0	0	0	0	0	0	0	0	0
Sphingomonas_aquatilis	0.0589525	0.0824672	0.0391862	0.0147377	1.53172e-08	0.00959551	0.00673401	0.0150392	0.0306963	0.0115805	6.17241e-96	0.00376311	0.0365608	0.0568974	0.00905008	0.0747217	0.0293678	0.0189557	0.000950884	0.0208615	0.0423596	0.0316815	0.0494775	0.0206427	0.0221509	0.00749068	0.0360483	8.07535e-06	0.0617746	0.0281327	0.00558499	0.0535096	0.00594118	0.0186591	0.0280203	0.0194819	0	0.0437499	0.0222198	0.0188854	0.000109526	0.0209772	0.0190959	0.0314232	0.0143209	0	0	0	0.0546445
Sphingomonas_endophytica	0	0	0	0	0	0	0	0	0	0	0	0	0	0	0	0	0	0	0	0	0	0	0	0	0	0	0	0	0	0	0	0	0	0	0	0	0	0	0	0	0	0	0	0	0	0	0	0	0
Sphingomonas_ginsenosidimutans	0	0	0	0	0	0	0	0	0	0	0	0	0	0	0	0	0	0	0	0	0	0	0	0	0	0	0	0	0	0	0	0	0	0	0	0	0	0	0	0	0	0	0	0	0	0	0	0	0
Sphingomonas_ginsenosidivorax	0	0	0	0	0	0	0	0	0	0	0	0	0	0	0	0	0	0	0	0	0	0	0	0	0	0	0	0	0	0	0	0	0	0	0	0	0	0	0	0	0	0	0	0	0	0	0	0	0
Sphingomonas_hankookensis	0	0	0	0	0	0	0	0	0	0	0	0	0	0	0	0	0	0	0	0	0	0	0	0	0	0	0	0	0	0	0	0	0	0	0	0	0	0	0	0	0	0	0	0	0	0	0	0	0
Sphingomonas_hengshuiensis_A	0	0	0	0	0	0	0	0	0	0	0	0	0	0	0.00189327	0	0	0	0	0	0	0	0	0	0	0	0	0	0	0	0	0	0	0	0	0	0	0	0	0	0	0	0	0	0	0	0	0	0
Sphingomonas_hominis	0	0	0	0	0	0	0.0016348	0	0	0	0	0	0	0	0	0	0	0	0	0	0	0	0	0	0	0	0	0	0	0	0	0	0	0	0	0	0	0	0	0	0	0	0	0	0	0	0	0	0
Sphingomonas_insulae	0	0	0	0	0	0	0	0	0	0	0	0	0	0	0	0	0	0	0	0	0	0	0	0	0	0	0	0	0	0	0	0	0	0	0	0	0	0	0	0	0	0	0	0	0	0	0	0	0
Sphingomonas_olei	0	0	0	0	0	0	0.000843477	0	0	0	0	0	0	0	0	0	0	0	0	0	0	0	0	0	0	0	0	0	0	0	0	0	0	0	0	0	0	0	0	0	0	0	0	0	0	0	0	0.00024247	0
Sphingomonas_paucimobilis	0	0	0	0	0	0	0	0	0	0	0	0.000610659	0	0	0	0	0	0	0	0	0	0.00357013	0	0	0	0	0	0	0	0	0	0	0	0	0	0	0	0	0	0	0	0	0	0	0.00558084	0	0	0	0
Sphingomonas_phyllosphaerae	0	0	0	0	0	0	0	0	0	0	0	0	0	0	0	0	0	0	0	0	0	0	0	0	0	0	0	0	0	0	0	0	0	0	0	0	0	0	0	0	0	0	0	0	0	0	0	0	0
Sphingomonas_pseudosanguinis	0	0	0	0	0	0	0	0	0	0	0	0	0	0	0	0	0	0	0	0	0	0	0	0	0	0	0	0	0	0	0	0	0	0	0	0	0	0	0	0	0	0	0	0	0	0	0	0	0
Sphingomonas_sanguinis_B	0	0	0	0	0	0	0	0	0	0	0	0	0	0	0	0	0	0	0	0	0	0	0	0	0	0	0	0	0	0	0	0	0	0	0	0	0	0	0	0	0	0	0	0	0	0	0	0	0
Sphingomonas_sp000632225	0	0	0	0	0	0	0	0	0	0	0	0	0	0	0	0	0	0	0	0	0	0	0	0	0	0	0	0	0	0	0	0	0	0	0	0	0	0	0	0	0	0	0	0	0	0	0	0	0
Sphingomonas_sp001421245	0	0	0	0	0	0	0	0	0	0	0	0	0	0	0	0	0	0	0	0	0	0	0	0	0	0	0	0	0	0	0	0	0	0	0	0	0	0	0	0	0	0	0	0	0	0	0	0	0
Sphingomonas_sp001421355	0	0	0	0	0	0	0	0	0	0	0	0	0	0	0	0	0	0	0	0	0	0	0	0	0	0	0	0	0	0	0	0	0	0	0	0	0	0	0	0	0	0	0	0	0	0	0	0	0
Sphingomonas_sp001421535	0	0	0	0	0	0	0	0	0	0	0	0	0	0	0	0	0	0	0	0	0	0	0	0	0	0	0	0	0	0	0	0	0	0	0	0	0	0	0	0	0	0	0	0	0	0	0	0	0
Sphingomonas_sp001421715	0	0	0	0	0	0	0	0	0	0	0	0	0	0	0	0	0	0	0	0	0	0	0	0	0	0	0	0	0	0	0	0	0	0	0	0	0	0	0	0	0	0	0	0	0	0	0	0	0
Sphingomonas_sp001421765	0	0	0	0	0	0	0	0	0	0	0	0	0	0	0	0	0	0	0	0	0	0	0	0	0	0	0	0	0	0	0	0	0	0	0	0	0	0	0	0	0	0	0	0	0	0	0	0	0
Sphingomonas_sp001556185	0	0	0	0	0	0	0	0	0	0	0	0	0	0	0	0	0	0	0	0	0	0	0	0	0	0	0	0	0	0	0	0	0	0	0	0	0	0	0	0	0	0	0	0	0	0	0	0	0
Sphingomonas_sp001557215	0	0	0	0	0	0	0	0	0	0	0	0	0	0	0	0	0	0	0	0	0	0	0	0	0	0	0	0	0	0	0	0	0	0	0	0	0	0	0	0	0	0	0	0	0	0	0	0	0
Sphingomonas_sp001650735	0	0	0	0	0	0	0	0	0	0	0	0	0	0	0	0	0	0	0	0	0	0	0	0	0	0	0	0	0	0	0	0	0	0	0	0	0	0	0	0	0	0	0	0	0	0	0	0	0
Sphingomonas_sp002280565	0	0	0	0	0	0	0	0	0	0	0	0	0	0	0	0	0	0	0	0	0	0	0	0	0	0	0	0	0	0	0	0	0	0	0	0	0	0	0	0	0	0	0	0	0	0	0	0	0
Sphingomonas_sp003951315	0	0	0	0	0	0	0	0	0	0	0	0	0	0	0	0	0	0	0	0	0	0	0	0	0	0	0	0	0	0	0	0	0	0	0	0	0	0	0	0	0	0	0	0	0	0	0	0	0
Sphingomonas_sp014193845	0	0	0	0	0	0	0	0	0	0	0	0	0	0	0	0	0	0	0	0	0	0	0	0	0	0	0	0	0	0	0	0	0	0	0	0	0	0	0	0	0	0	0	0	0	0	0	0	0
Sphingomonas_sp014358075	0	0	0	0	0	0	0	0	0	0	0	0	0	0	0	0	0	0	0	0	0	0	0	0	0	0	0	0	0	0	0	0	0	0	0	0	0	0	0	0	0	0	0	0	0	0	0	0	0
Sphingomonas_sp900109565	0	0	0	0	0	0	0	0	0	0	0	0	0	0	0	0	0	0	0	0	0	0	0	0	0	0	0	0	0	0	0	0	0	0	0	0	0	0	0	0	0	0	0	0	0	0	0	0	0
Sphingomonas_spermidinifaciens	0	0	0	0	0	0	0	0	0	0	0	0	0	0	0	0	0	0	0	0	0	0	0	0	0	0	0	0	0	0	0	0	0	0	0	0	0	0	0	0	0	0	0	0	0	0	0	0	0
Sphingomonas_yantingensis	0	0	0	0	0	0	0	0	0	0	0	0	0	0	0	0	0	0	0	0	0	0	0	0	0	0	0	0	0	0	0	0	0	0	0	0	0	0	0	0	0	0	0	0	0	0	0	0	0
Sphingomonas_zeae	0	0	0	0	0	0	0	0	0	0	0	0	0	0	0	0	0	0	0	0	0	0	0	0	0	0	0	0	0	0	0	0	0	0	0	0	0	0	0	0	0	0	0	0	0	0	0	0	0
Sphingomonas_B_changbaiensis	0	0	0	0	0	0	0.00231568	0	0	0	0	0	0	0	0	0	0	0	0	0	0	0	0	0	0	0	0	0	0	0	0	0	0	0	0	0	0	0	0	0	0	0	0	0	0	0	0	0	0
Sphingomonas_B_sp013044515	0	0	0	0	0	0	0.00536803	0	0	0	0	0	0	0	0	0	0	0	0	0	0	0	0	0	0	0	0	0	0	0	0	0	0	0	0	0	0	0	0	0	0	0	0	0	0	0	0	0	0
Sphingomonas_B_sp013778485	0	0	0	0	0	0	0.00143897	0	0	0	0	0	0	0	0	0	0	0	0	0	0	0	0	0	0	0	0	0	0	0	0	0	0	0	0	0	0	0	0	0	0	0	0	0	0	0	0	0	0
Sphingomonas_N_sp013778325	0	0	0	0	0	0	0.00181943	0	0	0	0	0	0	0	0	0	0	0	0	0	0	0	0	0	0	0	0	0	0	0	0	0	0	0	0	0	0	0	0	0	0	0	0	0	0	0	0	0	0
Sphingopyxis_macrogoltabida_A	0	0	0	0	0	0	0	0	0	0	0	0	0	0	0	0	0	0	0	0	0	0	0	0	0	0	0	0	0	0	0	0	0	0	0	0	0	0	0	0	0	0	0	0	0	0	0	0	0
Sphingopyxis_sp001468395	0	0	0	0	0	0	0	0	0	0	0	0	0	0	0	0	0	0	0	0	0	0	0	0	0	0	0	0	0	0	0	0	0	0	0	0	0	0	0	0	0	0	0	0	0	0	0	0	0
Sphingopyxis_sp003609815	0	0	0	0	0	0	0	0	0	0	0	0	0	0	0	0	0	0	0	0	0	0	0	0	0	0	0	0	0	0	0	0	0	0	0	0	0	0	0	0	0	0	0	0	0	0	0	0	0
Sphingopyxis_sp005502465	0	0	0	0	0	0	0	0	0	0	0	0	0	0	0	0	0	0	0	0	0	0	0	0	0	0	0	0	0	0	0	0	0	0	0	0	0	0	0	0	0	0	0	0	0	0	0	0	0
Sphingopyxis_sp005503165	0	0	0	0	0	0	0	0	0	0	0	0	0	0	0	0	0	0	0	0	0	0	0	0	0	0	0	0	0	0	0	0	0	0	0	0	0	0	0	0	0	0	0	0	0	0	0	0	0
Sphingopyxis_terrae	0	0	0	0	0	0	0	0	0	0	0	0	0	0	0	0	0	0	0	0	0	0	0	0	0.00294523	0	0	0	0	0	0	0	0	0	0	0	0	0	0	0	0	0	0	0	0	0	0	0	0
Sphingorhabdus_B_sp002255985	0	0	0	0	0	0	0	0	0	0	0	0	0	0	0	0	0	0	0	0	0	0	0	0	0	0	0	0	0	0	0	0.00998103	0	0	0	0	0	0	0	0	0	0	0	0	0	0	0	0	0
Sphingorhabdus_B_sp013823985	0	0	0	0	0	0	0	0	0	0	0	0	0	0	0	0	0	0	0	0	0	0	0	0	0	0	0	0	0	0	0	0	0	0	0	0	0	0	0	0	0	0	0	0	0	0	0	0	0
Sphingorhabdus_B_sp903821685	0	0	0	0	0	0	0	0	0	0	0	0	0	0	0	0	0	0	0	0	0	0.010368	0	0	0	0	0	0	0	0	0	0	0	0	0	0	0	0.00597837	0	0	0	0	0	0	0	0	0	0	0
Sphingosinicella_sp013911755	0	0	0	0	0	0	0	0	0	0	0	0	0	0	0	0	0	0	0	0	0	0	0	0	0	0	0	0	0	0	0	0	0	0	0	0	0	0	0	0	0	0	0	0	0	0	0	0	0
Tsuneonella_sp007065885	0	0	0	0	0	0	0.00696278	0	0	0	0	0	0	0	0	0	0	0	0	0	0	0.0105025	0	0	0	0	0	0	0	0	0	0	0	0	0	0	0	0	0	0	0	0	0	0	0	0	0	0	0
Tistrella_mobilis	0	0	0	0	0	0	0.000486147	0	0	0	0	0	0	0	0	0	0	0	0	0	0	0	0	0	0	0	0	0	0	0	0	0	0	0	0	0	0	0	0	0	0	0	0	0	0	0	0	0	0
Achromobacter_aegrifaciens	0	0	0	0	0	0	0	0	0	0	0	0	0	0	0	0	0	0	0	0	0	0	0	0	0	0	0	0	0	0	0	0	0	0	0	0	0	0	0	0	0	0	0	0	0	0	0	0.000920501	0
Achromobacter_bronchisepticus_A	0	0	0	0	0	0	0	0	0	0	0	0	0	0	0	0	0	0	0	0	0	0	0	0	0	0	0	0	0	0	0	0	0	0	0	0	0	0	0	0	0	0	0	0	0	0	0	0	0
Achromobacter_dolens	0	0	0	0	0	0	0	0	0	0	0	0	0	0	0	0	0	0	0	0	0	0	0	0	0	0	0	0	0	0	0	0	0	0	0	0	0	0	0	0	0	0	0	0	0	0	0	0	0
Achromobacter_insuavis	0	0	0	0	0	0	0	0	0	0	0	0	0.0316837	0	0	0	0	0	0	0	0	0	0	0	0	0	0	0	0	0	0	0	0	0	0	0	0	0	0	0	0	0	0	0.00817255	0	0	0	0	0
Achromobacter_mucicolens	0	0	0	0	0	0	0	0	0	0.00379057	0	0	0	0	0	0	0	0	0	0	0	0	0	0	0	0	0	0	0	0	0	0	0	0	0	0	0	0	0	0	0	0	0	0	0	0	0.00726089	0.00337427	0
Achromobacter_ruhlandii	0	0	0	0	0	0	0	0	0	0	0	0	0	0	0	0	0	0	0	0	0	0	0	0	0	0	0	0	0	0	0	0	0	0	0	0	0	0	0	0	0	0	0	0	0	0	0	0	0
Achromobacter_xylosoxidans	0	0	0	0	0	0	0	0	0	0	0	0	0	0	0	0	0	0	0	0	0	0	0	0	0	0	0	0	0	0	0	0	0	0	0	0	0	0	0	0	0	0	0	0	0	0	0	0	0
Acidovorax_delafieldii	0	0	0	0	0	0	0	0	0	0	0	0	0	0	0	0	0	0	0	0.00131448	0	0	0	0	0	0	0	0	0	0	0	0	0	0	0	0	0	0	0	0	0	0	0	0	0	0	0	0	0
Acidovorax_soli_A	0	0	0	0	0	0	0	0	0	0	0	0.00184773	0	0	0	0	0	0.000957769	0	0.000832548	0.00796327	0	0.00142207	0	0	0	0	0	0.00427739	0.00140276	0	0	0	0	0	0	0	0	0	0	0	0	0	0	0	0	0	0	0
Acidovorax_sp000302535	0	0	0	0	0	0	0	0	0	0	0	0	0	0	0	0	0	0	0	0	0	0	0	0	0	0	0	0	0	0	0	0	0	0	0	0	0	0	0	0	0	0	0	0	0.00234968	0	0	0	0
Acidovorax_sp001411535	0	0	0	0	0	0	0	0	0	0	0	0	0	0	0	0	0	0	0	0	0	0	0	0	0	0	0	0	0	0	0	0	0	0	0	0	0	0	0	0	0	0	0	0	0	0	0	0	0
Acidovorax_temperans	0	0	0	0	0	0	0	0	0	0	0	0.00208102	0	0	0	0	0	0	0	0	0	0	0	0	0	0	0	0	0	0	0	0	0	0	0	0	0	0	0	0	0	0	0	0	0	0	0	0	0
Acidovorax_A_wautersii	0	0	0	0	0	0	0	0	0	0	0	0	0	0	0	0	0	0	0	0	0	0	0	0	0	0	0	0	0	0	0	0	0	0	0	0	0	0	0	0	0	0	0	0	0	0	0	0	0
Alcaligenes_phenolicus	0	0	0	0	0	0	0	0	0.416517	0.00802198	0	0	0	0	0	0	0	0	0	0	0	0	0	0	0	0	0	0	0.00572026	0	0	0	0	0	0	0	0	0	0	0	0	0	0	0.381713	0	0	0	0	0
Aquabacterium_commune	0	0	0	0	0	0	0	0	0	0	0	0	0	0	0	0	0	0	0	0	0	0	0	0	0	0	0	0	0	0	0	0	0	0	0	0	0	0	0	0	0	0	0	0	0	0	0	0	0
Aquabacterium_parvum	0	0	0	0	0	0	0	0	0	0	0	0	0	0	0	0	0	0	0	0	0	0	0	0	0	0	0	0	0	0	0	0	0	0	0	0	0	0	0	0	0	0	0	0	0	0	0	0	0
Aquabacterium_sp001770725	0	0	0	0	0	0	0	0	0	0	0	0	0	0	0	0	0	0	0	0	0	0	0	0	0	0	0	0	0	0	0	0	0	0	0	0	0	0	0	0	0	0	0	0	0	0	0	0	0
Aquabacterium_sp001770775	0	0	0	0	0	0	0	0	0.00562155	0	0	0	0	0	0	0	0	0	0	0	0	0	0	0	0	0	0	0	0	0	0	0	0	0	0	0	0	0	0	0	0	0	0	0	0	0	0	0	0
Aquabacterium_sp003963115	0	0	0	0	0	0	0	0	0	0	0	0	0	0	0	0	0	0	0	0	0	0	0	0	0	0	0	0	0	0	0	0	0	0	0	0	0	0	0	0	0	0	0	0	0	0	0	0	0
Aquabacterium_sp004322345	0	0	0	0	0	0	0	0	0	0	0	0	0	0	0	0	0	0	0	0	0	0	0	0	0	0	0	0	0	0	0	0	0	0	0	0	0	0	0	0	0	0	0	0	0	0	0	0	0
Aquabacterium_sp005502875	0	0	0	0	0	0	0	0	0	0	0	0	0	0	0	0	0	0	0	0	0	0	0	0	0	0	0	0	0	0	0	0	0	0	0	0	0	0	0	0	0	0	0	0	0	0	0	0	0
Aquabacterium_sp903871865	0	0	0	0	0	0	0	0	0	0	0	0	0	0	0	0	0	0	0	0	0	0	0	0	0	0	0	0	0	0	0	0	0	0	0	0	0	0	0	0	0	0	0	0	0	0	0	0	0
Aquabacterium_A_sp013360485	0	0	0	0	0	0	0	0	0	0	0	0	0	0	0	0	0	0	0	0	0	0	0	0	0	0	0	0	0	0	0	0	0	0	0	0	0	0	0	0	0	0	0	0	0	0	0	0	0
Aquincola_tertiaricarbonis	0	0	0	0	0	0	0.0208719	0	0	0	0	0	0	0	0	0	0	0	0	0	0	0	0	0	0	0	0	0	0	0	0	0	0	0	0	0	0	0.00294269	0	0	0	0	0	0	0	0	0	0	0
Burkholderia_multivorans	0	0	0	0	0	0	0	0	0	0	0	0	0	0	0	0	0	0	0	0	0	0	0	0	0	0	0	0	0	0	0	0	0	0	0	0	0	0	0	0	0	0	0	0	0	0	0	0	0
CAINMN01_sp005789825	0	0	0	0	0	0	0	0	0	0	0	0	0	0	0	0	0	0	0	0	0	0	0	0	0.00692145	0	0	0	0	0	0	0	0	0	0	0	0	0	0	0	0	0.00495116	0.00494239	0	0	0	0	0	0
Comamonas_aquatica	0	0	0	0	0	0	0	0	0	0	0	0	0	0	0	0	0	0	0	0	0	0	0	0	0	0	0	0	0	0	0	0	0	0	0	0	0	0	0	0	0	0	0	0	0	0	0	0	0
Comamonas_sp002472915	0	0	0	0	0	0	0	0	0	0	0	0	0	0	0	0	0	0	0	0	0	0	0	0	0	0	0	0	0	0	0	0	0	0	0	0	0	0	0	0	0	0	0	0	0	0	0.00887378	0.00829805	0
Comamonas_sp004364775	0	0	0	0	0	0	0	0	0	0	0	0	0	0	0	0	0	0	0	0	0	0	0	0	0	0	0	0	0	0	0	0	0	0	0	0	0	0	0	0	0	0	0	0	0	0	0	0	0
Comamonas_sp009360615	0	0	0	0	0	0	0	0	0	0	0	0	0	0	0	0	0	0	0	0	0	0	0	0.00202617	0.00554465	0	0	0.00226583	0	0	0	0.00937116	0	0	0	0	0	0	0	0.00295511	0	0	0	0	0.00433064	0	0	0	0
Comamonas_sp013363755	0	0	0	0	0	0	0	0	0	0	0	0	0	0	0	0	0	0	0	0	0	0	0	0	0	0	0	0	0	0	0	0	0	0	0	0	0	0	0	0	0	0	0	0	0	0	0	0	0
Comamonas_testosteroni_B	0	0	0	0	0	0	0	0	0	0	0	0	0	0	0	0	0	0	0	0	0	0	0	0	0	0	0	0	0	0	0	0	0	0	0	0	0	0	0	0	0	0	0	0	0	0	0	0	0
Comamonas_testosteroni_E	0	0	0	0	0	0	0	0	0	0	0	0	0	0	0	0	0	0	0	0	0	0	0	0	0	0	0	0	0	0	0	0	0	0	0	0	0	0	0	0	0	0	0	0	0	0	0	0	0
Comamonas_thiooxydans	0	0	0	0	0	0	0	0	0	0	0	0	0	0	0	0	0	0	0	0	0	0	0	0	0	0	0	0	0	0	0	0	0	0	0	0	0	0	0	0	0	0	0	0	0	0	0	0	0
Curvibacter_sp003987795	0	0	0	0	0	0	0	0	0	0	0	0	0	0	0	0	0	0	0	0	0	0	0	0	0	0	0	0	0	0	0	0	0	0	0	0	0	0	0	0	0	0	0	0	0	0	0	0.000516224	0
Diaphorobacter_nitroreducens	0	0	0	0	0	0	0	0	0	0	0	0	0	0	0	0	0	0	0	0	0	0	0	0	0	0	0	0	0	0	0	0	0	0	0	0	0	0	0	0	0	0	0	0	0	0	0	0	0
Giesbergeria_sp001770955	0	0	0	0	0	0	0	0	0	0	0	0	0	0	0	0	0	0	0	0	0	0	0	0	0	0	0	0	0	0	0	0	0	0	0	0	0	0	0	0	0	0	0	0	0	0	0	0	0
Hydrogenophaga_pseudoflava	0	0	0	0	0	0	0	0	0	0	0	0	0	0	0	0	0	0	0	0	0	0	0	0	0	0	0	0	0	0	0	0	0	0	0	0	0	0	0	0	0	0	0	0	0	0	0	0	0
Ideonella_A_sakaiensis	0	0	0	0	0	0	0.00309181	0	0	0	0	0	0	0	0	0	0	0	0	0	0	0	0	0	0	0	0	0	0	0	0	0	0	0	0	0	0	0	0	0	0	0	0	0	0	0	0	0.000286273	0
Inhella_inkyongensis	0	0	0	0	0	0	0	0	0	0	0	0	0	0	0	0	0	0	0	0	0	0	0	0	0	0	0	0	0	0	0	0	0	0	0	0	0	0	0	0	0	0	0	0	0	0	0	0	0
Limnohabitans_A_sp000293865	0	0	0	0	0	0	0	0	0	0	0	0	0	0	0	0	0	0	0	0	0	0	0	0	0	0	0	0	0	0	0	0	0	0	0	0	0	0	0	0	0	0	0	0	0	0	0	0	0
Limnohabitans_A_sp001517545	0	0	0	0	0	0	0	0	0	0	0	0	0	0	0	0	0	0	0	0	0	0	0	0	0	0	0	0	0	0	0	0	0	0	0	0	0	0.00954993	0	0	0	0	0	0	0	0	0	0	0
Limnohabitans_A_sp003063265	0	0	0	0	0	0	0	0	0	0	0	0	0	0	0	0	0	0	0	0	0	0	0	0	0	0	0	0	0	0	0	0	0	0	0	0	0	0	0	0	0.00161085	0	0	0	0	0	0	0	0
Limnohabitans_A_sp003063375	0	0	0	0	0	0	0	0	0	0	0	0	0	0	0	0	0	0	0	0	0	0	0	0	0	0	0	0.00319216	0	0	0	0	0.00526116	0	0	0	0	0	0	0	0	0	0	0	0	0	0	0	0
Limnohabitans_A_sp005789685	0	0	0	0	0	0.00704647	0	0.0193467	0	0	0	0.0147506	0	0	0.00708435	0.0281474	0.0281643	0	0	0.0267759	0	0	0	0.018152	0.0266355	0.0131487	0	0	0.0359167	0	0.00678092	0	0.0311695	0	0.013246	0	0	0.044526	0.0230572	0	0	0.0076172	0	0.0200322	0.0171443	0	0	0	0
Limnohabitans_A_sp009693505	0	0	0	0	0	0	0	0	0	0	0	0	0	0	0	0	0.0316176	0	0	0	0	0	0	0.00453103	0	0	0	0	0	0	0	0	0	0	0	0	0	0	0	0	0	0	0	0	0	0	0	0	0
Limnohabitans_A_sp903953985	0	0	0.00197818	0	0	0	0	0.00191983	0	0	0	0.00410813	0	0	0	0.00727296	0	0.0023965	0	0	0	0	0	0	0	0	0	0.00559736	0.00354369	0	0	0	0	0	0	0	0	0	0	0	0	0	0	0	0	0	0	0	0
Limnohabitans_A_sp903961095	0	0	0	0	0	0	0	0	0	0	0	0	0	0	0	0	0	0	0	0	0	0	0	0	0	0	0	0	0	0	0	0	0	0	0	0	0	0	0	0	0	0	0	0	0	0	0	0	0
Massilia_alkalitolerans	0	0	0	0.000978093	0	0	0	0	0	0	0	0	0	0	0	0	0	0	0	0	0	0	0	0	0	0	0	0	0	0	0	0	0	0	0	0	0	0	0	0	0	0	0	0	0	0	0.00113265	0	0
Massilia_aurea_A	0	0	0	0	0	0	0	0	0	0	0	0	0	0	0	0	0	0	0	0	0	0	0	0	0	0	0	0	0	0	0	0	0	0	0	0	0	0	0	0	0	0	0	0	0	0	0	9.15623e-05	0
Massilia_oculi	0	0	0	0	0	0	0	0	0	0	0	0	0	0	0	0	0	0	0	0	0	0	0	0	0	0	0	0	0	0	0	0	0	0	0	0	0	0	0	0	0	0	0	0	0	0	0	0	0
Massilia_sp001412595	0	0	0	0	0	0	0	0	0	0	0	0	0	0	0	0	0	0	0	0	0	0	0	0	0	0	0	0	0	0	0	0	0	0	0	0	0	0	0	0	0	0	0	0	0	0	0	0	0
Massilia_sp003484545	0	0	0	0	0	0	0	0	0	0	0	0	0	0	0	0	0	0	0	0	0	0	0	0.00219441	0	0	0	0	0	0	0	0	0	0	0	0	0	0.00805351	0	0	0	0	0	0	0	0	0	0	0
Massilia_sp005222695	0	0	0	0	0	0	0	0	0	0	0	0	0	0	0	0	0	0	0	0	0	0	0	0	0	0	0	0	0	0	0	0	0	0	0	0	0	0	0	0	0	0	0	0	0	0	0.00172217	0	0
Massilia_sp006715485	0	0	0	0	0	0	0	0	0	0	0	0	0	0	0	0	0	0	0	0	0	0	0	0	0	0	0	0	0	0	0	0	0	0	0	0	0	0	0	0	0	0	0	0	0	0	0	0	0
Massilia_sp011682055	0	0	0	0	0	0	0	0	0	0	0	0	0	0	0	0	0	0	0	0	0	0	0	0	0	0	0	0	0	0	0	0	0	0	0	0	0	0	0	0	0	0	0	0	0	0	0	0	0
Massilia_timonae	0	0	0	0	0	0	0	0	0	0	0	0	0	0	0	0	0	0	0	0	0	0	0	0	0	0	0	0.00169842	0	0	0	0	0	0	0	0	0	0	0	0	0	0	0	0	0	0.00382013	0.0054912	0.000432374	0
Methylibium_petroleiphilum	0	0	0	0	0	0	0	0	0	0	0	0	0	0	0	0	0	0	0	0	0	0	0	0	0	0	0	0	0	0	0	0	0	0	0	0	0	0	0	0	0	0	0	0	0	0	0	0	0
Noviherbaspirillum_sp008929045	0	0	0	0	0	0	0.00147362	0	0	0	0	0	0	0	0	0	0	0	0	0	0	0	0	0	0	0	0	0	0	0	0	0	0	0	0	0	0	0	0	0	0	0	0	0	0	0	0	0	0
Parasutterella_excrementihominis	0	0	0	0	0.0419891	0	0	0	0	0	0	0	0	0	0	0	0	0	0	0	0	0	0	0	0	0	0	0	0	0	0	0	0	0	0	0	0	0	0	0	0	0	0	0	0	0	0	0	0
Parasutterella_sp000980495	0	0	0	0	0.0623979	0	0	0	0	0	0.00412937	0	0	0	0	0	0	0	0	0	0	0	0	0	0	0	0	0	0	0	0	0	0	0	0	0	0	0	0	0	0	0	0	0	0	0	0	0	0
Pelomonas_depolymerans_A	0	0	0	0	0	0	0	0	0	0	0	0	0	0	0	0	0	0	0	0	0	0	0	0	0	0	0	0	0	0	0	0	0	0	0	0	0	0	0	0	0	0	0	0	0	0	0	0	0
Pelomonas_puraquae	0	0	0	0	0	0	0	0	0	0	0	0	0	0	0	0	0	0	0	0	0	0	0	0	0	0.000962724	0	0	0	0	0	0	0	0	0	0	0	0	0	0	0	0	0	0	0	0	0	0	0
Pelomonas_saccharophila	0	0	0	0	0	0	0	0	0	0	0	0	0	0	0	0	0	0	0	0	0	0	0	0	0	0	0	0	0	0	0	0	0	0	0	0	0	0	0	0	0	0	0	0	0	0	0	0	0
Pelomonas_sp001425055	0	0	0	0	0	0	0	0	0	0	0	0	0	0	0	0	0	0	0	0	0	0	0	0	0	0	0	0	0	0	0	0	0	0	0	0	0	0	0	0	0	0	0	0	0	0	0	0	0
Pelomonas_sp001425165	0	0	0	0	0	0	0	0	0	0	0	0	0	0	0	0	0	0	0	0	0	0	0	0	0	0	0	0	0	0	0	0	0	0	0	0	0	0	0	0	0	0	0	0	0	0	0	0	0
Pelomonas_sp001425705	0	0	0	0	0	0	0	0	0	0	0	0	0	0	0	0	0	0	0	0	0	0	0	0	0	0	0	0	0	0	0	0	0	0	0	0	0	0	0	0	0	0	0	0	0	0	0	0	0
Pelomonas_sp001426885	0	0	0	0	0	0	0	0	0	0	0	0	0	0	0	0	0	0	0	0	0	0	0	0	0	0	0	0	0	0	0	0	0	0	0	0	0	0	0	0	0	0	0	0	0	0	0	0	0
Pelomonas_sp003963005	0	0	0	0	0	0	0	0	0	0	0	0	0	0	0	0	0	0	0	0	0	0	0	0	0	0	0	0	0	0	0	0	0	0	0	0	0	0	0	0	0	0	0	0	0	0	0	0	0
Pelomonas_sp003963075	0	0	0	0	0	0	0	0	0.00357859	0	0	0.00323134	0	0	0.0015396	0	0	0	0.00525022	0	0	0	0	0	0	0	0.00520964	0	0	0	0	0	0	0	0.00432792	0	0.00520213	0	0	0.00343721	0	0.00223674	0	0	0	0	0	0	0
Pelomonas_sp009996515	0	0	0	0	0	0	0	0	0	0	0	0	0	0	0	0	0	0	0	0	0	0	0	0	0	0	0	0	0	0	0	0	0	0	0	0	0	0	0	0	0	0	0	0	0	0	0	0	0
Piscinibacter_defluvii	0	0	0	0	0	0	0	0	0	0	0	0	0	0	0	0	0	0	0	0	0	0	0	0	0	0	0	0	0	0	0	0	0	0	0	0	0	0	0	0	0	0	0	0	0	0	0	0	0
Polynucleobacter_cosmopolitanus	0	0	0	0	0	0	0	0	0	0	0	0	0	0	0	0	0	0	0	0	0	0	0	0	0	0	0	0	0	0	0	0	0	0	0	0	0	0	0	0	0	0	0	0	0	0	0	0	0
Polynucleobacter_sp002292975	0	0	0	0	0	0	0	0	0	0	0	0	0.0245328	0	0	0	0	0	0	0	0	0	0	0	0	0	0	0	0	0	0	0	0	0	0	0	0	0	0	0.0274213	0	0	0	0	0	0	0	0	0
Polynucleobacter_sp002359975	0	0	0.00790571	0	0	0	0	0	0	0	0	0	0	0	0	0	0	0	0	0	0	0	0	0	0	0	0	0	0	0	0	0	0	0	0	0	0	0	0	0	0	0	0	0	0	0	0	0	0
Pseudoduganella_lurida	0	0	0	0	0	0	0	0	0	0	0	0	0	0	0	0	0	0	0	0	0	0	0	0	0	0	0	0	0	0	0	0	0	0	0	0	0	0	0	0	0	0	0	0	0	0	0	0	0
Ralstonia_mannitolilytica	0	0	0	0	0	0	0	0.00135025	0	0	0	0	0	0	0	0	0.00325674	0	0	0	0	0.00226509	0	0	0	0	0	0	0	0	0	0	0	0	0	0	0	0	0	0	0	0	0	0	0.00234443	0	0	0	0
Ralstonia_pickettii	0	0.0189055	0.0111148	0	0	0	0	0	0.00376079	0.00890891	0	0.000351774	0	0	0.00133573	0.00362883	0.00476158	0.0122222	0	0.00729507	0.0218358	0.390646	0.000659028	0.327312	0.00345966	0.000104019	0.0110346	0.019478	0.00947624	0.00609633	0.00172072	0.00390818	2.19199e-07	0.00785093	1.77961e-05	0.00757284	0	2.57073e-05	0	0.00347322	2.75243e-05	2.93719e-27	0.00526736	0	0.0133688	0	0	0	0.0143159
Ralstonia_pickettii_B	0	0	0.0108601	0.00910797	0	0.00302527	0.010522	0.00440144	0	0.00474227	0	0.00351919	0.0186761	0.0424136	2.57259e-07	0.037799	0	0.00927417	0.000983137	0.0107819	0.0141115	0.00480953	0.00332141	0.00380809	0.0222171	0.0055438	0.0195088	0.014346	0.00979656	0.0124486	0	0.0188881	0.0276972	0	0	0	0	0.0135167	0.022035	0.0106025	0	0.0155826	0.00845206	0.0255377	0.00692475	0	0	0	0.0154937
Ralstonia_sp000620465	0	0	0	0	0	0	0	0	0	0	0	0	0	0	0	0	0	0	0	0	0	0	0	0	0	0	0	0	0	0	0	0	0	0	0	0	0.0120465	0	0	0	0	0	0	0	0	0	0.00820947	0	0
Rhizobacter_sp013366375	0	0	0	0	0	0	0	0	0	0	0	0.000665104	0	0	0	0	0	0	0	0	0	0	0	0	0	0	0	0	0	0	0	0	0	0	0	0	0	0	0	0	0	0	0	0	0	0	0	0	0
Rhodoferax_sp005793295	0	0	0	0	0	0	0	0	0	0	0	0	0	0	0	0	0	0	0	0	0	0	0	0	0	0	0	0	0	0	0	0	0	0	0	0	0	0	0	0	0	0	0	0	0	0	0	0	0
Rhodoferax_sp009693325	0	0	0	0	0	0	0	0	0	0	0	0	0	0	0	0	0	0	0	0	0	0	0	0	0	0	0	0	0	0	0	0	0	0	0	0	0	0	0	0	0	0	0	0	0	0	0	0	0
Sutterella_wadsworthensis	0	0	0	0	0	0	0	0	0	0	0	0	0	0	0	0	0	0	0	0	0	0	0	0	0	0	0	0	0	0	0	0	0	0	0	0	0	0	0	0	0	0	0	0	0	0	0	0	0
Tepidicella_xavieri	0	0	0	0	0	0	0	0	0	0	0	0	0	0	0	0	0	0	0	0	0	0	0	0	0	0	0	0	0	0	0	0	0	0	0	0	0	0	0	0.00610209	0	0	0	0	0	0	0	0	0
Tepidimonas_aquatica	0	0	0	0	0	0	0	0	0	0	0	0	0	0	0	0	0	0	0	0	0	0	0	0	0	0	0	0	0	0	0	0	0	0	0	0	0	0	0	0	0	0	0	0.00609203	0	0	0	0	0
Tepidimonas_fonticaldi	0	0	0	0	0	0	0	0	0	0	0	0	0	0	0	0	0	0	0	0	0	0	0	0	0	0	0	0	0	0	0	0	0	0	0	0	0	0	0	0	0	0	0	0	0	0	0	0	0
Tepidimonas_ignava	0	0	0	0	0	0	0	0	0	0	0	0	0	0	0	0	0	0	0	0	0	0	0	0	0	0	0	0	0	0	0	0	0	0	0	0	0.0148925	0	0	0	0	0	0	0	0	0	0	0	0
Variovorax_sp014170375	0	0	0	0	0	0	0	0	0	0	0	0	0	0	0	0	0	0	0	0	0	0	0	0	0	0	0	0	0	0	0	0	0	0	0	0	0	0	0	0	0	0	0	0	0	0	0	0	0
Variovorax_sp902506565	0	0	0	0	0	0	0	0	0	0	0	0	0	0	0	0	0	0	0	0	0	0	0	0	0	0	0	0	0	0	0	0	0	0	0	0	0	0.00176689	0	0	0	0	0	0	0	0	0	0	0
Zhizhongheella_caldifontis	0	0	0	0.00483543	0	0	0	0	0	0	0	0	0	0	0	0	0	0	0	0	0	0	0	0	0	0	0	0	0	0	0	0	0	0	0	0	0	0	0	0	0	0	0	0	0	0	0	0	0
Methylophilus_sp008015755	0	0	0	0	0	0	0	0	0	0	0	0	0	0	0	0	0	0	0	0	0	0	0	0	0	0	0	0	0	0	0	0	0	0	0	0	0	0	0	0	0	0	0	0	0	0	0	0	0
Methylopumilus_universalis	0	0	0	0	0	0	0	0	0	0	0	0	0	0	0	0	0	0	0	0	0	0	0	0	0	0	0	0	0	0	0	0	0	0	0	0	0	0	0	0	0	0	0	0	0	0	0	0	0
Methylotenera_sp903951385	0	0	0	0	0	0	0	0	0	0	0	0	0	0	0	0	0	0	0	0	0	0	0	0	0	0	0	0	0	0	0	0	0	0	0	0	0	0	0	0	0	0	0	0	0	0	0	0	0
Neisseria_elongata	0	0	0	0	0	0	0	0	0	0	0	0	0	0	0	0	0	0	0	0	0	0	0	0	0	0	0	0	0	0	0	0	0	0	0	0	0	0	0	0	0	0	0	0	0	0	0	0	0
Neisseria_sicca_D	0	0	0	0	0	0	0	0	0	0	0	0	0	0	0	0	0	0	0	0	0	0	0	0	0	0	0	0	0	0	0	0	0	0	0	0	0	0	0	0	0	0	0	0	0	0	0	0	0
Snodgrassella_alvi	0	0	0	0	0	0	0	0	0	0	0	0	0	0	0	0	0	0	0	0	0	0	0	0	0	0	0	0	0	0	0	0	0	0	0	0	0	0	0	0	0	0	0	0	0	0	0	0	0
Snodgrassella_alvi_G	0	0	0	0	0	0	0	0	0	0	0	0	0	0	0	0	0	0	0	0	0	0	0	0	0	0	0	0	0	0	0	0	0	0	0	0	0	0	0	0	0	0	0	0	0	0	0	0	0
66-26_sp001897745	0	0	0	0	0	0	0	0	0	0	0	0	0	0	0	0	0	0	0	0	0	0	0	0	0	0	0	0	0	0	0	0	0	0	0	0	0	0	0	0	0	0	0	0	0	0.00109564	0	0	0
Azonexus_agitatus	0	0	0	0	0	0	0	0	0	0	0	0	0	0	0	0	0	0	0	0	0	0	0	0	0	0	0	0	0	0	0	0	0	0	0	0	0	0	0	0	0	0	0	0	0	0	0	0	0
Azonexus_aromaticus_A	0	0	0	0	0	0	0	0	0	0	0	0	0	0	0	0	0	0	0	0	0	0	0	0	0	0	0	0	0	0	0	0	0	0	0	0	0	0	0	0	0	0	0	0	0	0	0	0	0
Azonexus_fungiphilus	0	0	0	0	0	0	0	0	0	0	0	0	0	0	0	0	0	0	0	0	0	0	0	0	0	0	0	0	0	0	0	0	0	0	0	0	0	0	0	0	0	0	0	0	0	0	0	0	0
Azonexus_hydrophilus_A	0	0	0	0	0	0	0	0	0	0	0	0	0	0	0	0	0	0	0	0	0	0	0	0	0	0	0	0	0	0	0	0	0	0	0	0	0	0	0	0	0	0	0	0	0	0	0	0	0
Azonexus_sp002345845	0	0	0	0	0	0	0	0	0	0	0	0	0	0	0	0	0	0	0	0	0	0	0	0	0	0	0	0	0	0	0	0	0	0	0	0	0	0	0	0	0	0	0	0	0	0	0	0	0
Azonexus_sp002396525	0	0	0	0	0	0	0	0	0	0	0	0	0	0	0	0	0	0	0	0	0	0	0	0	0	0	0	0	0	0	0	0	0	0	0	0	0	0	0	0	0	0	0	0	0	0	0	0	0
Azonexus_sp002840765	0	0	0	0	0	0	0	0	0	0	0	0	0	0	0	0	0	0	0	0	0	0	0	0	0	0	0	0	0	0	0	0	0	0	0	0	0	0	0	0	0	0	0	0	0	0	0	0	0
Azonexus_sp002840785	0	0	0	0	0	0	0	0	0	0	0	0	0	0	0	0	0	0	0	0	0	0	0	0	0	0	0	0	0	0	0	0	0	0	0	0	0	0	0	0	0	0	0	0	0	0	0	0	0
Azonexus_sp002842145	0	0	0	0	0	0	0	0	0	0	0	0	0	0	0	0	0	0	0	0	0	0	0	0	0	0	0	0	0	0	0	0	0	0	0	0	0	0	0	0	0	0	0	0	0	0	0	0	0
Azonexus_sp004379165	0	0	0	0	0	0	0	0	0	0	0	0	0	0	0	0	0	0	0	0	0	0	0	0	0	0	0	0	0	0	0	0	0	0	0	0	0	0	0	0	0	0	0	0	0	0	0	0	0
Azonexus_sp008080565	0	0	0	0	0	0	0	0	0	0	0	0	0	0	0	0	0	0	0	0	0	0	0	0	0	0	0	0	0	0	0	0	0	0	0	0	0	0	0	0	0	0	0	0	0	0	0	0	0
Azonexus_sp008711155	0	0	0	0	0	0	0	0	0	0	0	0	0	0	0	0	0	0	0	0	0	0	0	0	0	0	0	0	0	0	0	0	0	0	0	0	0	0	0	0	0	0	0	0	0	0	0	0	0
Azonexus_sp008933675	0	0	0	0	0	0	0	0	0	0	0	0	0	0	0	0	0	0	0	0	0	0	0	0	0	0	0	0	0	0	0	0	0	0	0	0	0	0	0	0	0	0	0	0	0	0	0	0	0
Azonexus_sp009469585	0	0	0	0	0	0	0	0	0	0	0	0	0	0	0	0	0	0	0	0	0	0	0	0	0	0	0	0	0	0	0	0	0	0	0	0	0	0	0	0	0	0	0	0	0	0	0	0	0
Azonexus_sp013335535	0	0	0	0	0	0	0	0	0	0	0	0	0	0	0	0	0	0	0	0	0	0	0	0	0	0	0	0	0	0	0	0	0	0	0	0	0	0	0	0	0	0	0	0	0	0	0	0	0
Azonexus_sp013363835	0	0	0	0	0	0	0	0	0	0	0	0	0	0	0	0	0	0	0	0	0	0	0	0	0	0	0	0	0	0	0	0	0	0	0	0	0	0	0	0	0	0	0	0	0	0	0	0	0
Azonexus_sp903922075	0	0	0	0	0	0	0	0	0	0	0	0	0	0	0	0	0	0	0	0	0	0	0	0	0	0	0	0	0	0	0	0	0	0	0	0	0	0	0	0	0	0	0	0	0	0	0	0	0
Azonexus_sp903930395	0	0	0	0	0	0	0	0	0	0	0	0	0	0	0	0	0	0	0	0	0	0	0	0	0	0	0	0	0	0	0	0	0	0	0	0	0	0	0	0	0	0	0	0	0	0	0	0	0
Azospira_suillum	0	0	0	0	0	0	0	0	0	0	0	0	0	0	0	0	0	0	0	0	0	0	0	0	0	0	0	0	0	0	0	0	0	0	0	0	0	0	0	0	0	0	0	0	0	0	0	0	0
Hydrogenophilus_thermoluteolus	0	0	0	0	0	0	0	0	0	0	0	0	0	0	0	0	0	0	0	0	0	0	0	0	0	0	0	0	0	0	0	0	0	0	0	0	0	0	0	0	0	0	0	0	0	0	0	0	0
Methyloversatilis_discipulorum	0	0	0	0	0	0	0	0	0	0	0	0	0	0	0	0	0	0	0	0	0	0	0	0	0	0	0	0	0	0	0	0	0	0	0	0	0	0	0	0	0	0	0	0	0	0	0	0	0
Methyloversatilis_discipulorum_A	0	0	0	0	0	0	0	0	0	0	0	0	0	0	0	0	0	0	0	0	0	0	0	0	0	0	0	0	0	0	0	0	0	0	0	0	0	0	0	0	0	0	0	0	0	0	0	0	0
Methyloversatilis_sp001713355	0	0	0	0	0	0	0	0	0	0	0	0	0	0	0	0	0	0	0	0	0	0	0	0	0	0	0	0	0	0	0	0	0	0	0	0	0	0	0	0	0	0	0	0	0	0	0	0	0
Methyloversatilis_universalis	0	0	0	0	0	0	0	0	0	0	0	0	0	0	0	0	0	0	0	0	0	0	0	0	0	0	0	0	0	0	0	0	0	0	0	0	0	0	0	0	0	0	0	0	0	0	0	0	0
Methyloversatilis_universalis_A	0	0	0	0	0	0	0	0	0	0	0	0	0	0	0	0	0	0	0	0	0	0	0	0	0	0	0	0	0	0	0	0	0	0	0	0	0	0	0	0	0	0	0	0	0	0	0	0	0
SSSZ01_sp009469665	0	0	0	0	0	0	0	0	0	0	0	0	0	0	0	0	0	0	0	0	0	0	0	0	0	0	0	0	0	0	0	0	0	0	0	0	0	0	0	0	0	0	0	0	0	0	0	0	0
Tepidiphilus_succinatimandens	0	0	0	0	0	0	0	0	0	0	0	0	0	0	0	0	0	0	0	0	0	0	0	0	0	0	0	0	0	0	0	0	0	0	0	0	0	0	0	0	0	0	0	0	0	0.000821599	0	0	0
Thauera_sp000310145	0	0	0	0	0	0	0	0	0	0	0	0	0	0	0	0	0	0	0	0	0	0	0	0	0	0	0	0	0	0	0	0	0	0	0	0	0	0	0	0	0	0	0	0	0	0	0	0	0
Thauera_A_hydrothermalis	0	0	0	0.00554243	0	0	0	0	0	0	0	0	0	0	0	0	0	0	0	0	0	0	0	0	0	0	0	0	0	0	0	0	0	0	0	0	0	0	0	0	0	0	0	0	0	0	0	0	0
UBA2250_sp004323595	0	0	0	0	0	0	0.00121137	0	0	0	0	0	0	0	0	0	0	0	0	0	0	0	0	0	0	0	0	0	0	0	0	0	0	0	0	0	0	0	0	0	0	0	0	0	0	0	0	0	0
Zoogloea_sp002028455	0	0	0	0	0	0	0	0	0	0	0	0	0	0	0	0	0	0	0	0	0	0	0	0	0	0	0	0	0	0	0	0	0	0	0	0	0	0	0	0	0	0	0	0	0	0	0	0	0
Competibacter_A_sp002391525	0	0	0	0	0	0	0	0	0	0	0	0	0	0	0	0	0	0	0	0	0	0	0	0	0	0	0	0	0	0	0	0	0	0	0	0	0	0	0	0	0	0	0	0	0	0	0	0	0
Aeromonas_caviae	0	0	0	0	0	0	0	0	0	0	0	0	0	0	0	0	0	0	0	0	0	0	0	0	0	0	0	0	0	0	0	0	0	0	0	0	0	0	0	0	0	0	0	0	0	0	0	0	0
Pseudoalteromonas_nigrifaciens	0	0	0	0	0	0	0	0	0	0	0	0	0	0	0	0	0	0	0	0	0	0	0	0	0	0	0	0	0	0	0	0	0	0	0	0	0	0	0	0	0	0	0	0	0	0	0	0	0
Citrobacter_braakii	0	0	0	0	0	0	0	0	0	0	0	0	0	0	0	0	0	0	0	0	0	0	0	0	0	0	0	0	0	0	0	0	0	0	0	0	0	0	0	0	0	0	0	0	0	0.00652178	0.0271381	0.0682268	0
Citrobacter_freundii	0	0	0	0	0	0	0	0	0	0	0	0	0	0	0	0	0	0	0	0	0	0	0	0	0	0	0	0	0	0	0	0	0	0	0	0	0	0	0	0	0	0	0	0	0	0	0	0.00311775	0
Citrobacter_portucalensis	0	0	0	0	0	0	0	0	0	0	0	0	0	0	0	0	0	0	0	0	0	0	0	0	0	0	0	0	0	0	0	0	0	0	0	0	0	0	0	0	0	0	0	0	0	0	0	0	0
Enterobacter_asburiae_B	0	0	0	0	0	0	0	0	0	0	0	0	0	0	0	0	0	0	0	0	0	0	0	0	0	0	0	0	0	0	0	0	0	0	0	0	0	0	0	0	0	0	0	0	0	0	0	0	0
Enterobacter_hormaechei_A	0	0	0	0.447831	0	0	0	0	0	0	0	0	0	0	0	0	0	0	0	0	0	0	0	0	0	0	0	0	0	0	0	0	0	0	0	0	0	0	0	0	0	0	0	0.0185913	0	0	0	0.00182541	0
Enterobacter_huaxiensis	0	0	0	0	0	0	0	0	0	0	0	0	0	0	0	0	0	0	0	0	0	0	0	0	0	0	0	0	0	0	0	0	0	0	0	0	0	0	0	0	0	0	0	0	0	0	0	0	0
Enterobacter_mori	0	0	0	0	0	0	0	0	0	0	0	0	0	0	0	0	0	0	0	0	0	0	0	0	0	0	0.166454	0	0	0	0	0	0	0	0	0	0	0	0	0	0	0	0	0	0	0	0	0	0
Escherichia_coli	0	0	0	0	0	0	0	0	0	0	0	0	0	0	0	0	0	0	0	0	0	0	0	0	0	0	0	0	0	0	0	0	0	0	0	0	0	0	0	0	0	0	0	0	0	0	0	0	0
Escherichia_coli_D	0	0	0	0	0	0	0	0	0	0	0	0	0	0	0	0	0	0	0	0	0	0	0	0	0	0	0	0	0	0	0	0	0	0	0	0	0	0	0	0	0	0	0	0	0	0	0	0	0
Escherichia_flexneri	0	0	0	0	0	0	0	0	0	0	0	0	0	0	0	0	0	0	0	0	0	0	0	0	0	0	0	0	0	0	0	0	0	0	0	0	0	0	0	0	0	0	0	0.109115	0	0	0	0	0
Frischella_perrara	0	0	0	0	0	0	0	0	0	0	0	0	0	0	0	0	0	0	0	0	0	0	0	0	0	0	0	0	0	0	0	0	0	0	0	0	0	0	0	0	0	0	0	0	0	0	0	0	0
Gilliamella_apicola	0	0	0	0	0	0	0	0	0	0	0	0	0	0	0	0	0	0	0	0	0	0	0	0	0	0	0	0	0	0	0	0	0	0	0	0	0	0	0	0	0	0	0	0	0	0	0	0	0
Gilliamella_apicola_N	0	0	0	0	0	0	0	0	0	0	0	0	0	0	0	0	0	0	0	0	0	0	0	0	0	0	0	0	0	0	0	0	0	0	0	0	0	0	0	0	0	0	0	0	0	0	0	0	0
Gilliamella_apicola_Q	0	0	0	0	0	0	0	0	0	0	0	0	0	0	0	0	0	0	0	0	0	0	0	0	0	0	0	0	0	0	0	0	0	0	0	0	0	0	0	0	0	0	0	0	0	0	0	0	0
Gilliamella_apis	0	0	0	0	0	0	0	0	0	0	0	0	0	0	0	0	0	0	0	0	0	0	0	0	0	0	0	0	0	0	0	0	0	0	0	0	0	0	0	0	0	0	0	0	0	0	0	0	0
Gilliamella_apis_A	0	0	0	0	0	0	0	0	0	0	0	0	0	0	0	0	0	0	0	0	0	0	0	0	0	0	0	0	0	0	0	0	0	0	0	0	0	0	0	0	0	0	0	0	0	0	0	0	0
Gilliamella_sp002142215	0	0	0	0	0	0	0	0	0	0	0	0	0	0	0	0	0	0	0	0	0	0	0	0	0	0	0	0	0	0	0	0	0	0	0	0	0	0	0	0	0	0	0	0	0	0	0	0	0
Klebsiella_pneumoniae	0	0.249991	0.128208	0	0.0159349	0.0503931	0.0267926	0.055537	0.106813	0.0491362	0	0	0.16406	0.208388	0.00583577	0.284226	0.170004	0.0262236	0.41223	0	0	0.175659	0.228487	0.0861016	0	0.035997	0	0.177887	0.06616	0	0.0169195	0	0.0145716	0.11333	0	0.0869278	0.0251943	0.170301	0.162867	0.125341	0.025697	0.0949156	0	0.096124	0.207991	0.0661592	0.0225024	0.00764912	0.304512
Klebsiella_quasipneumoniae	0	0	0	0	0	0	0	0	0	0	0	0	0	0	0	0	0	0	0	0	0	0	0	0	0	0	0	0	0	0	0	0	0	0	0	0	0	0	0	0	0	0	0	0	0	0	0	0	0
Klebsiella_A_michiganensis	0	0	0	0	0	0	0	0	0	0	0	0	0	0	0	0	0	0	0	0	0	0	0	0	0	0	0	0	0	0	0	0	0	0	0	0	0	0	0	0	0	0	0	0	0	0	0	0	0
Klebsiella_A_oxytoca	0	0	0	0	0	0	0	0	0	0	0	0	0	0	0	0	0	0	0	0	0	0	0	0	0	0	0	0	0	0	0	0	0	0	0.00442813	0	0	0	0	0	0	0	0	0	0	0	0	0	0
Lelliottia_lapagei_A	0	0	0.00193918	0	0	0	0	0	0	0	0	0	0	0	0	0	0	0	0	0	0	0	0	0	0	0	0	0	0	0	0	0	0	0	0	0	0	0	0	0	0	0	0	0	0	0	0	0	0
Morganella_morganii	0	0	0	0	0	0	0	0	0	0	0	0	0	0	0	0	0	0	0	0	0	0	0	0	0	0	0	0	0	0	0	0	0	0	0	0	0	0	0	0	0	0	0	0	0	0	0	0	0
Pantoea_endophytica	0	0	0	0	0	0	0	0	0	0.00285028	0	0	0	0	0	0	0	0	0	0	0	0	0	0	0	0	0	0	0	0	0	0	0	0	0	0	0	0	0	0	0	0	0	0	0	0	0	0	0
Pantoea_septica	0	0	0	0	0	0	0	0	0	0.000778468	0	0	0	0	0	0	0	0	0	0	0	0	0	0	0	0	0	0	0	0	0	0	0	0	0	0	0	0	0	0	0	0	0	0	0	0	0	0	0
Pantoea_vagans	0	0	0	0	0	0	0	0	0	0	0	0	0	0	0	0	0	0	0	0	0	0	0	0	0	0	0	0	0	0	0	0	0	0	0	0	0	0	0	0	0	0	0	0	0	0	0	0	0
Haemophilus_D_parainfluenzae	0	0	0	0	0	0	0	0	0	0	0	0	0	0	0	0	0	0	0	0	0	0	0	0	0	0	0	0	0	0	0	0	0	0	0	0	0	0	0	0	0	0	0	0	0	0	0	0.0046419	0
Shewanella_xiamenensis	0	0	0	0	0	0	0	0	0	0	0	0	0	0	0	0	0	0	0	0	0	0	0	0	0	0	0	0	0	0	0	0	0	0	0	0	0	0	0	0	0	0	0	0	0	0	0	0	0
Polycyclovorans_sp002706265	0	0	0	0	0	0	0	0	0	0	0	0	0	0	0	0	0	0	0	0	0	0	0	0	0	0	0	0	0	0	0	0	0	0	0	0	0	0	0	0	0	0	0	0	0	0	0	0	0
Acinetobacter_bereziniae	0	0	0	0	0	0	0	0	0	0	0	0	0	0	0	0	0	0	0	0	0	0	0	0	0	0	0	0	0	0	0	0	0	0	0	0	0	0	0	0	0	0	0	0	0	0	0	0	0
Acinetobacter_guillouiae	0	0	0.00860449	0	0	0	0	0.0734901	0	0	0	0	0	0	0.0113834	0	0	0	0	0	0	0	0	0	0	0	0.0157054	0.126618	0.2066	0.356789	0	0.329444	0.183571	0	0	0	0	0	0	0	0	0.10776	0	0	0.0922601	0	0	0	0
Acinetobacter_idrijaensis	0	0	0	0	0	0	0	0	0	0	0	0	0	0	0	0	0	0	0	0	0	0	0	0	0	0	0	0	0	0	0	0	0	0	0	0	0	0	0	0	0	0	0	0	0	0	0	0	0
Acinetobacter_indicus	0	0	0	0	0	0	0	0	0	0	0	0	0	0	0	0	0	0	0	0	0	0	0	0	0	0	0	0	0	0	0	0	0	0	0	0	0	0	0	0	0	0	0	0	0	0	0	0	0
Acinetobacter_johnsonii	0	0	0	0	0	0	0	0	0	0	0	0	0	0	0	0	0	0.0709564	0	0	0	0	0	0	0	0	0	0	0	0	0.090272	0	0	0	0	0	0	0	0	0	0.00423088	0	0.0901447	0	0	0	0	0	0
Acinetobacter_junii	0	0	0	0	0	0	0	0	0	0	0	0	0	0	0	0	0	0	0	0	0	0	0	0	0	0	0	0	0	0	0	0	0	0	0	0	0	0	0	0	0.00559827	0	0	0	0	0	0	0	0
Acinetobacter_lwoffii_D	0	0	0	0	0	0	0	0	0	0	0	0	0	0	0	0	0	0	0	0	0	0	0	0	0	0	0	0	0	0	0	0	0	0	0	0	0	0	0	0	0	0	0	0	0	0	0	0	0
Acinetobacter_mesopotamicus	0	0	0	0	0	0	0	0	0	0	0	0	0	0	0	0	0	0	0	0	0	0	0	0	0	0	0	0	0	0	0.299627	0	0	0	0	0.120625	0	0	0	0	0	0	0	0	0	0	0	0	0
Acinetobacter_schindleri	0	0	0	0	0	0	0	0	0	0	0	0	0	0	0	0	0	0	0	0	0	0	0	0	0	0	0	0	0	0	0	0	0	0	0	0	0	0	0	0	0	0	0	0	0	0	0	0	0
Acinetobacter_sp002296655	0	0	0	0	0	0	0	0	0	0	0	0	0	0	0	0	0	0	0	0	0	0	0	0	0	0	0	0	0	0	0	0	0	0	0	0	0	0	0	0	0	0	0	0	0	0	0	0	0
Acinetobacter_towneri_A	0	0	0	0	0	0	0	0	0	0	0	0	0	0	0	0	0	0	0	0	0	0	0	0	0	0	0	0	0	0	0	0.0238188	0	0	0	0	0	0	0	0	0	0	0	0	0	0	0	0	0
Moraxella_A_cinereus	0	0	0	0	0	0	0	0	0	0	0	0	0	0	0	0	0	0	0	0	0	0	0	0	0	0	0	0	0	0	0	0	0	0	0	0	0	0	0	0	0	0	0.238549	0	0	0	0.0430657	0.00348758	0
Moraxella_A_osloensis	0	0	0	0	0	0	0	0	0	0	0	0	0	0	0	0	0	0	0	0	0	0	0	0	0	0	0	0	0	0	0	0	0	0	0	0	0	0	0	0	0	0	0.260285	0	0	0	0	0	0
Moraxella_A_sp002478835	0	0	0	0	0	0	0	0	0	0	0	0	0	0	0	0	0	0	0	0	0	0	0	0	0	0	0	0	0	0	0	0	0	0	0	0	0	0	0	0	0	0	0.064842	0	0	0	0	0	0
Psychrobacter_sp001652315	0	0	0	0	0	0	0	0	0	0	0	0	0	0	0	0	0	0	0	0	0	0	0	0	0	0	0	0	0	0	0	0	0	0	0	0	0	0	0	0	0	0	0	0	0	0	0	0	0
CAILUG01_sp903887045	0	0	0	0	0	0	0	0	0	0	0	0	0	0	0	0.0100734	0	0.0019727	0	0	0	0	0	0.00186405	0	0.000837975	0	0	0	0	0	0	0	0	0	0	0	0.0038295	0	0	0	0	0	0	0	0	0	0	0
UBA9145_sp009692305	0	0	0	0	0	0	0	0	0	0	0	0	0	0	0	0	0	0	0	0	0	0	0	0	0	0	0	0	0	0	0	0	0	0	0	0	0	0	0	0	0	0	0	0	0	0	0	0	0
Pseudomonas_aeruginosa	0	0	0.548201	0	0	0	0	0	0	0	0	0	0	0	0	0	0	0	0	0.590026	0	0	0	0	0	0	0	0	0	0	0	0	0	0	0	0	0	0	0	0	0	0	0	0	0	0	0	0	0
Pseudomonas_aeruginosa_A	0.484786	0	0	0	0	0	0	0	0	0	0	0	0	0	0	0	0	0	0	0	0	0	0	0	0	0	0	0	0	0	0	0	0	0	0	0	0	0	0	0	0	0	0	0	0	0	0	0	0
Pseudomonas_A_balearica	0	0	0	0	0	0	0	0	0	0	0	0	0	0	0	0	0	0	0	0	0	0	0	0	0	0	0	0	0	0	0	0	0	0	0	0	0	0	0	0	0	0	0	0	0	0	0	0	0
Pseudomonas_A_nitrititolerans	0.0214373	0	0	0	0	0	0	0	0	0	0	0	0	0	0	0	0	0	0	0	0	0	0	0	0	0	0	0	0	0	0	0	0	0	0	0	0	0	0	0	0	0	0	0	0	0	0	0	0
Pseudomonas_A_sp004331835	0	0	0	0	0	0	0	0	0	0	0	0	0	0	0	0	0	0	0	0	0	0	0	0	0	0	0	0	0	0	0	0	0	0	0	0	0	0	0	0	0	0	0.00150027	0	0	0	0	0	0
Pseudomonas_A_stutzeri	0	0	0	0	0	0	0	0	0	0	0	0	0	0	0	0	0	0	0	0	0	0	0	0	0	0	0	0	0	0	0	0	0	0	0	0	0	0	0	0	0	0	0	0	0	0	0	0	0
Pseudomonas_A_xanthomarina_A	0	0	0	0	0	0	0	0	0	0	0	0	0	0	0	0	0	0	0	0	0	0	0	0	0	0	0	0	0	0	0	0	0	0	0	0	0	0	0	0	0	0	0	0	0	0	0	0	0
Pseudomonas_B_luteola	0	0	0	0	0	0	0	0	0	0	0	0	0	0	0	0	0	0	0	0	0	0	0	0	0	0	0	0	0	0	0	0	0	0	0	0	0	0	0	0.129657	0	0	0	0	0	0	0	0	0
Pseudomonas_B_oryzihabitans	0	0	0	0	0	0	0	0	0	0	0	0	0	0	0	0	0	0	0	0	0	0	0	0	0	0	0	0	0	0	0	0	0	0	0	0	0	0	0	0	0	0	0	0	0	0	0	0	0
Pseudomonas_B_oryzihabitans_B	0	0	0	0	0	0	0	0	0	0	0	0	0	0	0	0	0	0	0	0	0	0	0	0	0	0	0	0	0	0	0	0	0	0	0	0	0	0	0	0	0	0	0.033862	0	0	0	0	0	0
Pseudomonas_B_oryzihabitans_D	0	0	0	0	0	0	0	0	0	0	0	0	0	0	0	0	0	0	0	0	0	0	0	0	0	0	0	0	0	0	0	0	0	0	0	0	0	0	0	0	0	0	0	0	0	0	0	0	0
Pseudomonas_B_oryzihabitans_E	0	0	0	0	0	0	0	0	0	0	0	0	0	0	0	0	0	0	0	0	0	0	0	0	0	0	0	0	0	0	0	0	0	0	0	0	0	0	0	0	0	0	0	0	0	0	0	0	0
Pseudomonas_D_pachastrellae	0	0	0	0	0	0	0	0	0	0	0	0	0	0	0	0	0	0	0	0	0	0	0	0	0	0	0	0	0	0	0	0	0	0	0	0	0	0	0	0	0	0	0	0	0	0	0	0	0
Pseudomonas_E_aestus	0	0	0	0	0	0	0	0	0	0	0	0	0	0	0	0	0	0	0	0	0	0	0	0	0	0	0	0	0	0	0	0	0	0	0	0	0	0	0	0	0	0	0	0	0	0	0	0	0
Pseudomonas_E_asiatica	0	0	0	0	0	0	0	0	0	0	0	0	0	0	0	0	0	0	0	0	0	0	0	0	0	0	0	0	0	0	0.0161575	0	0	0	0	0	0	0	0	0	0	0	0	0	0	0	0	0	0
Pseudomonas_E_azotoformans	0	0	0	0	0	0	0	0	0	0	0.000344066	0	0	0	0	0	0	0	0	0	0	0	0	0	0	0	0	0	0	0	0	0	0	0	0	0	0	0	0	0	0	0	0	0	0	0	0	0	0
Pseudomonas_E_azotoformans_A	0	0	0	0	0	0	0	0	0	0	5.81218e-23	0	0	0	0	0	0	0	0	0	0	0	0	0	0	0	0	0	0	0	0	0	0	0	0	0	0	0	0	0	0	0	0	0	0	0	0	0	0
Pseudomonas_E_canadensis	0	0	0	0	0	0	0	0	0	0	0.000817162	0	0	0	0	0	0	0	0	0	0	0	0	0	0	0	0	0	0	0	0	0	0	0	0	0	0	0	0	0	0	0	0	0	0	0	0	0	0
Pseudomonas_E_caricapapayae	0	0	0	0	0	0	0	0	0	0	0.000239943	0	0	0	0	0	0	0	0	0	0	0	0	0	0	0	0	0	0	0	0	0	0	0	0	0	0	0	0	0	0	0	0	0	0	0	0	0	0
Pseudomonas_E_carnis	0	0	0	0	0	0	0	0	0	0	7.09372e-16	0	0	0	0	0	0	0	0	0	0	0	0	0	0	0	0	0	0	0	0	0	0	0	0	0	0	0	0	0	0	0	0	0	0	0	0	0	0
Pseudomonas_E_cerasi	0	0	0	0	0	0	0	0	0	0	0	0	0	0	0	0	0	0	0	0	0	0	0	0	0	0	0	0	0	0	0	0	0	0	0	0	0	0	0	0	0	0	0	0	0	0	0	0	0
Pseudomonas_E_costantinii	0	0	0	0	0	0	0	0	0	0	0.000480294	0	0	0	0	0	0	0	0	0	0	0	0	0	0	0	0	0	0	0	0	0	0	0	0	0	0	0	0	0	0	0	0	0	0	0	0	0	0
Pseudomonas_E_edaphica	0	0	0	0	0	0	0	0	0	0	0.000477452	0	0	0	0	0	0	0	0	0	0	0	0	0	0	0	0	0	0	0	0	0	0	0	0	0	0	0	0	0	0	0	0	0	0	0	0	0	0
Pseudomonas_E_extremaustralis	0	0	0	0	0	0	0	0	0	0	0.000449135	0	0	0	0	0	0	0	0	0	0	0	0	0	0	0	0	0	0	0	0	0	0	0	0	0	0	0	0	0	0	0	0	0	0	0	0	0	0
Pseudomonas_E_extremorientalis	0	0	0	0	0	0	0	0	0	0	0.000497791	0	0	0	0	0	0	0	0	0	0	0	0	0	0	0	0	0	0	0	0	0	0	0	0	0	0	0	0	0	0	0	0	0	0	0	0	0	0
Pseudomonas_E_fildesensis	0	0	0	0	0	0	0	0	0	0	0.00116045	0	0	0	0	0	0	0	0	0	0	0	0	0	0	0	0	0	0	0	0	0	0	0	0	0	0	0	0	0	0	0	0	0	0	0	0	0	0
Pseudomonas_E_fluorescens	0	0	0	0	0	0	0	0	0	0	0.000680946	0	0	0	0	0	0	0	0	0	0	0	0	0	0	0	0	0	0	0	0	0	0	0	0	0	0	0	0	0	0	0	0	0	0	0	0	0	0
Pseudomonas_E_fluorescens_AJ	0	0	0	0	0	0	0	0	0	0	0.000259655	0	0	0	0	0	0	0	0	0	0	0	0	0	0	0	0	0	0	0	0	0	0	0	0	0	0	0	0	0	0	0	0	0	0	0	0	0	0
Pseudomonas_E_fluorescens_BB	0	0	0	0	0	0	0	0	0	0	0.000755686	0	0	0	0	0	0	0	0	0	0	0	0	0	0	0	0	0	0	0	0	0	0	0	0	0	0	0	0	0	0	0	0	0	0	0	0	0	0
Pseudomonas_E_fluorescens_BE	0	0	0	0	0	0	0	0	0	0	0	0	0	0	0	0	0	0	0	0	0	0	0	0	0	0	0	0	0	0	0	0	0	0	0	0	0	0	0	0	0	0	0	0	0	0	0	0	0
Pseudomonas_E_fluorescens_C	0	0	0	0	0	0	0	0	0	0	0.000553281	0	0	0	0	0	0	0	0	0	0	0	0	0	0	0	0	0	0	0	0	0	0	0	0	0	0	0	0	0	0	0.00315241	0	0	0	0	0	0	0
Pseudomonas_E_fluvialis	0	0	0	0	0	0	0	0	0	0	0	0.00290741	0	0	0	0	0	0	0	0	0	0	0	0	0	0	0	0	0	0	0	0	0	0	0	0	0	0	0	0	0	0	0	0	0	0	0	0	0
Pseudomonas_E_fulva	0	0	0	0	0	0	0	0	0	0	0	0	0	0	0	0	0	0	0	0	0	0	0	0	0	0	0	0	0	0	0	0	0	0	0	0	0	0	0	0	0	0	0	0	0	0.12358	0.0126526	0.00648967	0
Pseudomonas_E_granadensis	0	0	0	0	0	0	0	0	0	0	0	0	0	0	0	0	0	0	0	0	0	0	0	0	0	0	0	0	0	0	0	0	0	0	0	0	0	0	0	0	0	0	0	0	0	0	0	0	0
Pseudomonas_E_grimontii	0	0	0	0	0	0	0	0	0	0	0.000457851	0	0	0	0	0	0	0	0	0	0	0	0	0	0	0	0	0	0	0	0	0	0	0	0	0	0	0	0	0	0	0	0	0	0	0	0	0	0
Pseudomonas_E_guguanensis	0	0	0	0	0	0	0	0	0	0	0	0	0	0	0	0	0	0	0	0	0	0	0	0	0	0	0	0	0	0	0	0	0	0	0	0	0	0	0	0	0	0	0	0	0	0	0	0	0
Pseudomonas_E_haemolytica	0	0	0	0	0	0	0	0	0	0	0.000412835	0	0	0	0	0	0	0	0	0	0	0	0	0	0	0	0	0	0	0	0	0	0	0	0	0	0	0	0	0	0	0	0	0	0	0	0	0	0
Pseudomonas_E_hunanensis	0	0	0	0	0	0	0	0	0	0	0	0	0	0	0	0	0	0	0	0	0	0	0	0	0	0	0	0	0	0	0	0	0	0	0	0	0	0	0	0	0	0	0	0	0	0	0	0	0
Pseudomonas_E_juntendi	0	0	0	0	0	0	0	0	0	0	0	0	0	0	0	0	0	0	0	0	0	0	0	0	0	0	0	0	0	0	0	0	0	0	0	0	0	0	0	0	0	0	0	0	0	0	0	0	0
Pseudomonas_E_kilonensis_B	0	0	0	0	0	0	0	0	0	0	0.000197366	0	0	0	0	0	0	0	0	0	0	0	0	0	0	0	0	0	0	0	0	0	0	0	0	0	0	0	0	0	0	0	0	0	0	0	0	0	0
Pseudomonas_E_kitaguniensis	0	0	0	0	0	0	0	0	0	0	0.000574747	0	0	0	0	0	0	0	0	0	0	0	0	0	0	0	0	0	0	0	0	0	0	0	0	0	0	0	0	0	0	0	0	0	0	0	0	0	0
Pseudomonas_E_koreensis	0	0	0	0	0	0	0	0	0	0	0.000130417	0	0	0	0	0	0	0	0	0	0	0	0	0	0	0	0	0	0	0	0	0	0	0	0	0	0	0	0	0	0	0	0	0	0	0	0	0	0
Pseudomonas_E_koreensis_B	0	0	0	0	0	0	0	0	0	0	0	0	0	0	0	0	0	0	0	0	0	0	0	0	0	0	0	0	0	0	0	0	0	0	0	0	0	0	0	0	0	0	0	0	0	0	0	0	0
Pseudomonas_E_koreensis_C	0	0	0	0	0	0	0	0	0	0	0	0	0	0	0	0	0	0	0	0	0	0	0	0	0	0	0	0	0	0	0	0	0	0	0	0	0	0	0	0	0	0	0	0	0	0	0	0	0
Pseudomonas_E_lactis	0	0	0	0	0	0	0	0	0	0	0.0969933	0	0	0	0	0	0.0424954	0	0	0	0	0	0	0	0	0	0	0	0	0	0	0	0	0	0	0	0	0	0	0	0	0	0	0	0	0	0	0	0
Pseudomonas_E_libanensis	0	0	0	0	0	0	0	0	0	0	0.000281106	0	0	0	0	0	0	0	0	0	0	0	0	0	0	0	0	0	0	0	0	0	0	0	0	0	0	0	0	0	0	0	0	0	0	0	0	0	0
Pseudomonas_E_lundensis	0.0223236	0.00137767	0.000710834	0.0468865	0.0665759	0.0326085	0.0271924	0.0215842	0.0607615	0.0128759	0.409758	1.79281e-07	0.186649	0.182582	0.00429093	0.104313	0.00904801	0.16371	0.025214	4.52296e-05	0.0626272	0.0475948	0.00716683	0.102407	0.00336866	1.57501e-05	0.138956	1.60698e-08	0.0984569	6.80242e-06	1.88475e-05	0.000832969	0.0127403	0.00652921	0.0142484	0.0350168	0.0981814	1.86773e-05	0.000272129	0.0828614	3.65413e-08	5.6838e-09	0.0429047	0.0470684	0.00345374	0	0	0	0.162455
Pseudomonas_E_lurida	0	0	0	0	0	0	0	0	0.0394471	0	0.00118767	0	0	0	0	0	0	0	0	0	0	0	0	0	0	0	0	0	0	0	0	0	0	0	0	0	0	0	0	0	0	0	0	0	0	0	0	0	0
Pseudomonas_E_marginalis	0	0	0	0	0	0	0	0	0	0.00150571	0.0023016	0	0	0	0	0	0	0	0	0	0	0	0	0	0	0	0	0	0	0	0	0	0	0	0	0	0	0	0	0	0	0	0	0	0	0	0	0	0
Pseudomonas_E_marginalis_B	0	0	0	0	0	0	0	0	0	0	0.000334393	0	0	0	0	0	0	0	0	0	0	0	0	0	0	0	0	0.072351	0	0	0	0	0	0	0	0	0	0	0	0	0	0	0	0	0	0	0	0	0
Pseudomonas_E_mendocina	0	0	0	0	0	0	0	0	0	0	0	0	0	0	0	0	0	0	0	0	0	0	0	0	0	0	0	0	0	0	0	0	0	0	0	0	0	0	0	0	0	0	0	0	0	0	0	0	0
Pseudomonas_E_moraviensis_A	0	0	0	0	0	0	0	0	0	0	0	0	0	0	0	0	0	0	0	0	0	0	0	0	0	0	0	0	0	0	0	0	0	0	0	0	0	0	0	0	0	0	0	0	0	0	0	0	0
Pseudomonas_E_mucidolens	0	0	0	0	0	0	0	0	0	0	0.000306661	0	0	0	0	0	0	0	0	0	0	0	0	0	0	0	0	0	0	0	0	0	0	0	0	0	0	0	0	0	0	0	0	0	0	0	0	0	0
Pseudomonas_E_nabeulensis	0	0	0	0	0	0	0	0	0	0	0.000854864	0	0	0	0	0	0	0	0	0	0	0	0	0	0	0	0	0	0	0	0	0	0	0	0	0	0	0	0	0	0	0	0	0	0	0	0	0	0
Pseudomonas_E_orientalis_A	0	0	0	0	0	0	0	0	0	0	0.0228438	0	0	0	0	0	0	0	0	0	0	0	0	0	0	0	0	0	0	0	0	0	0	0	0	0	0	0	0	0	0	0	0	0	0	0	0	0	0
Pseudomonas_E_palleroniana	0	0	0	0	0	0	0	0	0	0	0.000635589	0	0	0	0	0	0	0	0	0	0	0	0	0	0	0	0	0	0	0	0	0	0	0	0	0	0	0	0	0	0	0	0	0	0	0	0	0	0
Pseudomonas_E_protegens_A	0	0	0	0	0	0	0	0	0	0	0	0	0	0	0	0	0	0	0	0	0	0	0	0	0	0	0	0	0	0	0	0	0	0	0	0	0	0	0	0	0	0	0	0	0	0	0	0	0
Pseudomonas_E_proteolytica	0	0	0	0	0	0	0	0	0	0	0	0	0	0	0	0	0	0	0	0	0	0	0	0	0	0	0	0	0	0	0	0	0	0	0	0	0	0	0	0	0	0	0	0	0	0	0	0	0
Pseudomonas_E_putida_A	0	0	0	0	0	0	0	0	0	0	0	0	0	0	0	0	0	0	0	0	0	0	0	0	0	0	0	0	0	0	0	0	0	0	0	0	0	0	0	0	0	0	0	0	0	0	0	0	0
Pseudomonas_E_putida_C	0	0	0	0	0	0	0	0	0	0	0.0142483	0	0	0	0	0	0	0	0	0	0	0	0	0	0	0	0	0	0	0	0	0	0	0	0	0	0	0	0	0	0	0	0	0	0	0	0	0	0
Pseudomonas_E_putida_G	0	0	0	0	0	0	0	0	0	0	0.0696237	0	0	0	0	0	0	0	0	0	0	0	0	0	0	0	0	0	0	0	0	0	0	0	0	0	0	0	0	0	0	0	0	0	0	0	0	0	0
Pseudomonas_E_putida_L	0	0	0	0.00277849	0	0	0	0	0	0	0	0	0	0	0	0	0	0	0	0	0	0	0	0	0	0	0	0	0	0	0	0	0	0	0	0	0	0	0	0	0	0	0	0	0	0	0	0.00121002	0
Pseudomonas_E_qingdaonensis	0	0	0	0	0	0	0	0	0	0	0	0	0	0	0	0	0.0345493	0	0	0	0	0	0	0	0	0	0	0	0	0	0	0	0	0	0	0	0	0	0	0	0	0	0	0	0	0	0	0	0
Pseudomonas_E_reactans	0	0	0	0	0	0	0	0	0	0	0.000721302	0	0	0	0	0	0	0	0	0	0	0	0	0	0	0	0	0	0	0	0	0	0	0	0	0	0	0	0	0	0	0	0	0	0	0	0	0	0
Pseudomonas_E_simiae	0	0	0	0	0	0	0	0	0	0	0.0011377	0	0	0	0	0	0	0	0	0	0	0	0	0	0	0	0	0	0	0	0	0	0	0	0	0	0	0	0	0	0	0	0	0	0	0	0	0	0
Pseudomonas_E_sivasensis	0	0	0	0	0	0	0	0	0	0	0.00135455	0	0	0	0	0	0	0	0	0	0	0	0	0	0	0	0	0	0	0	0	0	0	0	0	0	0	0	0	0	0	0	0	0	0	0	0	0	0
Pseudomonas_E_soli	0	0	0	0	0	0	0	0	0	0	0	0	0	0	0	0	0	0	0	0	0	0	0	0	0	0	0	0	0	0	0	0	0	0	0	0	0	0	0	0	0	0	0	0	0	0	0	0	0
Pseudomonas_E_sp000346755	0	0	0	0	0	0	0	0	0	0	0.00043748	0	0	0	0	0	0	0	0	0	0	0	0	0	0	0	0	0	0	0	0	0	0	0	0	0	0	0	0	0	0	0	0	0	0	0	0	0	0
Pseudomonas_E_sp000612585	0	0	0	0	0	0	0	0	0	0	0.00039754	0	0	0	0	0	0	0	0	0	0	0	0	0	0	0	0	0	0	0	0	0	0	0	0	0	0	0	0	0	0	0	0	0	0	0	0	0	0
Pseudomonas_E_sp000935045	0	0	0	0	0	0	0	0	0	0	0.000183444	0	0	0	0	0	0	0	0	0	0	0	0	0	0	0	0	0	0	0	0	0	0	0	0	0	0	0	0	0	0	0	0	0	0	0	0	0	0
Pseudomonas_E_sp000952175	0	0	0	0	0	0	0	0	0	0	0.000334659	0	0	0	0	0	0	0	0	0	0	0	0	0	0	0	0	0	0	0	0	0	0	0	0	0	0	0	0	0	0	0	0	0	0	0	0	0	0
Pseudomonas_E_sp001269925	0	0	0	0	0	0	0	0	0	0	0.000547212	0	0	0	0	0	0	0	0	0	0	0	0	0	0	0	0	0	0	0	0	0	0	0	0	0	0	0	0	0	0	0	0	0	0	0	0	0	0
Pseudomonas_E_sp001297125	0	0	0	0	0	0	0	0	0	0	0.00872322	0	0	0	0	0	0	0	0	0	0	0	0	0	0	0	0	0	0	0	0	0	0	0	0	0	0	0	0	0	0	0	0	0	0	0	0	0	0
Pseudomonas_E_sp001446935	0	0	0	0	0	0	0	0	0	0	0.00038173	0	0	0	0	0	0	0	0	0	0	0	0	0	0	0	0	0	0	0	0	0	0	0	0	0	0	0	0	0	0	0	0	0	0	0	0	0	0
Pseudomonas_E_sp002113295	0	0	0	0	0	0	0	0	0	0	0	0	0	0	0	0	0	0	0	0	0	0	0	0	0	0	0	0	0	0	0	0	0	0	0	0	0	0	0	0	0	0	0	0	0	0	0	0	0
Pseudomonas_E_sp002255865	0	0	0	0	0	0	0	0	0	0	0.000422667	0	0	0	0	0	0	0	0	0	0	0	0	0	0	0	0	0	0	0	0	0	0	0	0	0	0	0	0	0	0	0	0	0	0	0	0	0	0
Pseudomonas_E_sp002282595	0	0	0	0	0	0	0	0	0	0	0	0	0	0	0	0	0	0	0	0	0	0	0	0	0	0	0	0	0	0	0	0	0	0	0	0	0	0	0	0	0	0	0	0	0	0	0	0	0
Pseudomonas_E_sp002383725	0	0	0	0	0	0	0	0	0	0	0.000538241	0	0	0	0	0	0	0	0	0	0	0	0	0	0	0	0	0	0	0	0	0	0	0	0	0	0	0	0	0	0	0	0	0	0	0	0	0	0
Pseudomonas_E_sp002843605	0	0	0	0	0	0	0	0	0	0	0.000392266	0	0	0	0	0	0	0	0	0	0	0	0	0	0	0	0	0	0	0	0	0	0	0	0	0	0	0	0	0	0	0	0	0	0	0	0	0	0
Pseudomonas_E_sp002979555	0	0	0	0	0	0	0	0	0	0	0.000374402	0	0	0	0	0	0	0	0	0	0	0	0	0	0	0	0	0	0	0	0	0	0	0	0	0	0	0	0	0	0	0	0	0	0	0	0	0	0
Pseudomonas_E_sp003013355	0	0	0	0	0	0	0	0	0	0	0.000476001	0	0	0	0	0	0	0	0	0	0	0	0	0	0	0	0	0.00102195	0	0	0	0	0	0	0	0	0	0	0	0	0	0	0	0	0	0	0	0	0
Pseudomonas_E_sp003097075	0	0	0	0	0	0	0	0	0	0	0.000520973	0	0	0	0	0	0	0	0	0	0	0	0	0	0	0	0	0	0	0	0	0	0	0	0	0	0	0.00283769	0	0	0	0	0	0	0	0	0	0	0
Pseudomonas_E_sp003208475	0	0	0	0	0	0	0	0	0	0	0.000803637	0	0	0	0	0	0	0	0	0	0	0	0	0	0	0	0	0	0	0	0	0	0	0	0	0	0	0	0	0	0	0	0	0	0	0	0	0	0
Pseudomonas_E_sp003231275	0	0	0	0	0	0	0	0	0	0	0	0	0	0	0	0	0	0	0	0	0	0	0	0	0	0	0	0	0	0	0	0	0	0	0	0	0	0	0	0	0	0	0	0	0	0	0	0	0
Pseudomonas_E_sp003290225	0	0	0	0	0	0	0	0	0	0	0.049266	4.07997e-11	0	0	0	0	0	0	0	0	0	0	0	0	0	0	0	0	0	0	0	0	0	0	0	0	0	0	0	0	0	0	0	0	0	0	0	0	0.0168927
Pseudomonas_E_sp003852235	0	0	0	0	0	0	0	0	0	0	0.000518844	0	0	0	0	0	0	0	0	0	0	0	0	0	0	0	0	0	0	0	0	0	0	0	0	0	0	0	0	0	0	0	0	0	0	0	0	0	0
Pseudomonas_E_sp003852405	0	0	0	0	0	0	0	0	0	0	0.000363326	0	0	0	0	0	0	0	0	0	0	0	0	0	0	0	0	0	0	0	0	0	0	0	0	0	0	0	0	0	0	0	0	0	0	0	0	0	0
Pseudomonas_E_sp004519405	0	0	0	0	0	0	0	0	0	0	0.000287481	0	0	0	0	0	0	0	0	0	0	0	0	0	0	0	0	0	0	0	0	0	0	0	0	0	0	0	0	0	0	0	0	0	0	0	0	0	0
Pseudomonas_E_sp005233515	0	0	0	0	0	0	0	0	0	0	0	0	0	0	0	0	0	0	0	0	0	0	0	0	0	0	0	0	0	0	0	0	0	0	0	0	0	0	0	0	0	0	0	0	0	0	0	0	0
Pseudomonas_E_sp005938045	0	0	0	0	0	0	0	0	0	0	0.000264057	0	0	0	0	0	0	0	0	0	0	0	0	0	0	0	0	0	0	0	0	0	0	0	0	0	0	0	0	0	0	0	0	0	0	0	0	0	0
Pseudomonas_E_sp009707515	0	0	0	0	0	0	0	0	0	0	0.000430568	0	0	0	0	0	0	0	0	0	0	0	0	0	0	0	0	0	0	0	0	0	0	0	0	0	0	0	0	0	0	0	0	0	0	0	0	0	0
Pseudomonas_E_sp009761815	0	0	0	0	0	0	0	0	0	0	0.000275437	0	0	0	0	0	0	0	0	0	0	0	0	0	0	0	0	0	0	0	0	0	0	0	0	0	0	0	0	0	0	0	0	0	0	0	0	0	0
Pseudomonas_E_sp009834565	0	0	0	0	0	0	0	0	0	0	0.000420761	0	0	0	0	0	0	0	0	0	0	0.00167299	0	0	0	0	0	0	0	0	0	0	0	0	0	0	0	0	0	0	0	0	0	0	0	0	0	0	0
Pseudomonas_E_sp009866765	0	0	0	0	0	0	0	0	0	0	0.000391254	0	0	0	0	0	0	0	0	0	0	0	0	0	0	0	0	0	0	0	0	0	0	0	0	0	0	0	0	0	0	0	0	0	0	0	0	0	0
Pseudomonas_E_sp012935695	0	0	0	0	0	0	0	0	0	0	0.000409355	0	0	0	0	0	0	0	0	0	0	0	0	0	0	0	0	0	0	0	0	0	0	0	0	0	0	0	0	0	0	0	0	0	0	0	0	0	0
Pseudomonas_E_sp012985465	0	0	0	0	0	0	0	0	0	0	0.0663797	0	0	0	0	0	0	0	0	0	0	0	0	0	0	0	0	0	0	0	0	0	0	0	0	0	0	0	0	0	0	0	0	0	0	0	0	0	0
Pseudomonas_E_sp012985665	0	0	0	0	0	0	0	0	0	0	0.000244974	0	0	0	0	0	0	0	0	0	0	0	0	0	0	0	0	0	0	0	0	0	0	0	0	0	0	0	0	0	0	0	0	0	0	0	0	0	0
Pseudomonas_E_sp013386585	0	0	0	0	0	0	0	0	0	0	0.017408	0	0	0	0	0	0	0	0	0	0	0	0	0	0	0	0	0	0	0	0	0	0	0	0	0	0	0	0	0	0	0	0	0	0	0	0	0	0
Pseudomonas_E_sp013386825	0	0	0	0	0	0	0	0	0	0	0.000160718	0	0	0	0	0	0	0	0	0	0	0	0	0	0	0	0	0	0	0	0	0	0	0	0	0	0	0	0	0	0	0	0	0	0	0	0	0	0
Pseudomonas_E_sp014270125	0	0	0	0	0	0	0	0	0	0	0	0	0	0	0	0	0	0	0	0	0	0	0	0	0	0	0	0	0	0	0	0	0	0	0	0	0	0	0	0	0	0	0	0	0	0	0	0	0
Pseudomonas_E_sp900005815	0	0	0	0	0	0	0	0	0	0	0.00073885	0	0	0	0	0	0	0	0	0	0	0	0	0	0	0	0	0	0	0	0	0	0	0	0	0	0	0	0	0	0	0	0	0	0	0	0	0	0
Pseudomonas_E_sp900187635	0.386407	0.611726	0.197178	0.195517	0.30213	0.0989091	0.0889245	0.129588	0.268812	0.071462	0.0618155	0.277124	0.437243	0.452292	0.107251	0.421162	0.175582	0.615134	0.550486	0.291105	0.715602	0.18184	0.657709	0.23624	0.737026	0.139125	0.460974	0.365752	0.396351	0.104862	0.0564229	0.513072	0.439409	0.631622	0.412897	0.158262	0.313524	0.384026	0.348039	0.195423	0.096374	0.276852	0.179944	0.148113	0.414505	0	0	0	0.397306
Pseudomonas_E_sp900580675	0	0	0	0	0	0	0	0	0	0	0.000804601	0	0	0	0	0	0	0	0	0	0	0	0	0	0	0	0	0	0	0	0	0	0	0	0	0	0	0	0	0	0	0	0	0	0	0	0	0	0
Pseudomonas_E_sp900591205	0	0	0	0	0	0	0	0	0	0	0.000312609	0	0	0	0	0	0	0	0	0	0	0	0	0	0	0	0	0	0	0	0	0	0	0	0	0	0	0	0	0	0	0	0	0	0	0	0	0	0
Pseudomonas_E_sp902706175	0	0	0	0	0	0	0	0	0	0	0.000171774	0	0	0	0	0	0	0	0	0	0	0	0	0	0	0	0	0	0	0	0	0	0	0	0	0	0	0	0	0	0	0	0	0	0	0	0	0	0
Pseudomonas_E_synxantha	0	0	0	0	0	0	0	0	0	0	0.000879228	0	0	0	0	0	0	0	0	0	0	0	0	0	0	0	0	0	0	0	0	0	0	0	0	0	0	0	0	0	0	0	0	0	0	0	0	0	0
Pseudomonas_E_synxantha_A	0	0	0	0	0	0	0	0	0	0	0.000422576	0	0	0	0	0	0	0	0	0	0	0	0	0	0	0	0	0	0	0	0	0	0	0	0	0	0	0	0	0	0	0	0	0	0	0	0	0	0
Pseudomonas_E_thermotolerans	0	0	0	0	0	0	0	0	0	0	0	0	0	0	0	0	0	0	0	0	0	0	0	0	0	0	0	0	0	0	0	0	0	0	0	0	0	0	0	0	0	0	0	0	0	0	0	0	0
Pseudomonas_E_tolaasii	0	0	0	0	0	0	0	0	0	0	0.00327971	0	0	0	0	0	0	0	0	0	0	0	0	0	0	0	0	0	0	0	0	0	0	0	0	0	0	0	0	0	0	0	0	0	0	0	0	0	0
Pseudomonas_E_trivialis	0	0	0	0	0	0	0	0	0	0	0.0280168	0	0	0	0	0	0	0	0	0	0	0	0	0	0	0	0	0	0	0	0	0	0	0	0	0	0	0	0	0	0	0	0	0	0	0	0	0	0
Pseudomonas_E_trivialis_B	0	0	0	0	0	0	0	0	0	0	0.000459472	0	0	0	0	0	0	0	0	0	0	0	0	0	0	0	0	0	0	0	0	0	0	0	0	0	0	0	0	0	0	0	0	0	0	0	0	0	0
Pseudomonas_E_veronii	0	0	0	0	0	0	0	0	0	0	0.00869048	0.0337148	0	0	0	0	0	0	0	0	0	0	0	0	0	0	0	0.173097	0	0	0	0	0	0	0	0	0	0	0	0	0	0	0	0	0	0	0	0	0
Pseudomonas_E_viridiflava	0	0	0	0	0	0	0	0	0	0	0	0	0	0	0	0	0	0	0	0	0	0	0	0	0	0	0	0	0	0	0	0	0	0	0	0	0	0	0	0	0	0	0	0	0	0	0	0	0
Pseudomonas_E_weihenstephanensis	0	0	0	0	0	0	0	0	0	0	0.000184673	0	0	0	0	0	0	0	0	0	0	0	0	0	0	0	0	0	0	0	0	0	0	0	0	0	0	0	0	0	0	0	0	0	0	0	0	0	0
Pseudomonas_E_yamanorum_A	0	0	0	0	0	0	0	0	0	0	0.000154986	0	0	0	0	0	0	0	0	0	0	0	0	0	0	0	0	0	0	0	0	0	0	0	0	0	0	0	0	0	0	0	0	0	0	0	0	0	0
Pseudomonas_E_yamanorum_B	0	0	0	0	0	0	0	0	0	0	0.000222148	0	0	0	0	0	0	0	0	0	0	0	0	0	0	0	0	0	0	0	0	0	0	0	0	0	0	0	0	0	0	0	0	0	0	0	0	0	0
Pseudomonas_F_sp003234055	0	0	0	0	0	0	0	0	0	0	0	0	0	0	0	0	0	0	0	0	0	0	0	0	0	0	0	0	0	0	0	0	0	0	0	0	0	0	0	0	0	0	0	0	0	0	0	0	0
Rudaea_cellulosilytica	0	0	0	0	0	0	0	0	0	0	0	0.00113812	0	0	0	0	0	0	0	0	0	0	0	0	0	0	0	0	0	0	0	0	0	0	0	0	0	0	0	0	0	0	0	0	0	0	0	0	0
Rudaea_sp005503555	0	0	0	0	0	0	0	0	0	0	0	0	0	0	0	0	0	0	0	0	0	0	0	0	0	0	0	0	0	0	0	0	0	0	0	0	0	0	0	0	0	0	0	0	0	0	0	0	0
Lysobacter_bugurensis	0	0	0	0	0	0	0.0138769	0	0	0	0	0	0	0	0	0	0	0	0	0	0	0	0	0	0	0	0	0	0	0	0	0	0	0	0	0	0	0	0	0	0	0	0	0	0	0	0	0	0
Lysobacter_defluvii	0	0	0	0	0	0	0.000956205	0	0	0	0	0	0	0	0	0	0	0	0	0	0	0	0	0	0	0	0	0	0	0	0	0	0	0	0	0	0	0	0	0	0	0	0	0	0	0	0	0	0
Lysobacter_sp008274655	0	0	0	0	0	0	0.00322942	0	0	0	0	0	0	0	0	0	0	0	0	0	0	0	0	0	0	0	0	0	0	0	0	0	0	0	0	0	0	0	0	0	0	0	0	0	0	0	0	0	0
[truncated: 364 more rows]
[truncated: 159 more columns]

## Sheet: metadata
Table of metadata
[truncated: 209 more rows]

## Sheet: OS
Table of overall survival information
[truncated: 99 more rows]

[truncated: 3 more sheets: KO_significant_results, species_for_survival_analysis, species-KO-metabolites-cor]
